# Supplementary material for: Network analyses predict major regulators of resistance to early blight disease complex in tomato
Source: BMC Plant Biol. 2024 Jul 6;24:641. doi: 10.1186/s12870-024-05366-0 (PMC11227178; doi:10.1186/s12870-024-05366-0)
Supplement: Supplementary file 2 — Supplementary Material 2. [file 12870_2024_5366_MOESM2_ESM.xlsx]

## Sheet: treatments
Table S1. Gene ontology term enrichment tests of the experimental treatments, co expression modules, and hub genes for both co-expression and gene regulatory networks.
treatment	GO-ID	corr p-value	Description	Genes in test set
chitin	45229	4.6607e-05	external encapsulating structure organization	SOLYC04G081870|SOLYC05G005680|SOLYC12G011030|SOLYC11G005150|SOLYC04G071083|SOLYC04G071070|SOLYC07G055990|SOLYC07G056000|SOLYC09G098510|SOLYC08G005800|SOLYC09G075330|SOLYC03G093130|SOLYC01G099630|SOLYC09G008320
chitin	71554	4.6607e-05	cell wall organization or biogenesis	SOLYC04G081870|SOLYC05G005680|SOLYC12G011030|SOLYC11G005150|SOLYC07G048090|SOLYC04G071083|SOLYC04G071070|SOLYC10G055780|SOLYC04G072000|SOLYC07G055990|SOLYC07G056000|SOLYC09G098510|SOLYC08G005800|SOLYC09G075330|SOLYC03G093130|SOLYC01G099630|SOLYC12G015690|SOLYC09G008320|SOLYC12G098603|SOLYC07G043390|SOLYC01G087850|SOLYC09G008380
chitin	70301	4.6607e-05	cellular response to hydrogen peroxide	SOLYC01G006290|SOLYC08G069040|SOLYC05G052280|SOLYC03G044100|SOLYC09G007520|SOLYC10G076240|SOLYC06G075520|SOLYC03G006810|SOLYC11G018774|SOLYC02G079510|SOLYC03G025380|SOLYC11G018800
chitin	42744	4.6607e-05	hydrogen peroxide catabolic process	SOLYC01G006290|SOLYC08G069040|SOLYC05G052280|SOLYC03G044100|SOLYC09G007520|SOLYC10G076240|SOLYC06G075520|SOLYC03G006810|SOLYC11G018774|SOLYC02G079510|SOLYC03G025380|SOLYC11G018800
chitin	10411	4.6607e-05	xyloglucan metabolic process	SOLYC03G093130|SOLYC01G099630|SOLYC05G005680|SOLYC09G008320|SOLYC12G098603|SOLYC12G011030|SOLYC07G055990|SOLYC07G056000
chitin	42743	4.6607e-05	hydrogen peroxide metabolic process	SOLYC01G006290|SOLYC08G069040|SOLYC05G052280|SOLYC03G044100|SOLYC09G007520|SOLYC10G076240|SOLYC06G075520|SOLYC03G006810|SOLYC11G018774|SOLYC02G079510|SOLYC03G025380|SOLYC11G018800
chitin	42542	7.8412e-05	response to hydrogen peroxide	SOLYC01G006290|SOLYC08G069040|SOLYC05G052280|SOLYC09G007520|SOLYC10G076240|SOLYC06G075520|SOLYC03G006810|SOLYC02G079510|SOLYC08G062340|SOLYC03G044100|SOLYC11G018774|SOLYC03G025380|SOLYC11G018800
chitin	6800	0.00010308	oxygen and reactive oxygen species metabolic process	SOLYC01G006290|SOLYC08G069040|SOLYC05G052280|SOLYC03G044100|SOLYC09G007520|SOLYC10G076240|SOLYC06G075520|SOLYC03G006810|SOLYC11G018774|SOLYC02G079510|SOLYC03G025380|SOLYC11G018800
chitin	34614	0.00010702	cellular response to reactive oxygen species	SOLYC01G006290|SOLYC08G069040|SOLYC05G052280|SOLYC03G044100|SOLYC09G007520|SOLYC10G076240|SOLYC06G075520|SOLYC03G006810|SOLYC11G018774|SOLYC02G079510|SOLYC03G025380|SOLYC11G018800
chitin	71695	0.00017048	anatomical structure maturation	SOLYC03G093130|SOLYC08G016720|SOLYC09G008320|SOLYC12G011030|SOLYC02G062710|SOLYC05G015800|SOLYC07G049530|SOLYC07G055990|SOLYC07G056000|SOLYC06G073990
chitin	71555	0.00024889	cell wall organization	SOLYC04G081870|SOLYC05G005680|SOLYC12G011030|SOLYC11G005150|SOLYC04G071083|SOLYC04G071070|SOLYC07G055990|SOLYC07G056000|SOLYC09G098510|SOLYC08G005800|SOLYC09G075330|SOLYC03G093130|SOLYC01G099630|SOLYC09G008320|SOLYC01G087850|SOLYC09G008380
chitin	34599	0.00025394	cellular response to oxidative stress	SOLYC01G006290|SOLYC08G069040|SOLYC05G052280|SOLYC03G044100|SOLYC09G007520|SOLYC10G076240|SOLYC06G075520|SOLYC03G006810|SOLYC11G018774|SOLYC02G079510|SOLYC03G025380|SOLYC11G018800
chitin	9768	0.00027569	photosynthesis, light harvesting in photosystem I	SOLYC06G069730|SOLYC02G070950|SOLYC02G070970|SOLYC02G070980|SOLYC02G071000|SOLYC08G067320
chitin	9835	0.00027569	ripening	SOLYC03G093130|SOLYC09G008320|SOLYC12G011030|SOLYC02G062710|SOLYC05G015800|SOLYC07G049530|SOLYC07G055990|SOLYC07G056000
chitin	21700	0.00027569	developmental maturation	SOLYC03G093130|SOLYC08G016720|SOLYC09G008320|SOLYC12G011030|SOLYC02G062710|SOLYC05G015800|SOLYC07G049530|SOLYC07G055990|SOLYC07G056000|SOLYC06G073990
chitin	302	0.00027569	response to reactive oxygen species	SOLYC01G006290|SOLYC08G069040|SOLYC05G052280|SOLYC09G007520|SOLYC10G076240|SOLYC06G075520|SOLYC03G006810|SOLYC02G079510|SOLYC08G062340|SOLYC03G044100|SOLYC11G018774|SOLYC03G025380|SOLYC11G018800
chitin	6575	0.00048533	cellular amino acid derivative metabolic process	SOLYC03G111170|SOLYC03G116740|SOLYC08G006740|SOLYC03G080190|SOLYC05G007950|SOLYC01G087590|SOLYC08G006750|SOLYC06G075520|SOLYC10G055230|SOLYC10G005320|SOLYC05G052870|SOLYC09G011490|SOLYC06G076330|SOLYC12G035190|SOLYC10G052500|SOLYC11G045520|SOLYC07G043420|SOLYC03G096050|SOLYC09G011550|SOLYC10G085190|SOLYC07G049530|SOLYC08G061480|SOLYC07G045030
chitin	6979	0.00061992	response to oxidative stress	SOLYC01G006290|SOLYC08G069040|SOLYC05G052280|SOLYC09G007520|SOLYC10G076240|SOLYC06G075520|SOLYC03G006810|SOLYC02G079510|SOLYC08G062340|SOLYC03G044100|SOLYC02G087350|SOLYC01G106400|SOLYC11G018774|SOLYC03G025380|SOLYC11G018800
chitin	9636	0.00074262	response to toxin	SOLYC01G006290|SOLYC08G069040|SOLYC05G052280|SOLYC03G044100|SOLYC09G007520|SOLYC10G076240|SOLYC06G075520|SOLYC03G006810|SOLYC11G018774|SOLYC02G079510|SOLYC03G025380|SOLYC11G018800
chitin	42546	0.00093197	cell wall biogenesis	SOLYC03G093130|SOLYC01G099630|SOLYC05G005680|SOLYC12G015690|SOLYC09G008320|SOLYC12G098603|SOLYC12G011030|SOLYC07G048090|SOLYC07G043390|SOLYC07G055990|SOLYC07G056000
chitin	6519	0.00093197	cellular amino acid and derivative metabolic process	SOLYC03G111170|SOLYC03G116740|SOLYC04G014510|SOLYC01G087590|SOLYC08G006750|SOLYC10G005320|SOLYC05G052870|SOLYC09G011490|SOLYC12G035190|SOLYC10G085190|SOLYC12G049030|SOLYC11G066890|SOLYC08G065220|SOLYC07G049530|SOLYC12G100250|SOLYC08G061480|SOLYC07G045030|SOLYC08G006740|SOLYC03G080190|SOLYC05G007950|SOLYC06G075520|SOLYC10G055230|SOLYC12G044950|SOLYC06G076330|SOLYC10G052500|SOLYC11G045520|SOLYC07G0…
chitin	70882	0.00093197	cellular cell wall organization or biogenesis	SOLYC05G005680|SOLYC12G011030|SOLYC07G048090|SOLYC07G055990|SOLYC07G056000|SOLYC09G075330|SOLYC03G093130|SOLYC01G099630|SOLYC12G015690|SOLYC09G008320|SOLYC12G098603|SOLYC07G043390|SOLYC09G008380
chitin	10410	0.00094622	hemicellulose metabolic process	SOLYC03G093130|SOLYC01G099630|SOLYC05G005680|SOLYC09G008320|SOLYC12G098603|SOLYC12G011030|SOLYC07G055990|SOLYC07G056000
chitin	44036	0.0010084	cell wall macromolecule metabolic process	SOLYC03G093130|SOLYC01G099630|SOLYC05G005680|SOLYC09G008320|SOLYC12G098603|SOLYC12G011030|SOLYC10G055780|SOLYC04G072000|SOLYC07G055990|SOLYC07G056000|SOLYC09G075330|SOLYC09G008380
chitin	9765	0.0012259	photosynthesis, light harvesting	SOLYC06G069730|SOLYC02G070950|SOLYC02G070970|SOLYC02G070980|SOLYC02G071000|SOLYC08G067320
chitin	71669	0.0013295	plant-type cell wall organization or biogenesis	SOLYC04G081870|SOLYC05G005680|SOLYC12G015690|SOLYC11G005150|SOLYC07G048090|SOLYC04G071083|SOLYC04G071070|SOLYC07G043390|SOLYC09G098510|SOLYC09G075330|SOLYC01G087850|SOLYC09G008380
chitin	9664	0.0015592	plant-type cell wall organization	SOLYC04G081870|SOLYC05G005680|SOLYC11G005150|SOLYC04G071083|SOLYC04G071070|SOLYC09G098510|SOLYC09G075330|SOLYC01G087850|SOLYC09G008380
chitin	10382	0.0017425	cellular cell wall macromolecule metabolic process	SOLYC03G093130|SOLYC01G099630|SOLYC05G005680|SOLYC09G008320|SOLYC12G098603|SOLYC12G011030|SOLYC07G055990|SOLYC07G056000|SOLYC09G075330|SOLYC09G008380
chitin	10383	0.0022502	cell wall polysaccharide metabolic process	SOLYC03G093130|SOLYC01G099630|SOLYC05G005680|SOLYC09G008320|SOLYC12G098603|SOLYC12G011030|SOLYC07G055990|SOLYC07G056000|SOLYC09G075330|SOLYC09G008380
chitin	6633	0.002302	fatty acid biosynthetic process	SOLYC03G044790|SOLYC03G111170|SOLYC01G006555|SOLYC01G099150|SOLYC12G049030|SOLYC08G029000|SOLYC08G082620|SOLYC04G040130|SOLYC12G100250|SOLYC05G053030
chitin	31408	0.0025311	oxylipin biosynthetic process	SOLYC03G044790|SOLYC03G111170|SOLYC01G006555|SOLYC01G099150|SOLYC08G029000
chitin	6869	0.0028449	lipid transport	SOLYC08G067500|SOLYC06G065970|SOLYC10G075110|SOLYC08G067510|SOLYC09G082270|SOLYC08G078900|SOLYC08G079230|SOLYC08G067530|SOLYC12G089330|SOLYC02G086310
chitin	50896	0.0041144	response to stimulus	SOLYC02G005180|SOLYC04G007000|SOLYC05G007640|SOLYC10G084020|SOLYC03G118780|SOLYC09G007520|SOLYC01G073820|SOLYC02G070950|SOLYC10G076240|SOLYC05G051200|SOLYC10G055780|SOLYC02G071000|SOLYC11G071470|SOLYC03G044100|SOLYC05G025985|SOLYC10G085190|SOLYC02G087350|SOLYC08G065320|SOLYC02G083870|SOLYC02G063020|SOLYC03G025380|SOLYC09G084440|SOLYC07G045030|SOLYC10G009350|SOLYC08G069040|SOLYC11G012980|SOLYC03G0…
chitin	6073	0.0052214	cellular glucan metabolic process	SOLYC03G093130|SOLYC01G099630|SOLYC05G005680|SOLYC09G008320|SOLYC01G110340|SOLYC12G098603|SOLYC12G011030|SOLYC07G043390|SOLYC07G055990|SOLYC07G056000
chitin	10876	0.0055878	lipid localization	SOLYC08G067500|SOLYC06G065970|SOLYC10G075110|SOLYC08G067510|SOLYC09G082270|SOLYC08G078900|SOLYC08G079230|SOLYC08G067530|SOLYC12G089330|SOLYC02G086310
chitin	19755	0.0057084	one-carbon compound transport	SOLYC04G050440|SOLYC08G075570
chitin	42221	0.0079055	response to chemical stimulus	SOLYC04G007000|SOLYC01G006290|SOLYC06G051460|SOLYC10G084020|SOLYC02G077370|SOLYC05G012210|SOLYC09G007520|SOLYC10G076240|SOLYC05G051200|SOLYC03G006810|SOLYC09G011490|SOLYC02G079510|SOLYC11G071470|SOLYC03G044100|SOLYC05G025985|SOLYC10G085190|SOLYC02G087350|SOLYC11G018774|SOLYC05G015800|SOLYC01G065980|SOLYC07G049530|SOLYC08G065320|SOLYC02G083870|SOLYC03G025380|SOLYC08G069040|SOLYC11G012980|SOLYC05G0…
chitin	9698	0.0079391	phenylpropanoid metabolic process	SOLYC03G111170|SOLYC03G080190|SOLYC05G007950|SOLYC10G055230|SOLYC05G052870|SOLYC06G076330|SOLYC10G052500|SOLYC11G045520|SOLYC07G043420|SOLYC03G096050|SOLYC10G085190|SOLYC07G049530|SOLYC08G061480|SOLYC07G045030
chitin	44283	0.0079391	small molecule biosynthetic process	SOLYC03G111170|SOLYC04G014510|SOLYC11G005340|SOLYC07G065900|SOLYC09G007940|SOLYC10G005320|SOLYC05G052870|SOLYC12G035190|SOLYC01G099150|SOLYC10G085190|SOLYC12G049030|SOLYC08G029000|SOLYC08G082620|SOLYC11G066890|SOLYC07G049530|SOLYC12G100250|SOLYC08G061480|SOLYC07G045030|SOLYC03G080190|SOLYC05G007950|SOLYC10G055230|SOLYC12G044950|SOLYC05G053030|SOLYC10G052500|SOLYC03G044790|SOLYC08G016720|SOLYC11G0…
chitin	9699	0.0079391	phenylpropanoid biosynthetic process	SOLYC10G052500|SOLYC03G080190|SOLYC11G045520|SOLYC07G043420|SOLYC05G007950|SOLYC03G096050|SOLYC10G085190|SOLYC10G055230|SOLYC05G052870|SOLYC07G049530|SOLYC08G061480|SOLYC07G045030
chitin	6636	0.0079391	unsaturated fatty acid biosynthetic process	SOLYC12G049030|SOLYC04G040130|SOLYC12G100250
chitin	9095	0.0079391	aromatic amino acid family biosynthetic process, prephenate pathway	SOLYC09G011870|SOLYC11G066890|SOLYC12G044950
chitin	42398	0.010849	cellular amino acid derivative biosynthetic process	SOLYC03G080190|SOLYC05G007950|SOLYC10G055230|SOLYC10G005320|SOLYC05G052870|SOLYC12G035190|SOLYC10G052500|SOLYC11G045520|SOLYC07G043420|SOLYC03G096050|SOLYC10G085190|SOLYC07G049530|SOLYC08G061480|SOLYC07G045030
chitin	46394	0.012181	carboxylic acid biosynthetic process	SOLYC03G111170|SOLYC04G014510|SOLYC10G005320|SOLYC12G044950|SOLYC05G053030|SOLYC12G035190|SOLYC03G044790|SOLYC08G016720|SOLYC01G006555|SOLYC09G011870|SOLYC01G099150|SOLYC12G049030|SOLYC08G029000|SOLYC08G082620|SOLYC11G066890|SOLYC04G040130|SOLYC12G100250
chitin	16053	0.012181	organic acid biosynthetic process	SOLYC03G111170|SOLYC04G014510|SOLYC10G005320|SOLYC12G044950|SOLYC05G053030|SOLYC12G035190|SOLYC03G044790|SOLYC08G016720|SOLYC01G006555|SOLYC09G011870|SOLYC01G099150|SOLYC12G049030|SOLYC08G029000|SOLYC08G082620|SOLYC11G066890|SOLYC04G040130|SOLYC12G100250
chitin	44042	0.012222	glucan metabolic process	SOLYC03G093130|SOLYC01G099630|SOLYC05G005680|SOLYC09G008320|SOLYC01G110340|SOLYC12G098603|SOLYC12G011030|SOLYC07G043390|SOLYC07G055990|SOLYC07G056000
chitin	9073	0.013442	aromatic amino acid family biosynthetic process	SOLYC09G011870|SOLYC10G005320|SOLYC11G066890|SOLYC12G044950|SOLYC12G035190
chitin	46417	0.013442	chorismate metabolic process	SOLYC09G011870|SOLYC10G005320|SOLYC11G066890|SOLYC12G044950|SOLYC12G035190
chitin	70887	0.015081	cellular response to chemical stimulus	SOLYC04G007000|SOLYC01G006290|SOLYC02G077370|SOLYC09G007520|SOLYC10G076240|SOLYC05G051200|SOLYC03G006810|SOLYC09G011490|SOLYC02G079510|SOLYC03G044100|SOLYC11G018774|SOLYC01G065980|SOLYC02G083870|SOLYC03G025380|SOLYC08G069040|SOLYC11G012980|SOLYC05G052280|SOLYC11G008440|SOLYC06G075520|SOLYC03G044790|SOLYC03G095780|SOLYC01G107370|SOLYC08G078180|SOLYC09G011550|SOLYC11G018800|SOLYC02G083880
chitin	8283	0.015081	cell proliferation	SOLYC11G066880|SOLYC02G092120|SOLYC02G092110
chitin	46348	0.015081	amino sugar catabolic process	SOLYC07G005100|SOLYC10G055780|SOLYC04G072000
chitin	9723	0.015942	response to ethylene stimulus	SOLYC04G007000|SOLYC11G012980|SOLYC11G071470|SOLYC02G077370|SOLYC08G078180|SOLYC05G051200|SOLYC05G015800|SOLYC01G065980|SOLYC08G065320
chitin	5976	0.016475	polysaccharide metabolic process	SOLYC05G005680|SOLYC07G005100|SOLYC12G011030|SOLYC10G055780|SOLYC04G072000|SOLYC07G055990|SOLYC07G056000|SOLYC09G075330|SOLYC03G093130|SOLYC01G099630|SOLYC09G008320|SOLYC01G110340|SOLYC12G098603|SOLYC07G043390|SOLYC09G008380
chitin	6040	0.021001	amino sugar metabolic process	SOLYC07G005100|SOLYC10G055780|SOLYC12G044950|SOLYC04G072000
chitin	31640	0.021157	killing of cells of another organism	SOLYC07G007755|SOLYC07G007730|SOLYC08G080670
chitin	1906	0.021157	cell killing	SOLYC07G007755|SOLYC07G007730|SOLYC08G080670
chitin	31407	0.021157	oxylipin metabolic process	SOLYC03G044790|SOLYC03G111170|SOLYC01G006555|SOLYC01G099150|SOLYC08G029000
chitin	10035	0.031394	response to inorganic substance	SOLYC01G006290|SOLYC08G069040|SOLYC05G052280|SOLYC09G007520|SOLYC10G076240|SOLYC06G075520|SOLYC03G006810|SOLYC02G079510|SOLYC08G062340|SOLYC03G044100|SOLYC11G018774|SOLYC03G025380|SOLYC11G018800
chitin	9308	0.045463	amine metabolic process	SOLYC03G116740|SOLYC08G006740|SOLYC04G014510|SOLYC07G005100|SOLYC01G087590|SOLYC08G006750|SOLYC10G055780|SOLYC10G005320|SOLYC12G044950|SOLYC04G072000|SOLYC12G035190|SOLYC09G011870|SOLYC12G049030|SOLYC11G066890|SOLYC08G065220|SOLYC04G040130|SOLYC07G049530|SOLYC12G100250|SOLYC10G084150
chitin	6576	0.046178	cellular biogenic amine metabolic process	SOLYC03G116740|SOLYC08G006740|SOLYC01G087590|SOLYC08G006750|SOLYC10G005320|SOLYC12G035190
chitin	42180	0.046178	cellular ketone metabolic process	SOLYC03G111170|SOLYC04G014510|SOLYC11G005340|SOLYC08G006750|SOLYC10G052470|SOLYC07G065900|SOLYC10G005320|SOLYC12G035190|SOLYC10G080920|SOLYC01G099150|SOLYC12G049030|SOLYC08G029000|SOLYC08G082620|SOLYC11G066890|SOLYC08G065220|SOLYC07G049530|SOLYC01G080460|SOLYC12G100250|SOLYC04G079360|SOLYC08G006740|SOLYC06G075520|SOLYC12G044950|SOLYC08G076010|SOLYC05G053030|SOLYC03G044790|SOLYC08G016720|SOLYC01G0…
chitin	9094	0.047815	L-phenylalanine biosynthetic process	SOLYC11G066890|SOLYC12G044950
chitin	44264	0.04918	cellular polysaccharide metabolic process	SOLYC03G093130|SOLYC01G099630|SOLYC05G005680|SOLYC09G008320|SOLYC01G110340|SOLYC12G098603|SOLYC12G011030|SOLYC07G043390|SOLYC07G055990|SOLYC07G056000|SOLYC09G075330|SOLYC09G008380
chitin	43086	0.049811	negative regulation of catalytic activity	SOLYC09G084470|SOLYC03G095780|SOLYC12G009270|SOLYC01G087810|SOLYC03G098795|SOLYC09G075330|SOLYC06G034370|SOLYC09G084440
chitin	44092	0.054051	negative regulation of molecular function	SOLYC09G084470|SOLYC03G095780|SOLYC12G009270|SOLYC01G087810|SOLYC03G098795|SOLYC09G075330|SOLYC06G034370|SOLYC09G084440
chitin	42435	0.054051	indole derivative biosynthetic process	SOLYC10G005320|SOLYC12G035190|SOLYC07G045030
chitin	43436	0.054051	oxoacid metabolic process	SOLYC03G111170|SOLYC04G014510|SOLYC08G006750|SOLYC10G052470|SOLYC07G065900|SOLYC10G005320|SOLYC12G035190|SOLYC10G080920|SOLYC01G099150|SOLYC12G049030|SOLYC08G029000|SOLYC08G082620|SOLYC11G066890|SOLYC08G065220|SOLYC07G049530|SOLYC01G080460|SOLYC12G100250|SOLYC04G079360|SOLYC08G006740|SOLYC06G075520|SOLYC12G044950|SOLYC08G076010|SOLYC05G053030|SOLYC03G044790|SOLYC08G016720|SOLYC01G006555|SOLYC09G0…
chitin	2238	0.054051	response to molecule of fungal origin	SOLYC03G080190|SOLYC11G045520|SOLYC07G043420|SOLYC03G096050|SOLYC10G085190|SOLYC07G049530
chitin	9804	0.054051	coumarin metabolic process	SOLYC03G080190|SOLYC11G045520|SOLYC07G043420|SOLYC03G096050|SOLYC10G085190|SOLYC07G049530
chitin	9805	0.054051	coumarin biosynthetic process	SOLYC03G080190|SOLYC11G045520|SOLYC07G043420|SOLYC03G096050|SOLYC10G085190|SOLYC07G049530
chitin	6082	0.054897	organic acid metabolic process	SOLYC03G111170|SOLYC04G014510|SOLYC08G006750|SOLYC10G052470|SOLYC07G065900|SOLYC10G005320|SOLYC12G035190|SOLYC10G080920|SOLYC01G099150|SOLYC12G049030|SOLYC08G029000|SOLYC08G082620|SOLYC11G066890|SOLYC08G065220|SOLYC07G049530|SOLYC01G080460|SOLYC12G100250|SOLYC04G079360|SOLYC08G006740|SOLYC06G075520|SOLYC12G044950|SOLYC08G076010|SOLYC05G053030|SOLYC03G044790|SOLYC08G016720|SOLYC01G006555|SOLYC09G0…
chitin	9156	0.06935	ribonucleoside monophosphate biosynthetic process	SOLYC12G049030|SOLYC07G065900|SOLYC09G007940|SOLYC12G044950|SOLYC12G100250
chitin	9072	0.072292	aromatic amino acid family metabolic process	SOLYC09G011870|SOLYC10G005320|SOLYC11G066890|SOLYC12G044950|SOLYC12G035190
chitin	9827	0.07334	plant-type cell wall modification	SOLYC05G005680|SOLYC01G087850
chitin	19748	0.075084	secondary metabolic process	SOLYC03G111170|SOLYC03G080190|SOLYC05G007950|SOLYC10G055230|SOLYC05G052870|SOLYC06G076330|SOLYC07G052150|SOLYC10G052500|SOLYC08G016720|SOLYC08G078090|SOLYC11G045520|SOLYC07G043420|SOLYC03G096050|SOLYC10G085190|SOLYC06G083040|SOLYC07G049530|SOLYC08G061480|SOLYC07G045030
chitin	9873	0.075084	ethylene mediated signaling pathway	SOLYC04G007000|SOLYC11G012980|SOLYC02G077370|SOLYC08G078180|SOLYC05G051200|SOLYC01G065980
chitin	44281	0.076373	small molecule metabolic process	SOLYC02G079170|SOLYC07G005100|SOLYC01G087590|SOLYC08G006750|SOLYC10G052470|SOLYC10G055780|SOLYC10G005320|SOLYC10G085190|SOLYC08G029000|SOLYC08G082620|SOLYC08G061480|SOLYC07G045030|SOLYC06G074090|SOLYC08G006740|SOLYC03G080190|SOLYC03G034410|SOLYC05G053030|SOLYC10G052500|SOLYC11G045520|SOLYC09G011870|SOLYC03G096050|SOLYC09G011550|SOLYC03G111170|SOLYC03G116740|SOLYC04G014510|SOLYC11G005340|SOLYC03G0…
chitin	71369	0.076373	cellular response to ethylene stimulus	SOLYC04G007000|SOLYC11G012980|SOLYC02G077370|SOLYC08G078180|SOLYC05G051200|SOLYC01G065980
chitin	9161	0.078453	ribonucleoside monophosphate metabolic process	SOLYC12G049030|SOLYC07G065900|SOLYC09G007940|SOLYC12G044950|SOLYC12G100250
chitin	19752	0.080264	carboxylic acid metabolic process	SOLYC03G111170|SOLYC04G014510|SOLYC08G006750|SOLYC10G052470|SOLYC07G065900|SOLYC10G005320|SOLYC12G035190|SOLYC10G080920|SOLYC01G099150|SOLYC12G049030|SOLYC08G029000|SOLYC08G082620|SOLYC11G066890|SOLYC08G065220|SOLYC07G049530|SOLYC01G080460|SOLYC12G100250|SOLYC04G079360|SOLYC08G006740|SOLYC06G075520|SOLYC12G044950|SOLYC08G076010|SOLYC05G053030|SOLYC03G044790|SOLYC08G016720|SOLYC01G006555|SOLYC09G0…
chitin	42430	0.091326	indole and derivative metabolic process	SOLYC10G005320|SOLYC12G035190|SOLYC07G045030
chitin	42434	0.091326	indole derivative metabolic process	SOLYC10G005320|SOLYC12G035190|SOLYC07G045030
chitin	9740	0.096086	gibberellic acid mediated signaling pathway	SOLYC01G107370|SOLYC02G083870|SOLYC02G083880
chitin	6026	0.096086	aminoglycan catabolic process	SOLYC07G005100|SOLYC10G055780|SOLYC04G072000
chitin	6030	0.096086	chitin metabolic process	SOLYC07G005100|SOLYC10G055780|SOLYC04G072000
chitin	6032	0.096086	chitin catabolic process	SOLYC07G005100|SOLYC10G055780|SOLYC04G072000
chitin	9124	0.10083	nucleoside monophosphate biosynthetic process	SOLYC12G049030|SOLYC07G065900|SOLYC09G007940|SOLYC12G044950|SOLYC12G100250
chitin	10033	0.10723	response to organic substance	SOLYC04G007000|SOLYC06G051460|SOLYC10G084020|SOLYC02G077370|SOLYC05G012210|SOLYC05G051200|SOLYC09G011490|SOLYC11G071470|SOLYC05G025985|SOLYC10G085190|SOLYC05G015800|SOLYC01G065980|SOLYC07G049530|SOLYC08G065320|SOLYC02G083870|SOLYC11G012980|SOLYC03G080190|SOLYC11G008440|SOLYC08G016720|SOLYC03G095780|SOLYC01G107370|SOLYC11G045520|SOLYC07G043420|SOLYC03G096050|SOLYC08G078180|SOLYC09G011550|SOLYC02G0…
chitin	9620	0.10723	response to fungus	SOLYC08G077740|SOLYC07G007755|SOLYC03G080190|SOLYC07G007730|SOLYC11G005150|SOLYC10G055780|SOLYC08G016270|SOLYC11G045520|SOLYC07G043420|SOLYC03G096050|SOLYC10G085190|SOLYC08G080670|SOLYC01G106500|SOLYC07G049530
chitin	6950	0.11901	response to stress	SOLYC04G007000|SOLYC05G007640|SOLYC01G006290|SOLYC03G033790|SOLYC01G065740|SOLYC02G077370|SOLYC03G118780|SOLYC09G007520|SOLYC01G073820|SOLYC10G076240|SOLYC05G051200|SOLYC10G055780|SOLYC03G006810|SOLYC02G079510|SOLYC03G044100|SOLYC01G008620|SOLYC02G084900|SOLYC02G087350|SOLYC11G018774|SOLYC01G065980|SOLYC03G025380|SOLYC09G084440|SOLYC01G087850|SOLYC07G045030|SOLYC08G077740|SOLYC08G069040|SOLYC11G0…
chitin	10476	0.11935	gibberellin mediated signaling pathway	SOLYC01G107370|SOLYC02G083870|SOLYC02G083880
chitin	6631	0.12301	fatty acid metabolic process	SOLYC04G079360|SOLYC03G111170|SOLYC10G052470|SOLYC08G076010|SOLYC05G053030|SOLYC03G044790|SOLYC10G080920|SOLYC01G006555|SOLYC01G099150|SOLYC12G049030|SOLYC08G029000|SOLYC08G082620|SOLYC04G040130|SOLYC12G100250
chitin	44106	0.13105	cellular amine metabolic process	SOLYC03G116740|SOLYC08G006740|SOLYC04G014510|SOLYC01G087590|SOLYC08G006750|SOLYC10G005320|SOLYC12G044950|SOLYC12G035190|SOLYC09G011870|SOLYC12G049030|SOLYC11G066890|SOLYC08G065220|SOLYC04G040130|SOLYC07G049530|SOLYC12G100250
chitin	7154	0.13105	cell communication	SOLYC10G009350|SOLYC02G077370|SOLYC11G008440|SOLYC05G007950|SOLYC05G012210|SOLYC07G055690|SOLYC05G051750|SOLYC05G051200|SOLYC09G011490|SOLYC02G092120|SOLYC02G092110|SOLYC07G020800|SOLYC10G006710|SOLYC03G095780|SOLYC06G065970|SOLYC01G107370|SOLYC07G063730|SOLYC08G078180|SOLYC09G011550|SOLYC11G066880|SOLYC01G065980|SOLYC02G083870|SOLYC02G083880
chitin	71370	0.13105	cellular response to gibberellin stimulus	SOLYC01G107370|SOLYC02G083870|SOLYC02G083880
chitin	6198	0.13105	cAMP catabolic process	SOLYC12G044950
chitin	6809	0.13105	nitric oxide biosynthetic process	SOLYC11G013810
chitin	9125	0.13105	nucleoside monophosphate catabolic process	SOLYC12G044950
chitin	46058	0.13105	cAMP metabolic process	SOLYC12G044950
chitin	9214	0.13105	cyclic nucleotide catabolic process	SOLYC12G044950
chitin	52317	0.13105	camalexin metabolic process	SOLYC07G045030
chitin	46209	0.13105	nitric oxide metabolic process	SOLYC11G013810
chitin	15840	0.13105	urea transport	SOLYC08G075570
chitin	15843	0.13105	methylammonium transport	SOLYC04G050440
chitin	9877	0.13105	nodulation	SOLYC03G117250
chitin	10120	0.13105	camalexin biosynthetic process	SOLYC07G045030
chitin	6054	0.13105	N-acetylneuraminate metabolic process	SOLYC12G044950
chitin	9611	0.13567	response to wounding	SOLYC09G084470|SOLYC05G007950|SOLYC09G084440|SOLYC01G087850
chitin	6091	0.13616	generation of precursor metabolites and energy	SOLYC03G116690|SOLYC11G012130|SOLYC04G006970|SOLYC03G116700|SOLYC02G070950|SOLYC07G065900|SOLYC02G070970|SOLYC02G070980|SOLYC02G071000|SOLYC08G075550|SOLYC11G071990|SOLYC06G069730|SOLYC12G049030|SOLYC07G008130|SOLYC04G040130|SOLYC08G067320
chitin	6022	0.13616	aminoglycan metabolic process	SOLYC07G005100|SOLYC10G055780|SOLYC04G072000
chitin	8610	0.14309	lipid biosynthetic process	SOLYC03G111170|SOLYC06G074090|SOLYC03G116740|SOLYC11G011240|SOLYC05G053030|SOLYC07G052150|SOLYC03G044790|SOLYC08G016720|SOLYC01G006555|SOLYC01G099150|SOLYC12G049030|SOLYC08G029000|SOLYC08G082620|SOLYC04G040130|SOLYC12G100250
chitin	10951	0.14398	negative regulation of endopeptidase activity	SOLYC09G084470|SOLYC03G098795|SOLYC09G084440
chitin	51716	0.14727	cellular response to stimulus	SOLYC04G007000|SOLYC05G007640|SOLYC01G006290|SOLYC02G077370|SOLYC05G012210|SOLYC09G007520|SOLYC01G073820|SOLYC10G076240|SOLYC05G051200|SOLYC03G006810|SOLYC09G011490|SOLYC02G092120|SOLYC02G079510|SOLYC03G044100|SOLYC11G018774|SOLYC01G065980|SOLYC02G083870|SOLYC03G025380|SOLYC10G009350|SOLYC08G069040|SOLYC11G012980|SOLYC03G117960|SOLYC05G052280|SOLYC11G008440|SOLYC05G007950|SOLYC05G051750|SOLYC06G0…
chitin	9725	0.14805	response to hormone stimulus	SOLYC04G007000|SOLYC10G084020|SOLYC11G012980|SOLYC02G077370|SOLYC11G008440|SOLYC05G012210|SOLYC05G051200|SOLYC09G011490|SOLYC08G016720|SOLYC03G095780|SOLYC11G071470|SOLYC01G107370|SOLYC05G025985|SOLYC08G078180|SOLYC09G011550|SOLYC05G015800|SOLYC01G065980|SOLYC08G065320|SOLYC02G083870|SOLYC02G083880
chitin	19684	0.14805	photosynthesis, light reaction	SOLYC06G069730|SOLYC02G070950|SOLYC02G070970|SOLYC02G070980|SOLYC02G071000|SOLYC08G067320
chitin	45861	0.14805	negative regulation of proteolysis	SOLYC09G084470|SOLYC03G098795|SOLYC09G084440
chitin	52548	0.14805	regulation of endopeptidase activity	SOLYC09G084470|SOLYC03G098795|SOLYC09G084440
chitin	15979	0.16528	photosynthesis	SOLYC06G069730|SOLYC11G012120|SOLYC02G070950|SOLYC06G060340|SOLYC02G070970|SOLYC02G070980|SOLYC02G071000|SOLYC08G067320|SOLYC01G080460
chitin	10154	0.17085	fruit development	SOLYC03G093130|SOLYC08G016720|SOLYC09G008320|SOLYC12G011030|SOLYC02G062710|SOLYC05G015800|SOLYC07G049530|SOLYC07G055990|SOLYC07G056000
chitin	44248	0.17286	cellular catabolic process	SOLYC01G006290|SOLYC03G006210|SOLYC01G087590|SOLYC04G006970|SOLYC09G007520|SOLYC10G076240|SOLYC10G055780|SOLYC03G006810|SOLYC04G072000|SOLYC02G079510|SOLYC03G044100|SOLYC09G008320|SOLYC11G018774|SOLYC08G065220|SOLYC03G025380|SOLYC01G087850|SOLYC08G069040|SOLYC11G008260|SOLYC05G052280|SOLYC05G007950|SOLYC06G075520|SOLYC12G044950|SOLYC07G041920|SOLYC06G076330|SOLYC03G115920|SOLYC03G095980|SOLYC08G0…
chitin	42439	0.17519	ethanolamine and derivative metabolic process	SOLYC03G116740|SOLYC08G006740|SOLYC08G006750
chitin	162	0.17646	tryptophan biosynthetic process	SOLYC10G005320|SOLYC12G035190
chitin	44262	0.179	cellular carbohydrate metabolic process	SOLYC05G005680|SOLYC07G005100|SOLYC03G083910|SOLYC03G098030|SOLYC07G065900|SOLYC10G055780|SOLYC09G007940|SOLYC04G072000|SOLYC09G092130|SOLYC09G075330|SOLYC03G093130|SOLYC01G099630|SOLYC09G008320|SOLYC12G049030|SOLYC07G043390|SOLYC12G100250|SOLYC09G008380|SOLYC12G011030|SOLYC06G075520|SOLYC12G044950|SOLYC07G055990|SOLYC07G056000|SOLYC12G094640|SOLYC01G110340|SOLYC12G098603
chitin	9813	0.1895	flavonoid biosynthetic process	SOLYC05G007950|SOLYC05G052870|SOLYC08G061480|SOLYC07G045030
chitin	9123	0.20931	nucleoside monophosphate metabolic process	SOLYC12G049030|SOLYC07G065900|SOLYC09G007940|SOLYC12G044950|SOLYC12G100250
chitin	16998	0.20931	cell wall macromolecule catabolic process	SOLYC09G008320|SOLYC10G055780|SOLYC04G072000
chitin	9755	0.20931	hormone-mediated signaling pathway	SOLYC04G007000|SOLYC11G012980|SOLYC02G077370|SOLYC11G008440|SOLYC05G051200|SOLYC09G011490|SOLYC03G095780|SOLYC01G107370|SOLYC08G078180|SOLYC09G011550|SOLYC01G065980|SOLYC02G083870|SOLYC02G083880
chitin	9812	0.20931	flavonoid metabolic process	SOLYC05G007950|SOLYC05G052870|SOLYC08G061480|SOLYC07G045030
chitin	52314	0.20931	phytoalexin metabolic process	SOLYC07G045030
chitin	52315	0.20931	phytoalexin biosynthetic process	SOLYC07G045030
chitin	46217	0.20931	indole phytoalexin metabolic process	SOLYC07G045030
chitin	42431	0.20931	indole metabolic process	SOLYC07G045030
chitin	9700	0.20931	indole phytoalexin biosynthetic process	SOLYC07G045030
chitin	160	0.21303	two-component signal transduction system (phosphorelay)	SOLYC04G007000|SOLYC11G012980|SOLYC02G077370|SOLYC08G078180|SOLYC05G051200|SOLYC01G065980
chitin	8652	0.21303	cellular amino acid biosynthetic process	SOLYC04G014510|SOLYC09G011870|SOLYC12G049030|SOLYC10G005320|SOLYC11G066890|SOLYC12G044950|SOLYC12G100250|SOLYC12G035190
chitin	44275	0.21303	cellular carbohydrate catabolic process	SOLYC01G110340|SOLYC07G005100|SOLYC03G098030|SOLYC07G065900|SOLYC10G055780|SOLYC12G044950|SOLYC04G072000|SOLYC09G075330|SOLYC09G008380
chitin	6558	0.21303	L-phenylalanine metabolic process	SOLYC11G066890|SOLYC12G044950
chitin	6580	0.21303	ethanolamine metabolic process	SOLYC08G006740|SOLYC08G006750
chitin	46219	0.21303	indolalkylamine biosynthetic process	SOLYC10G005320|SOLYC12G035190
chitin	32870	0.21303	cellular response to hormone stimulus	SOLYC04G007000|SOLYC11G012980|SOLYC02G077370|SOLYC11G008440|SOLYC05G051200|SOLYC09G011490|SOLYC03G095780|SOLYC01G107370|SOLYC08G078180|SOLYC09G011550|SOLYC01G065980|SOLYC02G083870|SOLYC02G083880
chitin	9127	0.21303	purine nucleoside monophosphate biosynthetic process	SOLYC12G049030|SOLYC09G007940|SOLYC12G044950
chitin	9168	0.21303	purine ribonucleoside monophosphate biosynthetic process	SOLYC12G049030|SOLYC09G007940|SOLYC12G044950
chitin	46164	0.21876	alcohol catabolic process	SOLYC07G005100|SOLYC03G098030|SOLYC07G065900|SOLYC10G055780|SOLYC12G044950|SOLYC04G072000
chitin	43173	0.2278	nucleotide salvage	SOLYC07G065900|SOLYC09G007940
chitin	71495	0.23442	cellular response to endogenous stimulus	SOLYC04G007000|SOLYC11G012980|SOLYC02G077370|SOLYC11G008440|SOLYC05G051200|SOLYC09G011490|SOLYC03G095780|SOLYC01G107370|SOLYC08G078180|SOLYC09G011550|SOLYC01G065980|SOLYC02G083870|SOLYC02G083880
chitin	15698	0.24197	inorganic anion transport	SOLYC02G005180|SOLYC06G034290|SOLYC03G119930|SOLYC09G090080|SOLYC07G051950|SOLYC11G072580|SOLYC06G084140|SOLYC05G054040|SOLYC02G063020
chitin	43648	0.24765	dicarboxylic acid metabolic process	SOLYC09G011870|SOLYC10G005320|SOLYC11G066890|SOLYC12G044950|SOLYC12G035190
chitin	46365	0.24765	monosaccharide catabolic process	SOLYC07G005100|SOLYC07G065900|SOLYC10G055780|SOLYC12G044950|SOLYC04G072000
chitin	9126	0.24765	purine nucleoside monophosphate metabolic process	SOLYC12G049030|SOLYC09G007940|SOLYC12G044950
chitin	9167	0.24765	purine ribonucleoside monophosphate metabolic process	SOLYC12G049030|SOLYC09G007940|SOLYC12G044950
chitin	9056	0.24765	catabolic process	SOLYC01G006290|SOLYC03G006210|SOLYC07G005100|SOLYC01G087590|SOLYC04G006970|SOLYC09G007520|SOLYC03G098030|SOLYC10G076240|SOLYC07G065900|SOLYC10G055780|SOLYC03G006810|SOLYC04G072000|SOLYC02G079510|SOLYC09G075330|SOLYC03G044100|SOLYC09G008320|SOLYC11G018774|SOLYC08G065220|SOLYC03G025380|SOLYC01G087850|SOLYC09G008380|SOLYC08G069040|SOLYC11G008260|SOLYC05G052280|SOLYC05G007950|SOLYC06G075520|SOLYC12G0…
chitin	10466	0.25276	negative regulation of peptidase activity	SOLYC09G084470|SOLYC03G098795|SOLYC09G084440
chitin	9719	0.25276	response to endogenous stimulus	SOLYC04G007000|SOLYC10G084020|SOLYC11G012980|SOLYC02G077370|SOLYC11G008440|SOLYC05G012210|SOLYC05G051200|SOLYC09G011490|SOLYC08G016720|SOLYC03G095780|SOLYC11G071470|SOLYC01G107370|SOLYC05G025985|SOLYC08G078180|SOLYC09G011550|SOLYC05G015800|SOLYC01G065980|SOLYC08G065320|SOLYC02G083870|SOLYC02G083880
chitin	2220	0.25276	innate immune response activating cell surface receptor signaling pathway	SOLYC06G065970
chitin	2429	0.25276	immune response-activating cell surface receptor signaling pathway	SOLYC06G065970
chitin	2768	0.25276	immune response-regulating cell surface receptor signaling pathway	SOLYC06G065970
chitin	19354	0.25276	siroheme biosynthetic process	SOLYC12G044950
chitin	46156	0.25276	siroheme metabolic process	SOLYC12G044950
chitin	15712	0.25276	hexose phosphate transport	SOLYC06G034290
chitin	15758	0.25276	glucose transport	SOLYC06G034290
chitin	15760	0.25276	glucose-6-phosphate transport	SOLYC06G034290
chitin	15822	0.25276	ornithine transport	SOLYC06G061170
chitin	9831	0.25276	plant-type cell wall modification involved in multidimensional cell growth	SOLYC05G005680
chitin	10236	0.25276	plastoquinone biosynthetic process	SOLYC11G005340
chitin	6568	0.25711	tryptophan metabolic process	SOLYC10G005320|SOLYC12G035190
chitin	52547	0.25711	regulation of peptidase activity	SOLYC09G084470|SOLYC03G098795|SOLYC09G084440
chitin	42446	0.25711	hormone biosynthetic process	SOLYC06G083700|SOLYC06G074090|SOLYC10G084150
chitin	30162	0.25711	regulation of proteolysis	SOLYC09G084470|SOLYC03G098795|SOLYC09G084440|SOLYC03G115920
chitin	32787	0.26908	monocarboxylic acid metabolic process	SOLYC04G079360|SOLYC03G111170|SOLYC10G052470|SOLYC07G065900|SOLYC08G076010|SOLYC05G053030|SOLYC03G044790|SOLYC08G016720|SOLYC10G080920|SOLYC01G006555|SOLYC01G099150|SOLYC12G049030|SOLYC08G029000|SOLYC08G082620|SOLYC04G040130|SOLYC01G080460|SOLYC12G100250
chitin	9718	0.28877	anthocyanin biosynthetic process	SOLYC05G007950|SOLYC05G052870|SOLYC07G045030
chitin	6586	0.28877	indolalkylamine metabolic process	SOLYC10G005320|SOLYC12G035190
chitin	23060	0.29465	signal transmission	SOLYC04G007000|SOLYC10G009350|SOLYC11G012980|SOLYC02G077370|SOLYC11G008440|SOLYC05G012210|SOLYC05G051750|SOLYC05G051200|SOLYC09G011490|SOLYC02G092120|SOLYC02G092110|SOLYC07G020800|SOLYC03G095780|SOLYC06G065970|SOLYC01G107370|SOLYC08G078180|SOLYC09G011550|SOLYC11G066880|SOLYC01G065980|SOLYC02G083870|SOLYC02G083880
chitin	23046	0.29551	signaling process	SOLYC04G007000|SOLYC10G009350|SOLYC11G012980|SOLYC02G077370|SOLYC11G008440|SOLYC05G012210|SOLYC05G051750|SOLYC05G051200|SOLYC09G011490|SOLYC02G092120|SOLYC02G092110|SOLYC07G020800|SOLYC03G095780|SOLYC06G065970|SOLYC01G107370|SOLYC08G078180|SOLYC09G011550|SOLYC11G066880|SOLYC01G065980|SOLYC02G083870|SOLYC02G083880
chitin	46283	0.29603	anthocyanin metabolic process	SOLYC05G007950|SOLYC05G052870|SOLYC07G045030
chitin	46148	0.29603	pigment biosynthetic process	SOLYC08G074620|SOLYC05G007950|SOLYC12G044950|SOLYC05G052870|SOLYC07G045030
chitin	9416	0.29603	response to light stimulus	SOLYC03G044790|SOLYC06G069730|SOLYC02G070950|SOLYC06G060340|SOLYC02G070970|SOLYC02G070980|SOLYC02G071000|SOLYC08G067320
chitin	7165	0.29603	signal transduction	SOLYC04G007000|SOLYC10G009350|SOLYC02G077370|SOLYC11G008440|SOLYC05G012210|SOLYC05G051750|SOLYC05G051200|SOLYC09G011490|SOLYC02G092120|SOLYC02G092110|SOLYC07G020800|SOLYC03G095780|SOLYC06G065970|SOLYC01G107370|SOLYC08G078180|SOLYC09G011550|SOLYC11G066880|SOLYC01G065980|SOLYC02G083870|SOLYC02G083880
chitin	9309	0.29603	amine biosynthetic process	SOLYC04G014510|SOLYC09G011870|SOLYC12G049030|SOLYC10G005320|SOLYC11G066890|SOLYC12G044950|SOLYC12G100250|SOLYC12G035190
chitin	6571	0.29603	tyrosine biosynthetic process	SOLYC09G011870
chitin	44209	0.29603	AMP salvage	SOLYC09G007940
chitin	44211	0.29603	CTP salvage	SOLYC07G065900
chitin	15689	0.29603	molybdate ion transport	SOLYC03G119930
chitin	42547	0.29603	cell wall modification involved in multidimensional cell growth	SOLYC05G005680
chitin	34486	0.29603	vacuolar transmembrane transport	SOLYC03G119930
chitin	5975	0.29603	carbohydrate metabolic process	SOLYC05G005680|SOLYC07G005100|SOLYC03G083910|SOLYC03G098030|SOLYC07G065900|SOLYC10G055780|SOLYC09G007940|SOLYC04G072000|SOLYC09G092130|SOLYC09G075330|SOLYC03G093130|SOLYC01G099630|SOLYC09G008320|SOLYC01G008620|SOLYC12G049030|SOLYC07G043390|SOLYC12G100250|SOLYC09G008380|SOLYC12G011030|SOLYC06G075520|SOLYC12G044950|SOLYC07G055990|SOLYC07G056000|SOLYC10G045240|SOLYC12G094640|SOLYC11G072830|SOLYC01G1…
chitin	19438	0.29603	aromatic compound biosynthetic process	SOLYC03G080190|SOLYC05G007950|SOLYC04G076970|SOLYC10G055230|SOLYC09G007940|SOLYC10G005320|SOLYC12G044950|SOLYC05G052870|SOLYC12G035190|SOLYC10G052500|SOLYC11G045520|SOLYC07G043420|SOLYC09G011870|SOLYC03G096050|SOLYC10G085190|SOLYC12G049030|SOLYC11G066890|SOLYC07G049530|SOLYC12G100250|SOLYC08G061480|SOLYC07G045030
chitin	51346	0.29603	negative regulation of hydrolase activity	SOLYC09G084470|SOLYC03G098795|SOLYC09G084440
chitin	9739	0.29603	response to gibberellin stimulus	SOLYC01G107370|SOLYC02G083870|SOLYC02G083880
chitin	6749	0.31868	glutathione metabolic process	SOLYC09G011550|SOLYC06G075520|SOLYC09G011490
chitin	272	0.32983	polysaccharide catabolic process	SOLYC01G110340|SOLYC07G005100|SOLYC10G055780|SOLYC04G072000|SOLYC09G075330|SOLYC09G008380
chitin	44419	0.32983	interspecies interaction between organisms	SOLYC05G007640|SOLYC08G077740|SOLYC01G065740|SOLYC07G007755|SOLYC03G117250|SOLYC03G080190|SOLYC07G007730|SOLYC11G005150|SOLYC10G055780|SOLYC08G016270|SOLYC11G045520|SOLYC07G043420|SOLYC03G096050|SOLYC10G085190|SOLYC01G106500|SOLYC07G049530
chitin	9836	0.3351	ripening, climacteric	SOLYC02G062710|SOLYC05G015800
chitin	9314	0.33873	response to radiation	SOLYC03G044790|SOLYC06G069730|SOLYC02G070950|SOLYC06G060340|SOLYC02G070970|SOLYC02G070980|SOLYC02G071000|SOLYC08G067320
chitin	43207	0.33873	response to external biotic stimulus	SOLYC05G007640|SOLYC08G077740|SOLYC01G065740|SOLYC07G007755|SOLYC03G080190|SOLYC07G007730|SOLYC11G005150|SOLYC10G055780|SOLYC08G016270|SOLYC11G045520|SOLYC07G043420|SOLYC03G096050|SOLYC10G085190|SOLYC08G080670|SOLYC01G106500|SOLYC07G049530
chitin	33559	0.33873	unsaturated fatty acid metabolic process	SOLYC04G079360|SOLYC10G080920|SOLYC10G052470|SOLYC12G049030|SOLYC08G076010|SOLYC04G040130|SOLYC12G100250
chitin	6546	0.33873	glycine catabolic process	SOLYC08G065220
chitin	6657	0.33873	CDP-choline pathway	SOLYC03G116740
chitin	9187	0.33873	cyclic nucleotide metabolic process	SOLYC12G044950
chitin	19464	0.33873	glycine decarboxylation via glycine cleavage system	SOLYC08G065220
chitin	42126	0.33873	nitrate metabolic process	SOLYC11G013810
chitin	42128	0.33873	nitrate assimilation	SOLYC11G013810
chitin	9694	0.35797	jasmonic acid metabolic process	SOLYC03G044790|SOLYC03G111170
chitin	42440	0.37938	pigment metabolic process	SOLYC08G074620|SOLYC05G007950|SOLYC12G044950|SOLYC05G052870|SOLYC07G045030
chitin	33554	0.37939	cellular response to stress	SOLYC05G007640|SOLYC01G006290|SOLYC08G069040|SOLYC03G117960|SOLYC05G052280|SOLYC05G007950|SOLYC09G007520|SOLYC01G073820|SOLYC10G076240|SOLYC06G075520|SOLYC03G006810|SOLYC02G079510|SOLYC02G070780|SOLYC03G044100|SOLYC11G018774|SOLYC03G025380|SOLYC11G018800
chitin	6891	0.37939	intra-Golgi vesicle-mediated transport	SOLYC03G120260|SOLYC05G051570
chitin	10054	0.37939	trichoblast differentiation	SOLYC11G005150|SOLYC06G073990
chitin	6166	0.37939	purine ribonucleoside salvage	SOLYC09G007940
chitin	43174	0.37939	nucleoside salvage	SOLYC09G007940
chitin	6598	0.37939	polyamine catabolic process	SOLYC01G087590
chitin	44206	0.37939	UMP salvage	SOLYC07G065900
chitin	9645	0.37939	response to low light intensity stimulus	SOLYC06G069730
chitin	32262	0.37939	pyrimidine nucleotide salvage	SOLYC07G065900
chitin	10138	0.37939	pyrimidine ribonucleotide salvage	SOLYC07G065900
chitin	6820	0.37939	anion transport	SOLYC02G005180|SOLYC06G061170|SOLYC06G034290|SOLYC03G119930|SOLYC09G090080|SOLYC07G051950|SOLYC11G072580|SOLYC06G084140|SOLYC05G054040|SOLYC02G063020
chitin	16052	0.39885	carbohydrate catabolic process	SOLYC01G110340|SOLYC07G005100|SOLYC03G098030|SOLYC07G065900|SOLYC10G055780|SOLYC12G044950|SOLYC04G072000|SOLYC09G075330|SOLYC09G008380
chitin	6520	0.39976	cellular amino acid metabolic process	SOLYC04G014510|SOLYC09G011870|SOLYC12G049030|SOLYC10G005320|SOLYC11G066890|SOLYC12G044950|SOLYC08G065220|SOLYC04G040130|SOLYC07G049530|SOLYC12G100250|SOLYC12G035190
chitin	48544	0.39976	recognition of pollen	SOLYC07G063730|SOLYC07G055690|SOLYC10G006710
chitin	8037	0.39976	cell recognition	SOLYC07G063730|SOLYC07G055690|SOLYC10G006710
chitin	10053	0.39976	root epidermal cell differentiation	SOLYC11G005150|SOLYC06G073990
chitin	12	0.39976	single strand break repair	SOLYC03G117960
chitin	6167	0.39976	AMP biosynthetic process	SOLYC09G007940
chitin	43289	0.39976	apocarotenoid biosynthetic process	SOLYC08G016720
chitin	8655	0.39976	pyrimidine salvage	SOLYC07G065900
chitin	33355	0.39976	ascorbate glutathione cycle	SOLYC06G075520
chitin	51923	0.39976	sulfation	SOLYC05G011890
chitin	9163	0.39976	nucleoside biosynthetic process	SOLYC09G007940
chitin	46129	0.39976	purine ribonucleoside biosynthetic process	SOLYC09G007940
chitin	42451	0.39976	purine nucleoside biosynthetic process	SOLYC09G007940
chitin	42455	0.39976	ribonucleoside biosynthetic process	SOLYC09G007940
chitin	9688	0.39976	abscisic acid biosynthetic process	SOLYC08G016720
chitin	9695	0.39976	jasmonic acid biosynthetic process	SOLYC03G111170
chitin	9806	0.39976	lignan metabolic process	SOLYC10G052500
chitin	9807	0.39976	lignan biosynthetic process	SOLYC10G052500
chitin	55061	0.39976	di-, tri-valent inorganic anion homeostasis	SOLYC06G034290
chitin	55062	0.39976	phosphate ion homeostasis	SOLYC06G034290
chitin	44403	0.43275	symbiosis, encompassing mutualism through parasitism	SOLYC05G007640|SOLYC03G117250
chitin	9875	0.43275	pollen-pistil interaction	SOLYC07G063730|SOLYC07G055690|SOLYC10G006710
chitin	43101	0.43988	purine salvage	SOLYC09G007940
chitin	19303	0.43988	D-ribose catabolic process	SOLYC12G044950
chitin	32261	0.43988	purine nucleotide salvage	SOLYC09G007940
chitin	16106	0.43988	sesquiterpenoid biosynthetic process	SOLYC08G016720
chitin	10230	0.43988	alternative respiration	SOLYC08G075550
chitin	6890	0.43988	retrograde vesicle-mediated transport, Golgi to ER	SOLYC03G120260|SOLYC05G051570
chitin	3	0.44652	reproduction	SOLYC12G011030|SOLYC08G077900|SOLYC02G062710|SOLYC07G055690|SOLYC07G055990|SOLYC07G056000|SOLYC10G006710|SOLYC03G093130|SOLYC08G016720|SOLYC09G008320|SOLYC07G063730|SOLYC06G060970|SOLYC05G015800|SOLYC07G049530
chitin	9834	0.45314	secondary cell wall biogenesis	SOLYC12G015690|SOLYC07G048090
chitin	5985	0.45314	sucrose metabolic process	SOLYC03G083910|SOLYC09G092130
chitin	50832	0.45519	defense response to fungus	SOLYC08G077740|SOLYC07G007755|SOLYC07G007730|SOLYC11G005150|SOLYC08G080670|SOLYC01G106500|SOLYC10G055780|SOLYC08G016270
chitin	42219	0.46322	cellular amino acid derivative catabolic process	SOLYC01G087590|SOLYC06G076330
chitin	42445	0.46322	hormone metabolic process	SOLYC06G083700|SOLYC06G074090|SOLYC10G084150
chitin	6542	0.46322	glutamine biosynthetic process	SOLYC04G014510
chitin	2757	0.46322	immune response-activating signal transduction	SOLYC06G065970
chitin	2758	0.46322	innate immune response-activating signal transduction	SOLYC06G065970
chitin	2764	0.46322	immune response-regulating signaling pathway	SOLYC06G065970
chitin	19323	0.46322	pentose catabolic process	SOLYC12G044950
chitin	9851	0.46322	auxin biosynthetic process	SOLYC06G083700
chitin	55081	0.46322	anion homeostasis	SOLYC06G034290
chitin	10196	0.46322	nonphotochemical quenching	SOLYC06G060340
chitin	33993	0.46632	response to lipid	SOLYC06G051460|SOLYC03G095780|SOLYC01G107370|SOLYC05G012210|SOLYC02G083870|SOLYC02G083880
chitin	34219	0.46632	carbohydrate transmembrane transport	SOLYC02G005180|SOLYC03G097580
chitin	71310	0.47176	cellular response to organic substance	SOLYC04G007000|SOLYC11G012980|SOLYC02G077370|SOLYC11G008440|SOLYC05G051200|SOLYC09G011490|SOLYC03G095780|SOLYC01G107370|SOLYC08G078180|SOLYC09G011550|SOLYC01G065980|SOLYC02G083870|SOLYC02G083880
chitin	44255	0.47176	cellular lipid metabolic process	SOLYC04G079360|SOLYC03G111170|SOLYC03G116740|SOLYC11G011240|SOLYC10G052470|SOLYC03G098030|SOLYC08G076010|SOLYC05G053030|SOLYC07G052150|SOLYC03G044790|SOLYC08G016720|SOLYC10G080920|SOLYC01G006555|SOLYC01G099150|SOLYC12G049030|SOLYC08G029000|SOLYC08G082620|SOLYC04G040130|SOLYC12G100250
chitin	9605	0.4742	response to external stimulus	SOLYC05G007640|SOLYC08G077740|SOLYC01G065740|SOLYC07G007755|SOLYC03G080190|SOLYC07G007730|SOLYC05G007950|SOLYC11G005150|SOLYC10G055780|SOLYC08G016270|SOLYC11G045520|SOLYC07G043420|SOLYC03G096050|SOLYC10G085190|SOLYC08G080670|SOLYC01G106500|SOLYC07G049530|SOLYC06G069300
chitin	10274	0.4742	hydrotropism	SOLYC06G069300
chitin	51320	0.4742	S phase	SOLYC02G070780
chitin	43449	0.4742	cellular alkene metabolic process	SOLYC07G049530
chitin	43450	0.4742	alkene biosynthetic process	SOLYC07G049530
chitin	33260	0.4742	DNA replication involved in S phase	SOLYC02G070780
chitin	2832	0.4742	negative regulation of response to biotic stimulus	SOLYC10G085190
chitin	46033	0.4742	AMP metabolic process	SOLYC09G007940
chitin	32102	0.4742	negative regulation of response to external stimulus	SOLYC10G085190
chitin	42402	0.4742	cellular biogenic amine catabolic process	SOLYC01G087590
chitin	9692	0.4742	ethylene metabolic process	SOLYC07G049530
chitin	9693	0.4742	ethylene biosynthetic process	SOLYC07G049530
chitin	10143	0.4742	cutin biosynthetic process	SOLYC05G053030
chitin	6116	0.4742	NADH oxidation	SOLYC02G079170
chitin	51704	0.4742	multi-organism process	SOLYC05G007640|SOLYC08G077740|SOLYC01G065740|SOLYC07G007755|SOLYC03G117250|SOLYC03G080190|SOLYC07G007730|SOLYC11G005150|SOLYC07G055690|SOLYC10G055780|SOLYC08G016270|SOLYC10G006710|SOLYC11G045520|SOLYC07G063730|SOLYC07G043420|SOLYC03G096050|SOLYC10G085190|SOLYC08G080670|SOLYC01G106500|SOLYC07G049530
chitin	51336	0.4742	regulation of hydrolase activity	SOLYC09G084470|SOLYC03G095780|SOLYC03G098795|SOLYC09G084440
chitin	71396	0.4742	cellular response to lipid	SOLYC03G095780|SOLYC01G107370|SOLYC02G083870|SOLYC02G083880
chitin	55067	0.48408	monovalent inorganic cation homeostasis	SOLYC04G050440|SOLYC08G078880
chitin	6629	0.48618	lipid metabolic process	SOLYC04G079360|SOLYC03G111170|SOLYC06G074090|SOLYC03G116740|SOLYC11G011240|SOLYC10G052470|SOLYC03G098030|SOLYC12G044950|SOLYC08G076010|SOLYC05G053030|SOLYC07G052150|SOLYC03G044790|SOLYC08G016720|SOLYC08G078090|SOLYC10G080920|SOLYC01G006555|SOLYC01G099150|SOLYC12G049030|SOLYC08G029000|SOLYC08G082620|SOLYC04G040130|SOLYC09G082760|SOLYC12G100250
chitin	42545	0.49286	cell wall modification	SOLYC05G005680|SOLYC09G075330|SOLYC01G087850
chitin	51275	0.49286	beta-glucan catabolic process	SOLYC01G110340
chitin	43288	0.49286	apocarotenoid metabolic process	SOLYC08G016720
chitin	727	0.49286	double-strand break repair via break-induced replication	SOLYC02G070780
chitin	9154	0.49286	purine ribonucleotide catabolic process	SOLYC12G044950
chitin	7163	0.49286	establishment or maintenance of cell polarity	SOLYC07G020800
chitin	9261	0.49286	ribonucleotide catabolic process	SOLYC12G044950
chitin	9687	0.49286	abscisic acid metabolic process	SOLYC08G016720
chitin	16110	0.49286	tetraterpenoid catabolic process	SOLYC08G016720
chitin	16118	0.49286	carotenoid catabolic process	SOLYC08G016720
chitin	16121	0.49286	carotene catabolic process	SOLYC08G016720
chitin	19953	0.49579	sexual reproduction	SOLYC08G077900|SOLYC06G060970
chitin	43094	0.51009	cellular metabolic compound salvage	SOLYC07G065900|SOLYC09G007940
chitin	15837	0.51009	amine transport	SOLYC06G061170|SOLYC11G008440|SOLYC04G050440
chitin	8272	0.52128	sulfate transport	SOLYC06G084140
chitin	43171	0.52128	peptide catabolic process	SOLYC01G087850
chitin	10731	0.52128	protein amino acid glutathionylation	SOLYC06G075520
chitin	6656	0.52128	phosphatidylcholine biosynthetic process	SOLYC03G116740
chitin	44282	0.54536	small molecule catabolic process	SOLYC07G005100|SOLYC01G087590|SOLYC03G098030|SOLYC07G065900|SOLYC10G055780|SOLYC12G044950|SOLYC04G072000|SOLYC08G065220|SOLYC06G076330
chitin	2831	0.54603	regulation of response to biotic stimulus	SOLYC06G065970|SOLYC10G085190
chitin	9152	0.54603	purine ribonucleotide biosynthetic process	SOLYC12G049030|SOLYC07G065900|SOLYC09G007940|SOLYC12G044950|SOLYC12G100250
chitin	71704	0.54603	organic substance metabolic process	SOLYC04G051280|SOLYC11G011240|SOLYC07G005100|SOLYC08G006750|SOLYC03G083910|SOLYC10G055780|SOLYC10G005320|SOLYC09G075330|SOLYC08G078090|SOLYC08G029000|SOLYC08G082620|SOLYC09G008380|SOLYC10G009350|SOLYC06G074090|SOLYC08G006740|SOLYC12G011030|SOLYC11G068940|SOLYC02G070780|SOLYC03G115920|SOLYC10G052500|SOLYC11G072830|SOLYC09G011870|SOLYC09G011550|SOLYC01G106500|SOLYC06G083040|SOLYC02G080010|SOLYC10G0…
chitin	50790	0.54603	regulation of catalytic activity	SOLYC09G084470|SOLYC03G095780|SOLYC02G084710|SOLYC12G009270|SOLYC03G044900|SOLYC01G087810|SOLYC03G098795|SOLYC09G075330|SOLYC06G034370|SOLYC09G084440
chitin	6066	0.54603	alcohol metabolic process	SOLYC06G074090|SOLYC03G116740|SOLYC08G006740|SOLYC07G005100|SOLYC08G006750|SOLYC03G098030|SOLYC07G065900|SOLYC06G075520|SOLYC10G055780|SOLYC09G007940|SOLYC12G044950|SOLYC04G072000|SOLYC12G094640|SOLYC12G049030|SOLYC12G100250
chitin	6714	0.54603	sesquiterpenoid metabolic process	SOLYC08G016720
chitin	5986	0.54603	sucrose biosynthetic process	SOLYC09G092130
chitin	23052	0.55455	signaling	SOLYC04G007000|SOLYC10G009350|SOLYC11G012980|SOLYC02G077370|SOLYC11G008440|SOLYC05G012210|SOLYC05G051750|SOLYC05G051200|SOLYC09G011490|SOLYC02G092120|SOLYC02G092110|SOLYC07G020800|SOLYC03G095780|SOLYC06G065970|SOLYC01G107370|SOLYC08G078180|SOLYC09G011550|SOLYC11G066880|SOLYC01G065980|SOLYC02G083870|SOLYC02G083880
chitin	55114	0.55455	oxidation reduction	SOLYC11G071990|SOLYC03G116690|SOLYC01G006555|SOLYC11G012130|SOLYC06G061027|SOLYC03G116700|SOLYC10G076240|SOLYC07G008130|SOLYC12G044950|SOLYC11G018774
chitin	51273	0.56334	beta-glucan metabolic process	SOLYC01G110340|SOLYC07G043390
chitin	46434	0.56334	organophosphate catabolic process	SOLYC03G098030|SOLYC12G044950
chitin	32502	0.56727	developmental process	SOLYC02G083120|SOLYC04G081870|SOLYC03G117250|SOLYC09G005730|SOLYC12G011030|SOLYC11G005150|SOLYC08G077900|SOLYC02G062710|SOLYC02G092120|SOLYC07G055990|SOLYC07G056000|SOLYC02G092110|SOLYC06G073990|SOLYC03G093130|SOLYC08G016720|SOLYC09G008320|SOLYC06G060970|SOLYC11G066880|SOLYC05G015800|SOLYC07G049530
chitin	6544	0.56727	glycine metabolic process	SOLYC08G065220
chitin	6734	0.56727	NADH metabolic process	SOLYC02G079170
chitin	30388	0.56727	fructose 1,6-bisphosphate metabolic process	SOLYC07G065900
chitin	32101	0.56727	regulation of response to external stimulus	SOLYC06G065970|SOLYC10G085190
chitin	42886	0.56727	amide transport	SOLYC11G072580|SOLYC08G075570
chitin	65009	0.56727	regulation of molecular function	SOLYC09G084470|SOLYC03G095780|SOLYC02G084710|SOLYC12G009270|SOLYC03G044900|SOLYC01G087810|SOLYC03G098795|SOLYC09G075330|SOLYC06G034370|SOLYC09G084440
chitin	48608	0.56735	reproductive structure development	SOLYC03G093130|SOLYC08G016720|SOLYC09G008320|SOLYC12G011030|SOLYC02G062710|SOLYC05G015800|SOLYC07G049530|SOLYC07G055990|SOLYC07G056000
chitin	6817	0.56735	phosphate transport	SOLYC02G005180|SOLYC06G034290|SOLYC09G090080|SOLYC11G072580|SOLYC05G054040|SOLYC02G063020
chitin	6164	0.56735	purine nucleotide biosynthetic process	SOLYC12G049030|SOLYC07G065900|SOLYC09G007940|SOLYC12G044950|SOLYC12G100250
chitin	10393	0.56735	galacturonan metabolic process	SOLYC09G075330|SOLYC09G008380
chitin	42401	0.56735	cellular biogenic amine biosynthetic process	SOLYC10G005320|SOLYC12G035190
chitin	34440	0.56735	lipid oxidation	SOLYC01G006555|SOLYC08G029000
chitin	6144	0.56735	purine base metabolic process	SOLYC09G007940
chitin	6222	0.56735	UMP biosynthetic process	SOLYC07G065900
chitin	22616	0.56735	DNA strand elongation	SOLYC02G070780
chitin	6271	0.56735	DNA strand elongation involved in DNA replication	SOLYC02G070780
chitin	6570	0.56735	tyrosine metabolic process	SOLYC09G011870
chitin	8645	0.56735	hexose transport	SOLYC06G034290
chitin	9173	0.56735	pyrimidine ribonucleoside monophosphate metabolic process	SOLYC07G065900
chitin	9174	0.56735	pyrimidine ribonucleoside monophosphate biosynthetic process	SOLYC07G065900
chitin	46049	0.56735	UMP metabolic process	SOLYC07G065900
chitin	46247	0.56735	terpene catabolic process	SOLYC08G016720
chitin	9423	0.56735	chorismate biosynthetic process	SOLYC12G044950
chitin	30091	0.56735	protein repair	SOLYC01G106400
chitin	6952	0.57369	defense response	SOLYC04G007000|SOLYC05G007640|SOLYC08G077740|SOLYC11G012980|SOLYC01G065740|SOLYC07G007755|SOLYC02G077370|SOLYC03G118780|SOLYC07G007730|SOLYC11G005150|SOLYC05G051200|SOLYC10G055780|SOLYC08G016270|SOLYC01G008620|SOLYC08G078180|SOLYC08G080670|SOLYC01G106500|SOLYC01G065980|SOLYC01G087850|SOLYC02G087520
chitin	9832	0.57988	plant-type cell wall biogenesis	SOLYC12G015690|SOLYC07G048090|SOLYC07G043390
chitin	52546	0.58178	cell wall pectin metabolic process	SOLYC09G075330|SOLYC09G008380
chitin	22611	0.58178	dormancy process	SOLYC08G016720
chitin	32875	0.58178	regulation of DNA endoreduplication	SOLYC09G010980
chitin	2218	0.58178	activation of innate immune response	SOLYC06G065970
chitin	2253	0.58178	activation of immune response	SOLYC06G065970
chitin	18958	0.58178	phenol metabolic process	SOLYC03G044790
chitin	31348	0.58178	negative regulation of defense response	SOLYC10G085190
chitin	6915	0.58178	apoptosis	SOLYC05G007640
chitin	10162	0.58178	seed dormancy	SOLYC08G016720
chitin	8643	0.58409	carbohydrate transport	SOLYC02G005180|SOLYC06G034290|SOLYC03G097580
chitin	6790	0.6018	sulfur metabolic process	SOLYC09G011550|SOLYC05G011890|SOLYC06G075520|SOLYC09G011490|SOLYC07G049530|SOLYC07G045030
chitin	6195	0.60676	purine nucleotide catabolic process	SOLYC12G044950
chitin	9071	0.60676	serine family amino acid catabolic process	SOLYC08G065220
chitin	44247	0.62718	cellular polysaccharide catabolic process	SOLYC01G110340|SOLYC09G075330|SOLYC09G008380
chitin	45089	0.62718	positive regulation of innate immune response	SOLYC06G065970
chitin	6270	0.62718	DNA-dependent DNA replication initiation	SOLYC02G070780
chitin	2684	0.62718	positive regulation of immune system process	SOLYC06G065970
chitin	50778	0.62718	positive regulation of immune response	SOLYC06G065970
chitin	9825	0.62718	multidimensional cell growth	SOLYC05G005680
chitin	6189	0.64648	de novo' IMP biosynthetic process	SOLYC12G044950
chitin	45839	0.64648	negative regulation of mitosis	SOLYC09G010980
chitin	19852	0.64648	L-ascorbic acid metabolic process	SOLYC06G075520
chitin	15977	0.64648	carbon fixation	SOLYC04G006970
chitin	16036	0.64648	cellular response to phosphate starvation	SOLYC05G007950
chitin	16119	0.64648	carotene metabolic process	SOLYC08G016720
chitin	22414	0.65792	reproductive process	SOLYC03G093130|SOLYC08G016720|SOLYC09G008320|SOLYC07G063730|SOLYC12G011030|SOLYC02G062710|SOLYC07G055690|SOLYC05G015800|SOLYC07G049530|SOLYC07G055990|SOLYC07G056000|SOLYC10G006710
chitin	3333	0.66368	amino acid transmembrane transport	SOLYC06G061170|SOLYC11G008440
chitin	51784	0.66471	negative regulation of nuclear division	SOLYC09G010980
chitin	15807	0.66471	L-amino acid transport	SOLYC06G061170
chitin	9850	0.66471	auxin metabolic process	SOLYC06G083700
chitin	71545	0.66471	inositol phosphate catabolic process	SOLYC03G098030
chitin	10015	0.66485	root morphogenesis	SOLYC11G005150|SOLYC06G073990
chitin	5984	0.66485	disaccharide metabolic process	SOLYC03G083910|SOLYC09G092130
chitin	51707	0.66485	response to other organism	SOLYC05G007640|SOLYC08G077740|SOLYC01G065740|SOLYC07G007755|SOLYC03G080190|SOLYC07G007730|SOLYC11G005150|SOLYC10G055780|SOLYC08G016270|SOLYC11G045520|SOLYC07G043420|SOLYC03G096050|SOLYC10G085190|SOLYC08G080670|SOLYC01G106500|SOLYC07G049530
chitin	22900	0.66485	electron transport chain	SOLYC11G071990|SOLYC03G116690|SOLYC11G012130|SOLYC03G116700|SOLYC07G008130
chitin	9653	0.67118	anatomical structure morphogenesis	SOLYC04G081870|SOLYC03G117250|SOLYC11G005150|SOLYC08G077900|SOLYC06G060970|SOLYC06G073990
chitin	9129	0.67118	pyrimidine nucleoside monophosphate metabolic process	SOLYC07G065900
chitin	9130	0.67118	pyrimidine nucleoside monophosphate biosynthetic process	SOLYC07G065900
chitin	46271	0.67118	phenylpropanoid catabolic process	SOLYC06G076330
chitin	46274	0.67118	lignin catabolic process	SOLYC06G076330
chitin	9691	0.67118	cytokinin biosynthetic process	SOLYC10G084150
chitin	42538	0.67118	hyperosmotic salinity response	SOLYC07G045030
chitin	34765	0.67118	regulation of ion transmembrane transport	SOLYC05G051220
chitin	50801	0.67613	ion homeostasis	SOLYC06G034290|SOLYC07G051950|SOLYC04G050440|SOLYC08G078880
chitin	2833	0.68362	positive regulation of response to biotic stimulus	SOLYC06G065970
chitin	45930	0.68362	negative regulation of mitotic cell cycle	SOLYC09G010980
chitin	42147	0.68362	retrograde transport, endosome to Golgi	SOLYC05G051570
chitin	46470	0.68362	phosphatidylcholine metabolic process	SOLYC03G116740
chitin	9644	0.68362	response to high light intensity	SOLYC06G069730
chitin	16129	0.68362	phytosteroid biosynthetic process	SOLYC06G074090
chitin	16132	0.68362	brassinosteroid biosynthetic process	SOLYC06G074090
chitin	5996	0.68362	monosaccharide metabolic process	SOLYC12G094640|SOLYC07G005100|SOLYC12G049030|SOLYC07G065900|SOLYC06G075520|SOLYC10G055780|SOLYC09G007940|SOLYC12G044950|SOLYC04G072000|SOLYC12G100250
chitin	23033	0.68948	signaling pathway	SOLYC04G007000|SOLYC10G009350|SOLYC11G012980|SOLYC02G077370|SOLYC11G008440|SOLYC05G051200|SOLYC09G011490|SOLYC07G020800|SOLYC03G095780|SOLYC06G065970|SOLYC01G107370|SOLYC08G078180|SOLYC09G011550|SOLYC01G065980|SOLYC02G083870|SOLYC02G083880
chitin	9628	0.68948	response to abiotic stimulus	SOLYC03G044790|SOLYC08G016720|SOLYC08G062340|SOLYC06G065970|SOLYC06G069730|SOLYC02G070950|SOLYC06G060340|SOLYC02G070970|SOLYC02G070980|SOLYC02G071000|SOLYC08G067320|SOLYC07G045030
chitin	6241	0.68948	CTP biosynthetic process	SOLYC07G065900
chitin	6783	0.68948	heme biosynthetic process	SOLYC12G044950
chitin	70297	0.68948	regulation of two-component signal transduction system (phosphorelay)	SOLYC08G065320
chitin	6972	0.68948	hyperosmotic response	SOLYC07G045030
chitin	46036	0.68948	CTP metabolic process	SOLYC07G065900
chitin	9208	0.68948	pyrimidine ribonucleoside triphosphate metabolic process	SOLYC07G065900
chitin	9209	0.68948	pyrimidine ribonucleoside triphosphate biosynthetic process	SOLYC07G065900
chitin	10104	0.68948	regulation of ethylene mediated signaling pathway	SOLYC08G065320
chitin	16137	0.68948	glycoside metabolic process	SOLYC03G083910|SOLYC09G092130
chitin	35556	0.68948	intracellular signal transduction	SOLYC04G007000|SOLYC10G009350|SOLYC02G077370|SOLYC08G078180|SOLYC05G051200|SOLYC01G065980|SOLYC07G020800
chitin	10817	0.68948	regulation of hormone levels	SOLYC06G083700|SOLYC06G074090|SOLYC10G084150
chitin	3006	0.68948	reproductive developmental process	SOLYC03G093130|SOLYC08G016720|SOLYC09G008320|SOLYC12G011030|SOLYC02G062710|SOLYC05G015800|SOLYC07G049530|SOLYC07G055990|SOLYC07G056000
chitin	9260	0.68948	ribonucleotide biosynthetic process	SOLYC12G049030|SOLYC07G065900|SOLYC09G007940|SOLYC12G044950|SOLYC12G100250
chitin	16482	0.68948	cytoplasmic transport	SOLYC05G051570
chitin	51325	0.68948	interphase	SOLYC02G070780
chitin	43269	0.68948	regulation of ion transport	SOLYC05G051220
chitin	281	0.68948	cytokinesis after mitosis	SOLYC07G043390
chitin	9148	0.68948	pyrimidine nucleoside triphosphate biosynthetic process	SOLYC07G065900
chitin	32103	0.68948	positive regulation of response to external stimulus	SOLYC06G065970
chitin	15749	0.68948	monosaccharide transport	SOLYC06G034290
chitin	9696	0.68948	salicylic acid metabolic process	SOLYC03G044790
chitin	16115	0.68948	terpenoid catabolic process	SOLYC08G016720
chitin	16131	0.68948	brassinosteroid metabolic process	SOLYC06G074090
chitin	30243	0.69851	cellulose metabolic process	SOLYC01G110340|SOLYC07G043390
chitin	6188	0.69851	IMP biosynthetic process	SOLYC12G044950
chitin	6525	0.69851	arginine metabolic process	SOLYC12G049030
chitin	43455	0.69851	regulation of secondary metabolic process	SOLYC08G076010
chitin	51702	0.69851	interaction with symbiont	SOLYC05G007640
chitin	7264	0.69851	small GTPase mediated signal transduction	SOLYC07G020800
chitin	42537	0.69851	benzene and derivative metabolic process	SOLYC03G044790
chitin	16128	0.69851	phytosteroid metabolic process	SOLYC06G074090
chitin	51248	0.69851	negative regulation of protein metabolic process	SOLYC09G084470|SOLYC03G098795|SOLYC09G084440
chitin	9651	0.69851	response to salt stress	SOLYC08G062340|SOLYC06G065970|SOLYC07G045030
chitin	32269	0.69851	negative regulation of cellular protein metabolic process	SOLYC09G084470|SOLYC03G098795|SOLYC09G084440
chitin	30154	0.69948	cell differentiation	SOLYC11G005150|SOLYC11G066880|SOLYC02G092120|SOLYC02G092110|SOLYC06G073990
chitin	30258	0.69948	lipid modification	SOLYC01G006555|SOLYC03G098030|SOLYC08G029000
chitin	9856	0.69948	pollination	SOLYC07G063730|SOLYC07G055690|SOLYC10G006710
chitin	8300	0.69948	isoprenoid catabolic process	SOLYC08G016720
chitin	6805	0.69948	xenobiotic metabolic process	SOLYC03G044790
chitin	19310	0.69948	inositol catabolic process	SOLYC03G098030
chitin	9410	0.69948	response to xenobiotic stimulus	SOLYC03G044790
chitin	30245	0.69948	cellulose catabolic process	SOLYC01G110340
chitin	46855	0.69948	inositol phosphate dephosphorylation	SOLYC03G098030
chitin	71466	0.69948	cellular response to xenobiotic stimulus	SOLYC03G044790
chitin	34762	0.69948	regulation of transmembrane transport	SOLYC05G051220
chitin	48856	0.70839	anatomical structure development	SOLYC02G083120|SOLYC04G081870|SOLYC03G117250|SOLYC12G011030|SOLYC11G005150|SOLYC08G077900|SOLYC02G062710|SOLYC07G055990|SOLYC07G056000|SOLYC06G073990|SOLYC03G093130|SOLYC08G016720|SOLYC09G008320|SOLYC06G060970|SOLYC05G015800|SOLYC07G049530
chitin	9064	0.70839	glutamine family amino acid metabolic process	SOLYC04G014510|SOLYC12G049030
chitin	10431	0.70839	seed maturation	SOLYC08G016720
chitin	46040	0.70839	IMP metabolic process	SOLYC12G044950
chitin	42168	0.70839	heme metabolic process	SOLYC12G044950
chitin	46856	0.70839	phosphoinositide dephosphorylation	SOLYC03G098030
chitin	45010	0.70839	actin nucleation	SOLYC05G046120
chitin	10224	0.70839	response to UV-B	SOLYC03G044790
chitin	8299	0.71985	isoprenoid biosynthetic process	SOLYC08G016720|SOLYC11G011240|SOLYC07G052150
chitin	30865	0.71985	cortical cytoskeleton organization	SOLYC07G020800
chitin	80147	0.71985	root hair cell development	SOLYC06G073990
chitin	6595	0.71985	polyamine metabolic process	SOLYC01G087590
chitin	9833	0.71985	primary cell wall biogenesis	SOLYC07G043390
chitin	10027	0.71985	thylakoid membrane organization	SOLYC06G060340
chitin	6865	0.72752	amino acid transport	SOLYC06G061170|SOLYC11G008440
chitin	6355	0.72752	regulation of transcription, DNA-dependent	SOLYC04G007000|SOLYC12G011200|SOLYC02G077370|SOLYC05G012210|SOLYC10G052470|SOLYC05G051200|SOLYC12G008830|SOLYC06G073990|SOLYC02G093590|SOLYC08G008280|SOLYC03G097820|SOLYC10G080920|SOLYC01G065980|SOLYC07G066330|SOLYC02G069960|SOLYC07G045030|SOLYC03G116890|SOLYC04G079360|SOLYC11G012980|SOLYC03G121240|SOLYC12G036470|SOLYC04G077960|SOLYC08G076010|SOLYC06G069710|SOLYC03G095980|SOLYC11G068620|SOLYC08G0…
chitin	71702	0.72752	organic substance transport	SOLYC02G005180|SOLYC11G008440|SOLYC03G120260|SOLYC03G097580|SOLYC11G072580|SOLYC07G052470|SOLYC08G075570|SOLYC05G051570|SOLYC06G061170|SOLYC06G034290|SOLYC08G067500|SOLYC10G075110|SOLYC08G067510|SOLYC09G082270|SOLYC08G067530|SOLYC12G089330
chitin	8360	0.72752	regulation of cell shape	SOLYC07G020800
chitin	51762	0.72752	sesquiterpene biosynthetic process	SOLYC08G016720
chitin	34050	0.72752	host programmed cell death induced by symbiont	SOLYC05G007640
chitin	9626	0.72752	plant-type hypersensitive response	SOLYC05G007640
chitin	9690	0.72752	cytokinin metabolic process	SOLYC10G084150
chitin	16114	0.73939	terpenoid biosynthetic process	SOLYC08G016720|SOLYC07G052150
chitin	43650	0.73939	dicarboxylic acid biosynthetic process	SOLYC12G044950
chitin	7088	0.73939	regulation of mitosis	SOLYC09G010980
chitin	32436	0.73939	positive regulation of proteasomal ubiquitin-dependent protein catabolic process	SOLYC03G115920
chitin	46838	0.73939	phosphorylated carbohydrate dephosphorylation	SOLYC03G098030
chitin	9150	0.74402	purine ribonucleotide metabolic process	SOLYC12G049030|SOLYC07G065900|SOLYC09G007940|SOLYC12G044950|SOLYC12G100250
chitin	22622	0.74402	root system development	SOLYC02G083120|SOLYC11G005150|SOLYC06G073990
chitin	48364	0.74402	root development	SOLYC02G083120|SOLYC11G005150|SOLYC06G073990
chitin	9147	0.74753	pyrimidine nucleoside triphosphate metabolic process	SOLYC07G065900
chitin	9668	0.74753	plastid membrane organization	SOLYC06G060340
chitin	46839	0.74753	phospholipid dephosphorylation	SOLYC03G098030
chitin	6000	0.74753	fructose metabolic process	SOLYC07G065900
chitin	45490	0.74887	pectin catabolic process	SOLYC09G075330|SOLYC09G008380
chitin	45449	0.74887	regulation of transcription	SOLYC04G007000|SOLYC12G011200|SOLYC02G077370|SOLYC05G012210|SOLYC10G052470|SOLYC05G051200|SOLYC12G008830|SOLYC06G073990|SOLYC02G093590|SOLYC08G008280|SOLYC03G097820|SOLYC10G080920|SOLYC01G065980|SOLYC07G066330|SOLYC02G069960|SOLYC07G045030|SOLYC03G116890|SOLYC04G079360|SOLYC11G012980|SOLYC03G121240|SOLYC12G036470|SOLYC04G077960|SOLYC08G076010|SOLYC06G069710|SOLYC03G095980|SOLYC11G068620|SOLYC08G0…
chitin	6811	0.74887	ion transport	SOLYC02G005180|SOLYC03G119930|SOLYC09G090080|SOLYC07G051950|SOLYC02G090560|SOLYC04G050440|SOLYC05G051220|SOLYC11G072580|SOLYC05G054040|SOLYC06G061170|SOLYC06G034290|SOLYC06G084140|SOLYC02G063020
chitin	6732	0.74887	coenzyme metabolic process	SOLYC02G079170|SOLYC11G005340|SOLYC09G011550|SOLYC04G006970|SOLYC06G075520|SOLYC09G011490
chitin	7015	0.74887	actin filament organization	SOLYC07G020800|SOLYC05G046120
chitin	6555	0.74887	methionine metabolic process	SOLYC07G049530
chitin	19674	0.74887	NAD metabolic process	SOLYC02G079170
chitin	48469	0.74887	cell maturation	SOLYC06G073990
chitin	48764	0.74887	trichoblast maturation	SOLYC06G073990
chitin	48765	0.74887	root hair cell differentiation	SOLYC06G073990
chitin	32434	0.74887	regulation of proteasomal ubiquitin-dependent protein catabolic process	SOLYC03G115920
chitin	9119	0.75481	ribonucleoside metabolic process	SOLYC07G065900|SOLYC09G007940
chitin	48610	0.75481	reproductive cellular process	SOLYC07G063730|SOLYC07G055690|SOLYC10G006710
chitin	51761	0.75481	sesquiterpene metabolic process	SOLYC08G016720
chitin	31349	0.75481	positive regulation of defense response	SOLYC06G065970
chitin	46351	0.75481	disaccharide biosynthetic process	SOLYC09G092130
chitin	6970	0.75481	response to osmotic stress	SOLYC08G062340|SOLYC06G065970|SOLYC07G045030
chitin	8544	0.75481	epidermis development	SOLYC11G005150|SOLYC06G073990
chitin	7398	0.75481	ectoderm development	SOLYC11G005150|SOLYC06G073990
chitin	9913	0.75481	epidermal cell differentiation	SOLYC11G005150|SOLYC06G073990
chitin	23034	0.75572	intracellular signaling pathway	SOLYC04G007000|SOLYC10G009350|SOLYC02G077370|SOLYC08G078180|SOLYC05G051200|SOLYC01G065980|SOLYC07G020800
chitin	45088	0.75815	regulation of innate immune response	SOLYC06G065970
chitin	45426	0.75815	quinone cofactor biosynthetic process	SOLYC11G005340
chitin	9112	0.75815	nucleobase metabolic process	SOLYC09G007940
chitin	9411	0.75815	response to UV	SOLYC03G044790
chitin	42375	0.75815	quinone cofactor metabolic process	SOLYC11G005340
chitin	16126	0.75815	sterol biosynthetic process	SOLYC06G074090
chitin	16138	0.75815	glycoside biosynthetic process	SOLYC09G092130
chitin	9607	0.76434	response to biotic stimulus	SOLYC05G007640|SOLYC08G077740|SOLYC01G065740|SOLYC07G007755|SOLYC03G080190|SOLYC07G007730|SOLYC11G005150|SOLYC10G055780|SOLYC08G016270|SOLYC11G045520|SOLYC07G043420|SOLYC03G096050|SOLYC10G085190|SOLYC08G080670|SOLYC01G106500|SOLYC07G049530
chitin	19693	0.76434	ribose phosphate metabolic process	SOLYC12G049030|SOLYC07G065900|SOLYC09G007940|SOLYC12G044950|SOLYC12G100250
chitin	31347	0.76434	regulation of defense response	SOLYC06G065970|SOLYC10G085190
chitin	90329	0.76434	regulation of DNA-dependent DNA replication	SOLYC09G010980
chitin	6541	0.76434	glutamine metabolic process	SOLYC04G014510
chitin	43647	0.76434	inositol phosphate metabolic process	SOLYC03G098030
chitin	43666	0.76434	regulation of phosphoprotein phosphatase activity	SOLYC03G095780
chitin	6163	0.76434	purine nucleotide metabolic process	SOLYC12G049030|SOLYC07G065900|SOLYC09G007940|SOLYC12G044950|SOLYC12G100250
chitin	18130	0.76434	heterocycle biosynthetic process	SOLYC03G080190|SOLYC04G076970|SOLYC09G007940|SOLYC10G005320|SOLYC12G044950|SOLYC12G035190|SOLYC11G045520|SOLYC07G043420|SOLYC03G096050|SOLYC10G085190|SOLYC12G049030|SOLYC07G049530|SOLYC12G100250
chitin	51259	0.76434	protein oligomerization	SOLYC08G062340
chitin	51783	0.76434	regulation of nuclear division	SOLYC09G010980
chitin	6885	0.76434	regulation of pH	SOLYC08G078880
chitin	9166	0.76434	nucleotide catabolic process	SOLYC12G044950
chitin	46174	0.76434	polyol catabolic process	SOLYC03G098030
chitin	42181	0.76434	ketone biosynthetic process	SOLYC11G005340
chitin	16102	0.76434	diterpenoid biosynthetic process	SOLYC07G052150
chitin	16108	0.76434	tetraterpenoid metabolic process	SOLYC08G016720
chitin	16116	0.76434	carotenoid metabolic process	SOLYC08G016720
chitin	32956	0.77426	regulation of actin cytoskeleton organization	SOLYC07G020800
chitin	9084	0.77426	glutamine family amino acid biosynthetic process	SOLYC04G014510
chitin	70588	0.77426	calcium ion transmembrane transport	SOLYC02G090560
chitin	46246	0.77426	terpene biosynthetic process	SOLYC08G016720
chitin	9311	0.77426	oligosaccharide metabolic process	SOLYC03G083910|SOLYC09G092130
chitin	30036	0.77426	actin cytoskeleton organization	SOLYC07G020800|SOLYC05G046120
chitin	32970	0.7809	regulation of actin filament-based process	SOLYC07G020800
chitin	10921	0.7809	regulation of phosphatase activity	SOLYC03G095780
chitin	10948	0.7809	negative regulation of cell cycle process	SOLYC09G010980
chitin	46131	0.7809	pyrimidine ribonucleoside metabolic process	SOLYC07G065900
chitin	6014	0.78238	D-ribose metabolic process	SOLYC12G049030|SOLYC07G065900|SOLYC09G007940|SOLYC12G044950|SOLYC12G100250
chitin	45333	0.78565	cellular respiration	SOLYC11G071990|SOLYC04G006970|SOLYC04G040130|SOLYC08G075550
chitin	51172	0.78565	negative regulation of nitrogen compound metabolic process	SOLYC09G084470|SOLYC05G012210|SOLYC03G098795|SOLYC06G073990|SOLYC09G084440
chitin	9058	0.78565	biosynthetic process	SOLYC04G051280|SOLYC11G011240|SOLYC08G006750|SOLYC10G005320|SOLYC10G085190|SOLYC08G029000|SOLYC08G082620|SOLYC10G047150|SOLYC08G061480|SOLYC07G045030|SOLYC06G074090|SOLYC08G006740|SOLYC03G080190|SOLYC02G070780|SOLYC05G053030|SOLYC10G052500|SOLYC11G045520|SOLYC09G011870|SOLYC03G096050|SOLYC10G084150|SOLYC03G111170|SOLYC03G116740|SOLYC08G074620|SOLYC04G014510|SOLYC11G005340|SOLYC07G065900|SOLYC09G0…
chitin	30029	0.78565	actin filament-based process	SOLYC07G020800|SOLYC05G046120
chitin	22604	0.78565	regulation of cell morphogenesis	SOLYC07G020800
chitin	34754	0.78565	cellular hormone metabolic process	SOLYC10G084150
chitin	2682	0.79447	regulation of immune system process	SOLYC06G065970
chitin	6816	0.79447	calcium ion transport	SOLYC02G090560
chitin	50776	0.79447	regulation of immune response	SOLYC06G065970
chitin	51252	0.79447	regulation of RNA metabolic process	SOLYC04G007000|SOLYC12G011200|SOLYC02G077370|SOLYC05G012210|SOLYC10G052470|SOLYC05G051200|SOLYC12G008830|SOLYC06G073990|SOLYC02G093590|SOLYC08G008280|SOLYC03G097820|SOLYC10G080920|SOLYC01G065980|SOLYC07G066330|SOLYC02G069960|SOLYC07G045030|SOLYC03G116890|SOLYC04G079360|SOLYC11G012980|SOLYC03G121240|SOLYC12G036470|SOLYC04G077960|SOLYC08G076010|SOLYC06G069710|SOLYC03G095980|SOLYC11G068620|SOLYC08G0…
chitin	9737	0.79791	response to abscisic acid stimulus	SOLYC08G016720|SOLYC03G095780|SOLYC05G012210
chitin	10597	0.79985	green leaf volatile biosynthetic process	SOLYC04G079360|SOLYC10G080920|SOLYC10G052470|SOLYC08G076010
chitin	6090	0.79998	pyruvate metabolic process	SOLYC07G065900|SOLYC01G080460
chitin	19372	0.79998	lipoxygenase pathway	SOLYC04G079360|SOLYC10G080920|SOLYC10G052470|SOLYC08G076010
chitin	6275	0.79998	regulation of DNA replication	SOLYC09G010980
chitin	48278	0.79998	vesicle docking	SOLYC07G052470
chitin	6690	0.80385	icosanoid metabolic process	SOLYC04G079360|SOLYC10G080920|SOLYC10G052470|SOLYC08G076010
chitin	51274	0.81108	beta-glucan biosynthetic process	SOLYC07G043390
chitin	16049	0.81593	cell growth	SOLYC05G005680|SOLYC11G005150
chitin	9259	0.81593	ribonucleotide metabolic process	SOLYC12G049030|SOLYC07G065900|SOLYC09G007940|SOLYC12G044950|SOLYC12G100250
chitin	10639	0.81593	negative regulation of organelle organization	SOLYC09G010980
chitin	45786	0.81593	negative regulation of cell cycle	SOLYC09G010980
chitin	9218	0.81593	pyrimidine ribonucleotide metabolic process	SOLYC07G065900
chitin	9220	0.81593	pyrimidine ribonucleotide biosynthetic process	SOLYC07G065900
chitin	9310	0.81608	amine catabolic process	SOLYC01G087590|SOLYC08G065220
chitin	9409	0.81608	response to cold	SOLYC03G044790|SOLYC06G069730
chitin	51171	0.81873	regulation of nitrogen compound metabolic process	SOLYC04G007000|SOLYC12G011200|SOLYC02G077370|SOLYC05G012210|SOLYC10G052470|SOLYC05G051200|SOLYC12G008830|SOLYC03G098795|SOLYC06G073990|SOLYC02G093590|SOLYC08G008280|SOLYC03G097820|SOLYC10G080920|SOLYC01G065980|SOLYC07G066330|SOLYC02G069960|SOLYC09G084440|SOLYC07G045030|SOLYC03G116890|SOLYC04G079360|SOLYC11G012980|SOLYC03G121240|SOLYC12G036470|SOLYC04G077960|SOLYC08G076010|SOLYC03G115920|SOLYC06G0…
chitin	9165	0.82146	nucleotide biosynthetic process	SOLYC12G049030|SOLYC07G065900|SOLYC09G007940|SOLYC12G044950|SOLYC12G100250
chitin	51129	0.82195	negative regulation of cellular component organization	SOLYC09G010980
chitin	46390	0.82265	ribose phosphate biosynthetic process	SOLYC12G049030|SOLYC09G007940|SOLYC12G100250
chitin	65007	0.82294	biological regulation	SOLYC04G007000|SOLYC12G011200|SOLYC10G052470|SOLYC05G051200|SOLYC03G044900|SOLYC04G077990|SOLYC12G008830|SOLYC08G078880|SOLYC06G073990|SOLYC09G075330|SOLYC02G093590|SOLYC10G085190|SOLYC07G066330|SOLYC08G065320|SOLYC02G069960|SOLYC02G083870|SOLYC09G084440|SOLYC07G045030|SOLYC03G116890|SOLYC10G009350|SOLYC11G012980|SOLYC06G074090|SOLYC11G008440|SOLYC03G121240|SOLYC12G036470|SOLYC04G077960|SOLYC02G0…
chitin	51186	0.82294	cofactor metabolic process	SOLYC02G079170|SOLYC11G005340|SOLYC09G011550|SOLYC04G006970|SOLYC06G075520|SOLYC12G044950|SOLYC09G011490
chitin	34404	0.82731	nucleobase, nucleoside and nucleotide biosynthetic process	SOLYC12G049030|SOLYC07G065900|SOLYC09G007940|SOLYC12G044950|SOLYC12G100250
chitin	35304	0.82731	regulation of protein amino acid dephosphorylation	SOLYC03G095780
chitin	9116	0.82731	nucleoside metabolic process	SOLYC07G065900|SOLYC09G007940
chitin	48869	0.82757	cellular developmental process	SOLYC11G005150|SOLYC11G066880|SOLYC02G092120|SOLYC02G092110|SOLYC06G073990
chitin	34220	0.82757	ion transmembrane transport	SOLYC06G061170|SOLYC03G119930|SOLYC07G051950|SOLYC02G090560|SOLYC04G050440|SOLYC05G051220|SOLYC06G084140
chitin	90174	0.8337	organelle membrane fusion	SOLYC07G052470
chitin	6720	0.8337	isoprenoid metabolic process	SOLYC08G016720|SOLYC11G011240|SOLYC07G052150
chitin	19302	0.8337	D-ribose biosynthetic process	SOLYC12G049030|SOLYC09G007940|SOLYC12G100250
chitin	15980	0.8337	energy derivation by oxidation of organic compounds	SOLYC11G071990|SOLYC04G006970|SOLYC04G040130|SOLYC08G075550
chitin	15711	0.8337	organic anion transport	SOLYC06G061170|SOLYC06G034290
chitin	45732	0.8337	positive regulation of protein catabolic process	SOLYC03G115920
chitin	9642	0.8337	response to light intensity	SOLYC06G069730
chitin	48646	0.8337	anatomical structure formation involved in morphogenesis	SOLYC03G117250
chitin	61136	0.8337	regulation of proteasomal protein catabolic process	SOLYC03G115920
chitin	48878	0.8337	chemical homeostasis	SOLYC06G034290|SOLYC07G051950|SOLYC04G050440|SOLYC08G078880
chitin	45488	0.8337	pectin metabolic process	SOLYC09G075330|SOLYC09G008380
chitin	9734	0.8337	auxin mediated signaling pathway	SOLYC11G008440|SOLYC09G011550|SOLYC09G011490
chitin	6213	0.8337	pyrimidine nucleoside metabolic process	SOLYC07G065900
chitin	71365	0.8337	cellular response to auxin stimulus	SOLYC11G008440|SOLYC09G011550|SOLYC09G011490
chitin	48468	0.8337	cell development	SOLYC11G005150|SOLYC06G073990
chitin	33036	0.8337	macromolecule localization	SOLYC03G117250|SOLYC08G078900|SOLYC08G079230|SOLYC03G120260|SOLYC07G052470|SOLYC05G051570|SOLYC05G054040|SOLYC08G067500|SOLYC06G065970|SOLYC10G075110|SOLYC08G067510|SOLYC09G082270|SOLYC08G067530|SOLYC12G089330|SOLYC02G086310
chitin	6475	0.8337	internal protein amino acid acetylation	SOLYC03G120260
chitin	45862	0.8337	positive regulation of proteolysis	SOLYC03G115920
chitin	34656	0.8337	nucleobase, nucleoside and nucleotide catabolic process	SOLYC12G044950
chitin	18393	0.8337	internal peptidyl-lysine acetylation	SOLYC03G120260
chitin	18394	0.8337	peptidyl-lysine acetylation	SOLYC03G120260
chitin	38	0.8337	very long-chain fatty acid metabolic process	SOLYC04G079360|SOLYC10G080920|SOLYC10G052470|SOLYC08G076010
chitin	6302	0.8337	double-strand break repair	SOLYC03G117960|SOLYC02G070780
chitin	19439	0.8337	aromatic compound catabolic process	SOLYC05G007950|SOLYC12G044950|SOLYC06G076330
chitin	31324	0.8337	negative regulation of cellular metabolic process	SOLYC09G084470|SOLYC05G012210|SOLYC03G098795|SOLYC06G073990|SOLYC09G084440
chitin	12501	0.8337	programmed cell death	SOLYC05G007640
chitin	33205	0.8337	cell cycle cytokinesis	SOLYC07G043390
chitin	6779	0.8337	porphyrin biosynthetic process	SOLYC12G044950
chitin	910	0.8337	cytokinesis	SOLYC07G043390
chitin	30244	0.8337	cellulose biosynthetic process	SOLYC07G043390
chitin	32392	0.8337	DNA geometric change	SOLYC02G070780
chitin	32508	0.8337	DNA duplex unwinding	SOLYC02G070780
chitin	6020	0.8337	inositol metabolic process	SOLYC03G098030
chitin	55085	0.8337	transmembrane transport	SOLYC02G005180|SOLYC03G119930|SOLYC11G008440|SOLYC09G090080|SOLYC07G051950|SOLYC02G090560|SOLYC03G097580|SOLYC04G050440|SOLYC05G051220|SOLYC11G072580|SOLYC08G075570|SOLYC06G061170|SOLYC06G034290|SOLYC01G006720|SOLYC06G084140|SOLYC02G063020
chitin	9060	0.8337	aerobic respiration	SOLYC04G006970|SOLYC04G040130|SOLYC08G075550
chitin	8361	0.8337	regulation of cell size	SOLYC05G005680|SOLYC11G005150
chitin	10556	0.83501	regulation of macromolecule biosynthetic process	SOLYC04G007000|SOLYC12G011200|SOLYC02G077370|SOLYC05G012210|SOLYC10G052470|SOLYC05G051200|SOLYC12G008830|SOLYC06G073990|SOLYC02G093590|SOLYC08G008280|SOLYC03G097820|SOLYC10G080920|SOLYC01G065980|SOLYC07G066330|SOLYC02G069960|SOLYC07G045030|SOLYC03G116890|SOLYC04G079360|SOLYC11G012980|SOLYC03G121240|SOLYC12G036470|SOLYC04G077960|SOLYC08G076010|SOLYC06G069710|SOLYC03G095980|SOLYC09G010980|SOLYC11G0…
chitin	32501	0.83501	multicellular organismal process	SOLYC02G083120|SOLYC12G011030|SOLYC11G005150|SOLYC02G062710|SOLYC07G055690|SOLYC07G055990|SOLYC07G056000|SOLYC06G073990|SOLYC10G006710|SOLYC03G093130|SOLYC08G016720|SOLYC09G008320|SOLYC07G063730|SOLYC05G015800|SOLYC07G049530|SOLYC06G069300
chitin	6221	0.83501	pyrimidine nucleotide biosynthetic process	SOLYC07G065900
chitin	6906	0.83501	vesicle fusion	SOLYC07G052470
chitin	9251	0.83501	glucan catabolic process	SOLYC01G110340
chitin	42214	0.83501	terpene metabolic process	SOLYC08G016720
chitin	19322	0.83898	pentose biosynthetic process	SOLYC12G049030|SOLYC09G007940|SOLYC12G100250
chitin	35303	0.83898	regulation of dephosphorylation	SOLYC03G095780
chitin	46128	0.83898	purine ribonucleoside metabolic process	SOLYC09G007940
chitin	15748	0.83898	organophosphate ester transport	SOLYC06G034290
chitin	16101	0.83898	diterpenoid metabolic process	SOLYC07G052150
chitin	9733	0.83953	response to auxin stimulus	SOLYC10G084020|SOLYC05G025985|SOLYC11G008440|SOLYC09G011550|SOLYC09G011490
chitin	2376	0.84372	immune system process	SOLYC05G007640|SOLYC06G065970
chitin	19219	0.84686	regulation of nucleobase, nucleoside, nucleotide and nucleic acid metabolic process	SOLYC04G007000|SOLYC12G011200|SOLYC02G077370|SOLYC05G012210|SOLYC10G052470|SOLYC05G051200|SOLYC12G008830|SOLYC06G073990|SOLYC02G093590|SOLYC08G008280|SOLYC03G097820|SOLYC10G080920|SOLYC01G065980|SOLYC07G066330|SOLYC02G069960|SOLYC07G045030|SOLYC03G116890|SOLYC04G079360|SOLYC11G012980|SOLYC03G121240|SOLYC12G036470|SOLYC04G077960|SOLYC08G076010|SOLYC06G069710|SOLYC03G095980|SOLYC09G010980|SOLYC11G0…
chitin	6721	0.84686	terpenoid metabolic process	SOLYC08G016720|SOLYC07G052150
chitin	60255	0.84686	regulation of macromolecule metabolic process	SOLYC04G007000|SOLYC12G011200|SOLYC02G077370|SOLYC03G119530|SOLYC05G012210|SOLYC10G052470|SOLYC05G051200|SOLYC04G077990|SOLYC12G008830|SOLYC03G098795|SOLYC06G073990|SOLYC02G093590|SOLYC08G008280|SOLYC03G097820|SOLYC10G080920|SOLYC01G065980|SOLYC07G066330|SOLYC02G069960|SOLYC09G084440|SOLYC01G087850|SOLYC07G045030|SOLYC03G116890|SOLYC04G079360|SOLYC11G012980|SOLYC03G121240|SOLYC12G036470|SOLYC04G0…
chitin	16573	0.84686	histone acetylation	SOLYC03G120260
chitin	51493	0.84686	regulation of cytoskeleton organization	SOLYC07G020800
chitin	9057	0.84686	macromolecule catabolic process	SOLYC11G008260|SOLYC03G006210|SOLYC07G005100|SOLYC05G007950|SOLYC10G055780|SOLYC07G041920|SOLYC04G072000|SOLYC09G075330|SOLYC03G115920|SOLYC03G095980|SOLYC09G008320|SOLYC01G110340|SOLYC09G008380
chitin	6220	0.84686	pyrimidine nucleotide metabolic process	SOLYC07G065900
chitin	33014	0.84686	tetrapyrrole biosynthetic process	SOLYC12G044950
chitin	6857	0.84686	oligopeptide transport	SOLYC11G072580
chitin	6944	0.84686	cellular membrane fusion	SOLYC07G052470
chitin	9312	0.84686	oligosaccharide biosynthetic process	SOLYC09G092130
chitin	46356	0.84686	acetyl-CoA catabolic process	SOLYC04G006970
chitin	15833	0.84686	peptide transport	SOLYC11G072580
chitin	22406	0.84686	membrane docking	SOLYC07G052470
chitin	6099	0.84686	tricarboxylic acid cycle	SOLYC04G006970
chitin	19321	0.84999	pentose metabolic process	SOLYC12G049030|SOLYC07G065900|SOLYC09G007940|SOLYC12G044950|SOLYC12G100250
chitin	8219	0.84999	cell death	SOLYC05G007640
chitin	42278	0.84999	purine nucleoside metabolic process	SOLYC09G007940
chitin	9606	0.84999	tropism	SOLYC06G069300
chitin	16265	0.84999	death	SOLYC05G007640
chitin	9966	0.85463	regulation of signal transduction	SOLYC10G085190|SOLYC08G065320
chitin	31326	0.85572	regulation of cellular biosynthetic process	SOLYC04G007000|SOLYC12G011200|SOLYC02G077370|SOLYC05G012210|SOLYC10G052470|SOLYC05G051200|SOLYC12G008830|SOLYC06G073990|SOLYC02G093590|SOLYC08G008280|SOLYC03G097820|SOLYC10G080920|SOLYC01G065980|SOLYC07G066330|SOLYC02G069960|SOLYC07G045030|SOLYC03G116890|SOLYC04G079360|SOLYC11G012980|SOLYC03G121240|SOLYC12G036470|SOLYC04G077960|SOLYC08G076010|SOLYC06G069710|SOLYC03G095980|SOLYC09G010980|SOLYC11G0…
chitin	23051	0.8569	regulation of signaling process	SOLYC10G085190|SOLYC08G065320
chitin	45892	0.8569	negative regulation of transcription, DNA-dependent	SOLYC05G012210|SOLYC06G073990
chitin	9889	0.85702	regulation of biosynthetic process	SOLYC04G007000|SOLYC12G011200|SOLYC02G077370|SOLYC05G012210|SOLYC10G052470|SOLYC05G051200|SOLYC12G008830|SOLYC06G073990|SOLYC02G093590|SOLYC08G008280|SOLYC03G097820|SOLYC10G080920|SOLYC01G065980|SOLYC07G066330|SOLYC02G069960|SOLYC07G045030|SOLYC03G116890|SOLYC04G079360|SOLYC11G012980|SOLYC03G121240|SOLYC12G036470|SOLYC04G077960|SOLYC08G076010|SOLYC06G069710|SOLYC03G095980|SOLYC09G010980|SOLYC11G0…
chitin	16481	0.85702	negative regulation of transcription	SOLYC05G012210|SOLYC06G073990
chitin	40007	0.85702	growth	SOLYC05G005680|SOLYC11G005150
chitin	9069	0.85702	serine family amino acid metabolic process	SOLYC08G065220
chitin	42176	0.85702	regulation of protein catabolic process	SOLYC03G115920
chitin	48609	0.86493	reproductive process in a multicellular organism	SOLYC08G016720
chitin	9266	0.86836	response to temperature stimulus	SOLYC03G044790|SOLYC08G062340|SOLYC06G069730
chitin	6334	0.87134	nucleosome assembly	SOLYC05G054610
chitin	80090	0.87595	regulation of primary metabolic process	SOLYC04G007000|SOLYC12G011200|SOLYC02G077370|SOLYC05G012210|SOLYC10G052470|SOLYC05G051200|SOLYC12G008830|SOLYC03G098795|SOLYC06G073990|SOLYC02G093590|SOLYC08G008280|SOLYC03G097820|SOLYC10G080920|SOLYC01G065980|SOLYC07G066330|SOLYC02G069960|SOLYC09G084440|SOLYC07G045030|SOLYC03G116890|SOLYC04G079360|SOLYC11G012980|SOLYC03G121240|SOLYC12G036470|SOLYC04G077960|SOLYC08G076010|SOLYC03G115920|SOLYC06G0…
chitin	22603	0.87621	regulation of anatomical structure morphogenesis	SOLYC07G020800
chitin	9808	0.87621	lignin metabolic process	SOLYC06G076330
chitin	51253	0.87718	negative regulation of RNA metabolic process	SOLYC05G012210|SOLYC06G073990
chitin	15849	0.87821	organic acid transport	SOLYC06G061170|SOLYC11G008440
chitin	46942	0.87821	carboxylic acid transport	SOLYC06G061170|SOLYC11G008440
chitin	6813	0.87821	potassium ion transport	SOLYC05G051220
chitin	6887	0.87821	exocytosis	SOLYC07G052470
chitin	96	0.88006	sulfur amino acid metabolic process	SOLYC07G049530
chitin	6473	0.88006	protein amino acid acetylation	SOLYC03G120260
chitin	6757	0.88006	ADP phosphorylation	SOLYC07G065900
chitin	46031	0.88006	ADP metabolic process	SOLYC07G065900
chitin	34728	0.88006	nucleosome organization	SOLYC05G054610
chitin	33043	0.88442	regulation of organelle organization	SOLYC09G010980|SOLYC07G020800
chitin	61025	0.88442	membrane fusion	SOLYC07G052470
chitin	32504	0.88442	multicellular organism reproduction	SOLYC08G016720
chitin	65008	0.88449	regulation of biological quality	SOLYC06G083700|SOLYC06G034290|SOLYC05G005680|SOLYC06G074090|SOLYC11G005150|SOLYC07G051950|SOLYC02G084710|SOLYC04G050440|SOLYC08G078880|SOLYC07G020800|SOLYC10G084150
chitin	51668	0.88695	localization within membrane	SOLYC03G117250|SOLYC05G054040
chitin	70838	0.88728	divalent metal ion transport	SOLYC02G090560
chitin	9738	0.88728	abscisic acid mediated signaling pathway	SOLYC03G095780
chitin	6006	0.88846	glucose metabolic process	SOLYC12G094640|SOLYC07G065900
chitin	50794	0.88865	regulation of cellular process	SOLYC04G007000|SOLYC12G011200|SOLYC10G052470|SOLYC05G051200|SOLYC12G008830|SOLYC06G073990|SOLYC02G093590|SOLYC10G085190|SOLYC07G066330|SOLYC08G065320|SOLYC02G069960|SOLYC02G083870|SOLYC09G084440|SOLYC07G045030|SOLYC03G116890|SOLYC10G009350|SOLYC11G012980|SOLYC11G008440|SOLYC03G121240|SOLYC12G036470|SOLYC04G077960|SOLYC02G092110|SOLYC03G115920|SOLYC06G069710|SOLYC09G084470|SOLYC09G010980|SOLYC11G0…
chitin	9135	0.88866	purine nucleoside diphosphate metabolic process	SOLYC07G065900
chitin	9179	0.88866	purine ribonucleoside diphosphate metabolic process	SOLYC07G065900
chitin	46496	0.88866	nicotinamide nucleotide metabolic process	SOLYC02G079170
chitin	9117	0.89122	nucleotide metabolic process	SOLYC02G079170|SOLYC12G049030|SOLYC07G065900|SOLYC09G007940|SOLYC12G044950|SOLYC12G100250
chitin	6694	0.89122	steroid biosynthetic process	SOLYC06G074090
chitin	9109	0.89122	coenzyme catabolic process	SOLYC04G006970
chitin	71215	0.89122	cellular response to abscisic acid stimulus	SOLYC03G095780
chitin	19362	0.89654	pyridine nucleotide metabolic process	SOLYC02G079170
chitin	6753	0.89654	nucleoside phosphate metabolic process	SOLYC02G079170|SOLYC12G049030|SOLYC07G065900|SOLYC09G007940|SOLYC12G044950|SOLYC12G100250
chitin	48523	0.89827	negative regulation of cellular process	SOLYC09G084470|SOLYC09G010980|SOLYC05G012210|SOLYC03G098795|SOLYC06G073990|SOLYC09G084440
chitin	10646	0.89855	regulation of cell communication	SOLYC10G085190|SOLYC08G065320
chitin	6778	0.89855	porphyrin metabolic process	SOLYC12G044950
chitin	14070	0.89855	response to organic cyclic substance	SOLYC06G051460
chitin	9185	0.89882	ribonucleoside diphosphate metabolic process	SOLYC07G065900
chitin	7346	0.89882	regulation of mitotic cell cycle	SOLYC09G010980
chitin	51049	0.89882	regulation of transport	SOLYC05G051220
chitin	6096	0.89882	glycolysis	SOLYC07G065900
chitin	32535	0.89882	regulation of cellular component size	SOLYC05G005680|SOLYC11G005150
chitin	90066	0.89882	regulation of anatomical structure size	SOLYC05G005680|SOLYC11G005150
chitin	32940	0.90269	secretion by cell	SOLYC07G052470
chitin	31331	0.90269	positive regulation of cellular catabolic process	SOLYC03G115920
chitin	10468	0.9037	regulation of gene expression	SOLYC04G007000|SOLYC12G011200|SOLYC02G077370|SOLYC03G119530|SOLYC05G012210|SOLYC10G052470|SOLYC05G051200|SOLYC04G077990|SOLYC12G008830|SOLYC06G073990|SOLYC02G093590|SOLYC08G008280|SOLYC03G097820|SOLYC10G080920|SOLYC01G065980|SOLYC07G066330|SOLYC02G069960|SOLYC01G087850|SOLYC07G045030|SOLYC03G116890|SOLYC04G079360|SOLYC11G012980|SOLYC03G121240|SOLYC12G036470|SOLYC04G077960|SOLYC08G076010|SOLYC06G0…
chitin	9826	0.9037	unidimensional cell growth	SOLYC11G005150
chitin	34655	0.9037	nucleobase, nucleoside, nucleotide and nucleic acid catabolic process	SOLYC05G007950|SOLYC12G044950
chitin	42592	0.9037	homeostatic process	SOLYC06G034290|SOLYC07G051950|SOLYC02G084710|SOLYC04G050440|SOLYC08G078880
chitin	80134	0.9037	regulation of response to stress	SOLYC06G065970|SOLYC10G085190
chitin	6165	0.9037	nucleoside diphosphate phosphorylation	SOLYC07G065900
chitin	33013	0.9037	tetrapyrrole metabolic process	SOLYC12G044950
chitin	9066	0.9037	aspartate family amino acid metabolic process	SOLYC07G049530
chitin	904	0.9037	cell morphogenesis involved in differentiation	SOLYC11G005150
chitin	48284	0.9037	organelle fusion	SOLYC07G052470
chitin	55080	0.90534	cation homeostasis	SOLYC04G050440|SOLYC08G078880
chitin	31323	0.90534	regulation of cellular metabolic process	SOLYC04G007000|SOLYC12G011200|SOLYC02G077370|SOLYC05G012210|SOLYC10G052470|SOLYC05G051200|SOLYC12G008830|SOLYC03G098795|SOLYC06G073990|SOLYC02G093590|SOLYC08G008280|SOLYC03G097820|SOLYC10G080920|SOLYC01G065980|SOLYC07G066330|SOLYC02G069960|SOLYC09G084440|SOLYC07G045030|SOLYC03G116890|SOLYC04G079360|SOLYC11G012980|SOLYC03G121240|SOLYC12G036470|SOLYC04G077960|SOLYC08G076010|SOLYC03G115920|SOLYC06G0…
chitin	16125	0.90534	sterol metabolic process	SOLYC06G074090
chitin	46903	0.90534	secretion	SOLYC07G052470
chitin	32268	0.9143	regulation of cellular protein metabolic process	SOLYC09G084470|SOLYC03G095780|SOLYC03G098795|SOLYC09G084440|SOLYC03G115920
chitin	45087	0.92115	innate immune response	SOLYC05G007640
chitin	32879	0.92115	regulation of localization	SOLYC05G051220
chitin	19637	0.92155	organophosphate metabolic process	SOLYC03G116740|SOLYC03G098030|SOLYC12G049030|SOLYC07G065900|SOLYC09G007940|SOLYC12G044950|SOLYC04G040130|SOLYC12G100250
chitin	10564	0.9249	regulation of cell cycle process	SOLYC09G010980
chitin	6650	0.92663	glycerophospholipid metabolic process	SOLYC03G116740|SOLYC03G098030
chitin	48585	0.9271	negative regulation of response to stimulus	SOLYC10G085190
chitin	16567	0.9271	protein ubiquitination	SOLYC11G071240|SOLYC08G008080|SOLYC02G092810|SOLYC03G031530|SOLYC11G006030|SOLYC11G068940|SOLYC03G115920
chitin	71103	0.9271	DNA conformation change	SOLYC05G054610|SOLYC02G070780
chitin	48584	0.93073	positive regulation of response to stimulus	SOLYC06G065970
chitin	16311	0.93283	dephosphorylation	SOLYC10G084410|SOLYC03G098030
chitin	46488	0.93283	phosphatidylinositol metabolic process	SOLYC03G098030
chitin	51187	0.93283	cofactor catabolic process	SOLYC04G006970
chitin	51246	0.93477	regulation of protein metabolic process	SOLYC09G084470|SOLYC03G095780|SOLYC03G098795|SOLYC09G084440|SOLYC03G115920
chitin	44249	0.93558	cellular biosynthetic process	SOLYC04G051280|SOLYC03G111170|SOLYC03G116740|SOLYC04G014510|SOLYC11G011240|SOLYC11G005340|SOLYC07G065900|SOLYC09G007940|SOLYC10G005320|SOLYC05G052870|SOLYC09G092130|SOLYC07G052150|SOLYC12G035190|SOLYC01G099150|SOLYC10G085190|SOLYC12G049030|SOLYC08G029000|SOLYC08G082620|SOLYC11G066890|SOLYC07G049530|SOLYC07G043390|SOLYC10G047150|SOLYC12G100250|SOLYC08G061480|SOLYC07G045030|SOLYC06G083700|SOLYC03G0…
chitin	46364	0.93558	monosaccharide biosynthetic process	SOLYC12G049030|SOLYC09G007940|SOLYC12G100250
chitin	60560	0.93671	developmental growth involved in morphogenesis	SOLYC11G005150
chitin	19751	0.93671	polyol metabolic process	SOLYC03G098030
chitin	6084	0.93671	acetyl-CoA metabolic process	SOLYC04G006970
chitin	7275	0.94084	multicellular organismal development	SOLYC03G093130|SOLYC02G083120|SOLYC08G016720|SOLYC09G008320|SOLYC12G011030|SOLYC11G005150|SOLYC02G062710|SOLYC05G015800|SOLYC07G049530|SOLYC07G055990|SOLYC07G056000|SOLYC06G073990
chitin	724	0.94408	double-strand break repair via homologous recombination	SOLYC02G070780
chitin	9267	0.94408	cellular response to starvation	SOLYC05G007950
chitin	46700	0.94618	heterocycle catabolic process	SOLYC05G007950|SOLYC12G044950
chitin	19222	0.95142	regulation of metabolic process	SOLYC04G007000|SOLYC12G011200|SOLYC02G077370|SOLYC03G119530|SOLYC05G012210|SOLYC10G052470|SOLYC05G051200|SOLYC04G077990|SOLYC12G008830|SOLYC03G098795|SOLYC06G073990|SOLYC02G093590|SOLYC08G008280|SOLYC03G097820|SOLYC10G080920|SOLYC01G065980|SOLYC07G066330|SOLYC02G069960|SOLYC09G084440|SOLYC01G087850|SOLYC07G045030|SOLYC03G116890|SOLYC04G079360|SOLYC11G012980|SOLYC03G121240|SOLYC12G036470|SOLYC04G0…
chitin	44265	0.95224	cellular macromolecule catabolic process	SOLYC03G095980|SOLYC11G008260|SOLYC03G006210|SOLYC09G008320|SOLYC05G007950|SOLYC10G055780|SOLYC07G041920|SOLYC04G072000|SOLYC03G115920
chitin	44270	0.95224	cellular nitrogen compound catabolic process	SOLYC05G007950|SOLYC12G044950
chitin	9896	0.95224	positive regulation of catabolic process	SOLYC03G115920
chitin	6333	0.95224	chromatin assembly or disassembly	SOLYC05G054610
chitin	31497	0.95224	chromatin assembly	SOLYC05G054610
chitin	9414	0.95224	response to water deprivation	SOLYC08G016720
chitin	15674	0.95224	di-, tri-valent inorganic cation transport	SOLYC02G090560
chitin	45934	0.95224	negative regulation of nucleobase, nucleoside, nucleotide and nucleic acid metabolic process	SOLYC05G012210|SOLYC06G073990
chitin	6261	0.95224	DNA-dependent DNA replication	SOLYC02G070780
chitin	9132	0.95224	nucleoside diphosphate metabolic process	SOLYC07G065900
chitin	44242	0.95224	cellular lipid catabolic process	SOLYC08G016720
chitin	22904	0.95224	respiratory electron transport chain	SOLYC11G071990
chitin	43543	0.95224	protein amino acid acylation	SOLYC03G120260
chitin	725	0.95224	recombinational repair	SOLYC02G070780
chitin	16197	0.95224	endosome transport	SOLYC05G051570
chitin	51052	0.95224	regulation of DNA metabolic process	SOLYC09G010980
chitin	9415	0.95497	response to water	SOLYC08G016720
chitin	48193	0.95497	Golgi vesicle transport	SOLYC03G120260|SOLYC05G051570
chitin	44237	0.95497	cellular metabolic process	SOLYC11G011240|SOLYC07G005100|SOLYC03G083910|SOLYC09G007520|SOLYC10G052470|SOLYC01G073820|SOLYC02G070950|SOLYC04G014330|SOLYC02G071000|SOLYC09G075330|SOLYC10G047150|SOLYC08G069040|SOLYC03G080190|SOLYC07G055690|SOLYC11G068940|SOLYC02G070780|SOLYC05G053030|SOLYC10G052500|SOLYC11G045520|SOLYC09G011870|SOLYC06G060340|SOLYC02G080010|SOLYC07G006610|SOLYC01G006290|SOLYC03G111170|SOLYC05G005680|SOLYC03G1…
chitin	278	0.95555	mitotic cell cycle	SOLYC07G043390|SOLYC02G070780
chitin	31669	0.95555	cellular response to nutrient levels	SOLYC05G007950
chitin	9250	0.95885	glucan biosynthetic process	SOLYC07G043390
chitin	65004	0.95885	protein-DNA complex assembly	SOLYC05G054610
chitin	46939	0.95885	nucleotide phosphorylation	SOLYC07G065900
chitin	6007	0.95885	glucose catabolic process	SOLYC07G065900
chitin	46486	0.95885	glycerolipid metabolic process	SOLYC03G116740|SOLYC03G098030
chitin	32446	0.96023	protein modification by small protein conjugation	SOLYC11G071240|SOLYC08G008080|SOLYC02G092810|SOLYC03G031530|SOLYC11G006030|SOLYC11G068940|SOLYC03G115920
chitin	209	0.96182	protein polyubiquitination	SOLYC03G115920
chitin	42594	0.96182	response to starvation	SOLYC05G007950
chitin	8202	0.96182	steroid metabolic process	SOLYC06G074090
chitin	6323	0.96182	DNA packaging	SOLYC05G054610
chitin	45454	0.96182	cell redox homeostasis	SOLYC02G084710
chitin	6733	0.96182	oxidoreduction coenzyme metabolic process	SOLYC02G079170
chitin	7034	0.96182	vacuolar transport	SOLYC03G119930
chitin	6888	0.96487	ER to Golgi vesicle-mediated transport	SOLYC03G120260
chitin	43085	0.96785	positive regulation of catalytic activity	SOLYC02G084710
chitin	10605	0.96894	negative regulation of macromolecule metabolic process	SOLYC09G084470|SOLYC05G012210|SOLYC03G098795|SOLYC06G073990|SOLYC09G084440
chitin	30001	0.96949	metal ion transport	SOLYC02G090560|SOLYC05G051220
chitin	9063	0.96949	cellular amino acid catabolic process	SOLYC08G065220
chitin	31668	0.96949	cellular response to extracellular stimulus	SOLYC05G007950
chitin	9408	0.96949	response to heat	SOLYC08G062340
chitin	30384	0.96949	phosphoinositide metabolic process	SOLYC03G098030
chitin	34637	0.96949	cellular carbohydrate biosynthetic process	SOLYC12G049030|SOLYC09G007940|SOLYC07G043390|SOLYC09G092130|SOLYC12G100250
chitin	6767	0.96949	water-soluble vitamin metabolic process	SOLYC06G075520
chitin	19320	0.96949	hexose catabolic process	SOLYC07G065900
chitin	16050	0.96949	vesicle organization	SOLYC07G052470
chitin	71496	0.96949	cellular response to external stimulus	SOLYC05G007950
chitin	50789	0.96949	regulation of biological process	SOLYC04G007000|SOLYC12G011200|SOLYC10G052470|SOLYC05G051200|SOLYC04G077990|SOLYC12G008830|SOLYC06G073990|SOLYC02G093590|SOLYC10G085190|SOLYC07G066330|SOLYC08G065320|SOLYC02G069960|SOLYC02G083870|SOLYC09G084440|SOLYC07G045030|SOLYC03G116890|SOLYC10G009350|SOLYC11G012980|SOLYC11G008440|SOLYC03G121240|SOLYC12G036470|SOLYC04G077960|SOLYC02G092110|SOLYC03G115920|SOLYC06G069710|SOLYC09G084470|SOLYC09G0…
chitin	6812	0.97161	cation transport	SOLYC06G061170|SOLYC02G090560|SOLYC04G050440|SOLYC05G051220
chitin	51128	0.97166	regulation of cellular component organization	SOLYC09G010980|SOLYC07G020800
chitin	55086	0.97166	nucleobase, nucleoside and nucleotide metabolic process	SOLYC02G079170|SOLYC12G049030|SOLYC07G065900|SOLYC09G007940|SOLYC12G044950|SOLYC12G100250
chitin	44093	0.97166	positive regulation of molecular function	SOLYC02G084710
chitin	48589	0.97415	developmental growth	SOLYC11G005150
chitin	6873	0.98003	cellular ion homeostasis	SOLYC07G051950
chitin	9892	0.98003	negative regulation of metabolic process	SOLYC09G084470|SOLYC05G012210|SOLYC03G098795|SOLYC06G073990|SOLYC09G084440
chitin	902	0.98003	cell morphogenesis	SOLYC11G005150
chitin	7166	0.98003	cell surface receptor linked signaling pathway	SOLYC06G065970
chitin	48519	0.98448	negative regulation of biological process	SOLYC09G084470|SOLYC09G010980|SOLYC05G012210|SOLYC10G085190|SOLYC03G098795|SOLYC06G073990|SOLYC09G084440
chitin	35466	0.98448	regulation of signaling pathway	SOLYC08G065320
chitin	9888	0.98537	tissue development	SOLYC11G005150|SOLYC06G073990
chitin	6754	0.98537	ATP biosynthetic process	SOLYC07G065900
chitin	6955	0.98746	immune response	SOLYC05G007640
chitin	44272	0.98949	sulfur compound biosynthetic process	SOLYC07G045030
chitin	46474	0.99147	glycerophospholipid biosynthetic process	SOLYC03G116740
chitin	6470	0.99214	protein amino acid dephosphorylation	SOLYC10G084410
chitin	32270	0.99214	positive regulation of cellular protein metabolic process	SOLYC03G115920
chitin	31667	0.99401	response to nutrient levels	SOLYC05G007950
chitin	16051	0.99475	carbohydrate biosynthetic process	SOLYC12G049030|SOLYC09G007940|SOLYC07G043390|SOLYC09G092130|SOLYC12G100250
chitin	48731	0.99475	system development	SOLYC03G093130|SOLYC02G083120|SOLYC12G011030|SOLYC11G005150|SOLYC02G062710|SOLYC05G015800|SOLYC06G073990
chitin	51247	0.99636	positive regulation of protein metabolic process	SOLYC03G115920
chitin	46034	0.99641	ATP metabolic process	SOLYC07G065900
chitin	55082	0.99641	cellular chemical homeostasis	SOLYC07G051950
chitin	9145	0.99641	purine nucleoside triphosphate biosynthetic process	SOLYC07G065900
chitin	9206	0.99641	purine ribonucleoside triphosphate biosynthetic process	SOLYC07G065900
chitin	46165	0.99641	alcohol biosynthetic process	SOLYC12G049030|SOLYC09G007940|SOLYC12G100250
chitin	48583	0.99641	regulation of response to stimulus	SOLYC06G065970|SOLYC10G085190|SOLYC08G065320
chitin	6401	0.99641	RNA catabolic process	SOLYC05G007950
chitin	10558	0.99641	negative regulation of macromolecule biosynthetic process	SOLYC05G012210|SOLYC06G073990
chitin	19725	0.99641	cellular homeostasis	SOLYC07G051950|SOLYC02G084710
chitin	51188	0.99641	cofactor biosynthetic process	SOLYC11G005340|SOLYC12G044950
chitin	51640	0.99641	organelle localization	SOLYC07G052470
chitin	6810	0.99641	transport	SOLYC02G005180|SOLYC03G119930|SOLYC08G078900|SOLYC02G090560|SOLYC08G079230|SOLYC03G120260|SOLYC03G097580|SOLYC05G051220|SOLYC11G072580|SOLYC07G052470|SOLYC08G075570|SOLYC06G034290|SOLYC08G067500|SOLYC10G075110|SOLYC01G006720|SOLYC06G084140|SOLYC12G089330|SOLYC02G063020|SOLYC11G008440|SOLYC09G090080|SOLYC07G051950|SOLYC04G050440|SOLYC05G051570|SOLYC05G054040|SOLYC06G061170|SOLYC06G065970|SOLYC08G0…
chitin	6766	0.99728	vitamin metabolic process	SOLYC06G075520
chitin	9991	1	response to extracellular stimulus	SOLYC05G007950
chitin	32989	1	cellular component morphogenesis	SOLYC11G005150
chitin	6644	1	phospholipid metabolic process	SOLYC03G116740|SOLYC03G098030
chitin	18205	1	peptidyl-lysine modification	SOLYC03G120260
chitin	19318	1	hexose metabolic process	SOLYC12G094640|SOLYC07G065900
chitin	51234	1	establishment of localization	SOLYC02G005180|SOLYC03G119930|SOLYC08G078900|SOLYC02G090560|SOLYC08G079230|SOLYC03G120260|SOLYC03G097580|SOLYC05G051220|SOLYC11G072580|SOLYC07G052470|SOLYC08G075570|SOLYC06G034290|SOLYC08G067500|SOLYC10G075110|SOLYC01G006720|SOLYC06G084140|SOLYC12G089330|SOLYC02G063020|SOLYC11G008440|SOLYC09G090080|SOLYC07G051950|SOLYC04G050440|SOLYC05G051570|SOLYC05G054040|SOLYC06G061170|SOLYC06G065970|SOLYC08G0…
chitin	6281	1	DNA repair	SOLYC03G117960|SOLYC01G073820|SOLYC02G070780
chitin	45017	1	glycerolipid biosynthetic process	SOLYC03G116740
chitin	31327	1	negative regulation of cellular biosynthetic process	SOLYC05G012210|SOLYC06G073990
chitin	7010	1	cytoskeleton organization	SOLYC07G020800|SOLYC05G046120
chitin	9201	1	ribonucleoside triphosphate biosynthetic process	SOLYC07G065900
chitin	9205	1	purine ribonucleoside triphosphate metabolic process	SOLYC07G065900
chitin	16042	1	lipid catabolic process	SOLYC08G016720
chitin	9890	1	negative regulation of biosynthetic process	SOLYC05G012210|SOLYC06G073990
chitin	9108	1	coenzyme biosynthetic process	SOLYC11G005340
chitin	9142	1	nucleoside triphosphate biosynthetic process	SOLYC07G065900
chitin	70647	1	protein modification by small protein conjugation or removal	SOLYC11G071240|SOLYC08G008080|SOLYC02G092810|SOLYC03G031530|SOLYC11G006030|SOLYC11G068940|SOLYC03G115920
chitin	15672	1	monovalent inorganic cation transport	SOLYC05G051220
chitin	51179	1	localization	SOLYC02G005180|SOLYC03G119930|SOLYC03G117250|SOLYC08G078900|SOLYC02G090560|SOLYC08G079230|SOLYC03G120260|SOLYC03G097580|SOLYC05G051220|SOLYC11G072580|SOLYC07G052470|SOLYC08G075570|SOLYC06G034290|SOLYC08G067500|SOLYC10G075110|SOLYC01G006720|SOLYC06G084140|SOLYC12G089330|SOLYC02G063020|SOLYC11G008440|SOLYC09G090080|SOLYC07G051950|SOLYC04G050440|SOLYC05G051570|SOLYC05G054040|SOLYC06G061170|SOLYC06G0…
chitin	9144	1	purine nucleoside triphosphate metabolic process	SOLYC07G065900
chitin	6260	1	DNA replication	SOLYC02G070780
chitin	31329	1	regulation of cellular catabolic process	SOLYC03G115920
chitin	6974	1	response to DNA damage stimulus	SOLYC03G117960|SOLYC01G073820|SOLYC02G070780
chitin	31399	1	regulation of protein modification process	SOLYC03G095780
chitin	6338	1	chromatin remodeling	SOLYC05G054610
chitin	9199	1	ribonucleoside triphosphate metabolic process	SOLYC07G065900
chitin	33692	1	cellular polysaccharide biosynthetic process	SOLYC07G043390
chitin	71705	1	nitrogen compound transport	SOLYC06G061170|SOLYC11G008440|SOLYC03G120260|SOLYC04G050440|SOLYC11G072580|SOLYC07G052470|SOLYC08G075570|SOLYC05G051570
chitin	6725	1	cellular aromatic compound metabolic process	SOLYC03G111170|SOLYC01G073820|SOLYC07G065900|SOLYC09G007940|SOLYC10G005320|SOLYC05G052870|SOLYC12G035190|SOLYC10G085190|SOLYC12G049030|SOLYC11G066890|SOLYC07G049530|SOLYC12G100250|SOLYC08G061480|SOLYC07G045030|SOLYC03G117960|SOLYC03G080190|SOLYC05G007950|SOLYC04G076970|SOLYC10G055230|SOLYC12G044950|SOLYC02G070780|SOLYC06G076330|SOLYC10G052500|SOLYC03G044790|SOLYC11G045520|SOLYC07G043420|SOLYC09G0…
chitin	271	1	polysaccharide biosynthetic process	SOLYC07G043390
chitin	9894	1	regulation of catabolic process	SOLYC03G115920
chitin	44085	1	cellular component biogenesis	SOLYC05G005680|SOLYC12G011030|SOLYC05G054610|SOLYC07G048090|SOLYC07G055990|SOLYC07G056000|SOLYC03G093130|SOLYC01G099630|SOLYC08G062340|SOLYC12G015690|SOLYC09G008320|SOLYC12G098603|SOLYC07G043390
chitin	51603	1	proteolysis involved in cellular protein catabolic process	SOLYC03G095980|SOLYC11G008260|SOLYC03G006210|SOLYC07G041920|SOLYC03G115920
chitin	22402	1	cell cycle process	SOLYC07G043390|SOLYC02G070780
chitin	44257	1	cellular protein catabolic process	SOLYC03G095980|SOLYC11G008260|SOLYC03G006210|SOLYC07G041920|SOLYC03G115920
chitin	16570	1	histone modification	SOLYC03G120260
chitin	19220	1	regulation of phosphate metabolic process	SOLYC03G095780
chitin	46395	1	carboxylic acid catabolic process	SOLYC08G065220
chitin	16054	1	organic acid catabolic process	SOLYC08G065220
chitin	90305	1	nucleic acid phosphodiester bond hydrolysis	SOLYC03G117960|SOLYC05G007950
chitin	30163	1	protein catabolic process	SOLYC03G095980|SOLYC11G008260|SOLYC03G006210|SOLYC07G041920|SOLYC03G115920
chitin	51174	1	regulation of phosphorus metabolic process	SOLYC03G095780
chitin	8654	1	phospholipid biosynthetic process	SOLYC03G116740
chitin	9141	1	nucleoside triphosphate metabolic process	SOLYC07G065900
chitin	6310	1	DNA recombination	SOLYC02G070780
chitin	9820	1	alkaloid metabolic process	SOLYC08G078090
chitin	9987	1	cellular process	SOLYC02G005180|SOLYC04G007000|SOLYC05G007640|SOLYC11G011240|SOLYC07G005100|SOLYC03G083910|SOLYC02G090560|SOLYC09G007520|SOLYC10G052470|SOLYC01G073820|SOLYC02G070950|SOLYC04G014330|SOLYC08G075570|SOLYC02G071000|SOLYC09G075330|SOLYC10G047150|SOLYC02G083870|SOLYC08G069040|SOLYC11G012980|SOLYC03G080190|SOLYC07G055690|SOLYC11G068940|SOLYC02G070780|SOLYC02G092110|SOLYC05G053030|SOLYC10G052500|SOLYC11G0…
chitin	16568	1	chromatin modification	SOLYC05G054610|SOLYC03G120260
chitin	16569	1	covalent chromatin modification	SOLYC03G120260
chitin	6508	1	proteolysis	SOLYC03G095980|SOLYC11G008260|SOLYC03G006210|SOLYC03G034410|SOLYC02G063480|SOLYC06G083040|SOLYC01G087810|SOLYC07G041920|SOLYC09G082760|SOLYC01G087850|SOLYC03G115920
chitin	70085	1	glycosylation	SOLYC07G043390
chitin	22403	1	cell cycle phase	SOLYC02G070780
chitin	6413	1	translational initiation	SOLYC04G051280
chitin	34654	1	nucleobase, nucleoside, nucleotide and nucleic acid biosynthetic process	SOLYC04G076970|SOLYC12G049030|SOLYC07G065900|SOLYC09G007940|SOLYC12G044950|SOLYC12G100250
chitin	51726	1	regulation of cell cycle	SOLYC09G010980
chitin	51301	1	cell division	SOLYC07G043390
chitin	10629	1	negative regulation of gene expression	SOLYC05G012210|SOLYC06G073990
chitin	48513	1	organ development	SOLYC02G083120|SOLYC11G005150|SOLYC06G073990
chitin	8152	1	metabolic process	SOLYC11G011240|SOLYC07G005100|SOLYC03G083910|SOLYC09G007520|SOLYC10G052470|SOLYC01G073820|SOLYC02G070950|SOLYC04G014330|SOLYC02G071000|SOLYC09G075330|SOLYC10G047150|SOLYC08G069040|SOLYC06G074090|SOLYC03G080190|SOLYC07G055690|SOLYC11G068940|SOLYC02G070780|SOLYC05G053030|SOLYC10G052500|SOLYC11G045520|SOLYC09G011870|SOLYC06G060340|SOLYC02G080010|SOLYC07G006610|SOLYC01G006290|SOLYC06G051460|SOLYC03G1…
chitin	398	1	nuclear mRNA splicing, via spliceosome	SOLYC11G008440
chitin	9657	1	plastid organization	SOLYC06G060340
chitin	48316	1	seed development	SOLYC08G016720
chitin	7049	1	cell cycle	SOLYC07G043390|SOLYC02G070780
chitin	6325	1	chromatin organization	SOLYC05G054610|SOLYC03G120260
chitin	22621	1	shoot system development	SOLYC02G083120
chitin	48367	1	shoot development	SOLYC02G083120
chitin	377	1	RNA splicing, via transesterification reactions with bulged adenosine as nucleophile	SOLYC11G008440
chitin	375	1	RNA splicing, via transesterification reactions	SOLYC11G008440
chitin	16044	1	cellular membrane organization	SOLYC06G060340|SOLYC07G052470
chitin	6886	1	intracellular protein transport	SOLYC03G120260|SOLYC07G052470|SOLYC05G051570
chitin	51276	1	chromosome organization	SOLYC05G054610|SOLYC03G120260|SOLYC02G070780
chitin	61024	1	membrane organization	SOLYC06G060340|SOLYC07G052470
chitin	6259	1	DNA metabolic process	SOLYC03G117960|SOLYC01G073820|SOLYC02G070780
chitin	50793	1	regulation of developmental process	SOLYC07G020800
chitin	6457	1	protein folding	SOLYC08G062340
chitin	16192	1	vesicle-mediated transport	SOLYC03G120260|SOLYC07G052470|SOLYC05G051570
chitin	70727	1	cellular macromolecule localization	SOLYC03G117250|SOLYC03G120260|SOLYC07G052470|SOLYC05G051570|SOLYC05G054040
chitin	8380	1	RNA splicing	SOLYC11G008440
chitin	34613	1	cellular protein localization	SOLYC03G120260|SOLYC07G052470|SOLYC05G051570
chitin	6518	1	peptide metabolic process	SOLYC04G051280|SOLYC09G011550|SOLYC06G075520|SOLYC09G011490|SOLYC01G087850
chitin	6461	1	protein complex assembly	SOLYC08G062340
chitin	70271	1	protein complex biogenesis	SOLYC08G062340
chitin	16043	1	cellular component organization	SOLYC04G081870|SOLYC05G005680|SOLYC12G011030|SOLYC11G005150|SOLYC05G054610|SOLYC04G071083|SOLYC03G120260|SOLYC04G071070|SOLYC07G052470|SOLYC07G055990|SOLYC07G056000|SOLYC09G098510|SOLYC02G070780|SOLYC07G020800|SOLYC08G005800|SOLYC09G075330|SOLYC03G093130|SOLYC01G099630|SOLYC08G062340|SOLYC09G008320|SOLYC06G060340|SOLYC05G046120
chitin	8104	1	protein localization	SOLYC03G117250|SOLYC03G120260|SOLYC07G052470|SOLYC05G051570|SOLYC05G054040
chitin	9451	1	RNA modification	SOLYC08G078090
chitin	46483	1	heterocycle metabolic process	SOLYC03G117960|SOLYC03G080190|SOLYC05G007950|SOLYC04G076970|SOLYC01G073820|SOLYC07G065900|SOLYC06G075520|SOLYC09G007940|SOLYC10G005320|SOLYC12G044950|SOLYC02G070780|SOLYC12G035190|SOLYC11G045520|SOLYC07G043420|SOLYC03G096050|SOLYC10G085190|SOLYC12G049030|SOLYC07G049530|SOLYC12G100250|SOLYC07G045030|SOLYC10G084150
chitin	10604	1	positive regulation of macromolecule metabolic process	SOLYC01G087850|SOLYC03G115920
chitin	6796	1	phosphate metabolic process	SOLYC10G009350|SOLYC07G006610|SOLYC03G116740|SOLYC10G084410|SOLYC03G034410|SOLYC07G055690|SOLYC03G098030|SOLYC04G014330|SOLYC07G065900|SOLYC09G007940|SOLYC12G044950|SOLYC12G005720|SOLYC08G016270|SOLYC10G006710|SOLYC04G075000|SOLYC11G071240|SOLYC07G063730|SOLYC12G049030|SOLYC01G106500|SOLYC01G080460|SOLYC12G100250|SOLYC02G080010
chitin	10628	1	positive regulation of gene expression	SOLYC01G087850
chitin	6397	1	mRNA processing	SOLYC11G008440
chitin	6351	1	transcription, DNA-dependent	SOLYC04G076970
chitin	6793	1	phosphorus metabolic process	SOLYC10G009350|SOLYC07G006610|SOLYC03G116740|SOLYC10G084410|SOLYC03G034410|SOLYC07G055690|SOLYC03G098030|SOLYC04G014330|SOLYC07G065900|SOLYC09G007940|SOLYC12G044950|SOLYC12G005720|SOLYC08G016270|SOLYC10G006710|SOLYC04G075000|SOLYC11G071240|SOLYC07G063730|SOLYC12G049030|SOLYC01G106500|SOLYC01G080460|SOLYC12G100250|SOLYC02G080010
chitin	6350	1	transcription	SOLYC04G076970
chitin	44271	1	cellular nitrogen compound biosynthetic process	SOLYC04G051280|SOLYC04G014510|SOLYC04G076970|SOLYC07G065900|SOLYC09G007940|SOLYC10G005320|SOLYC12G044950|SOLYC12G035190|SOLYC09G011870|SOLYC12G049030|SOLYC11G066890|SOLYC11G013810|SOLYC12G100250|SOLYC07G045030
chitin	6357	1	regulation of transcription from RNA polymerase II promoter	SOLYC04G079360|SOLYC04G077960
chitin	9893	1	positive regulation of metabolic process	SOLYC01G087850|SOLYC03G115920
chitin	32774	1	RNA biosynthetic process	SOLYC04G076970
chitin	6468	1	protein amino acid phosphorylation	SOLYC10G009350|SOLYC07G006610|SOLYC07G063730|SOLYC07G055690|SOLYC01G106500|SOLYC02G080010|SOLYC10G006710|SOLYC04G075000
chitin	16310	1	phosphorylation	SOLYC10G009350|SOLYC07G006610|SOLYC03G034410|SOLYC07G055690|SOLYC04G014330|SOLYC07G065900|SOLYC09G007940|SOLYC12G005720|SOLYC08G016270|SOLYC10G006710|SOLYC04G075000|SOLYC11G071240|SOLYC07G063730|SOLYC01G106500|SOLYC01G080460|SOLYC02G080010
chitin	46907	1	intracellular transport	SOLYC03G119930|SOLYC03G120260|SOLYC07G052470|SOLYC05G051570
chitin	48518	1	positive regulation of biological process	SOLYC06G065970|SOLYC01G087850|SOLYC03G115920
chitin	51641	1	cellular localization	SOLYC03G119930|SOLYC03G117250|SOLYC03G120260|SOLYC07G052470|SOLYC05G051570|SOLYC05G054040
chitin	18193	1	peptidyl-amino acid modification	SOLYC03G120260
chitin	15031	1	protein transport	SOLYC03G120260|SOLYC07G052470|SOLYC05G051570
chitin	51649	1	establishment of localization in cell	SOLYC03G119930|SOLYC03G120260|SOLYC07G052470|SOLYC05G051570
chitin	43603	1	cellular amide metabolic process	SOLYC04G051280|SOLYC09G011550|SOLYC06G075520|SOLYC09G011490
chitin	45184	1	establishment of protein localization	SOLYC03G120260|SOLYC07G052470|SOLYC05G051570
chitin	65003	1	macromolecular complex assembly	SOLYC08G062340|SOLYC05G054610
chitin	6511	1	ubiquitin-dependent protein catabolic process	SOLYC03G115920
chitin	51173	1	positive regulation of nitrogen compound metabolic process	SOLYC03G115920
chitin	9791	1	post-embryonic development	SOLYC08G016720
chitin	19941	1	modification-dependent protein catabolic process	SOLYC03G115920
chitin	16071	1	mRNA metabolic process	SOLYC11G008440
chitin	43632	1	modification-dependent macromolecule catabolic process	SOLYC03G115920
chitin	32259	1	methylation	SOLYC03G034410
chitin	31325	1	positive regulation of cellular metabolic process	SOLYC03G115920
chitin	44238	1	primary metabolic process	SOLYC11G011240|SOLYC07G005100|SOLYC03G083910|SOLYC10G052470|SOLYC01G073820|SOLYC09G075330|SOLYC10G047150|SOLYC06G074090|SOLYC03G080190|SOLYC07G055690|SOLYC11G068940|SOLYC02G070780|SOLYC05G053030|SOLYC10G052500|SOLYC11G045520|SOLYC09G011870|SOLYC02G080010|SOLYC07G006610|SOLYC06G051460|SOLYC03G111170|SOLYC05G005680|SOLYC03G116740|SOLYC03G006210|SOLYC03G031530|SOLYC07G065900|SOLYC05G052870|SOLYC07G0…
chitin	34622	1	cellular macromolecular complex assembly	SOLYC05G054610
chitin	6730	1	one-carbon metabolic process	SOLYC03G034410
chitin	43687	1	post-translational protein modification	SOLYC10G009350|SOLYC07G006610|SOLYC10G084410|SOLYC02G092810|SOLYC03G031530|SOLYC11G006030|SOLYC07G055690|SOLYC11G068940|SOLYC03G120260|SOLYC03G115920|SOLYC10G006710|SOLYC04G075000|SOLYC11G071240|SOLYC08G008080|SOLYC07G063730|SOLYC01G106500|SOLYC02G080010
chitin	43933	1	macromolecular complex subunit organization	SOLYC08G062340|SOLYC05G054610
chitin	48522	1	positive regulation of cellular process	SOLYC03G115920
chitin	34621	1	cellular macromolecular complex subunit organization	SOLYC05G054610
chitin	22607	1	cellular component assembly	SOLYC08G062340|SOLYC05G054610
chitin	6464	1	protein modification process	SOLYC10G009350|SOLYC07G006610|SOLYC10G084410|SOLYC02G092810|SOLYC03G031530|SOLYC11G006030|SOLYC07G055690|SOLYC11G068940|SOLYC03G120260|SOLYC06G075520|SOLYC03G115920|SOLYC10G006710|SOLYC04G075000|SOLYC11G071240|SOLYC08G008080|SOLYC07G063730|SOLYC01G106500|SOLYC02G080010
chitin	6412	1	translation	SOLYC04G051280|SOLYC10G047150
chitin	43043	1	peptide biosynthetic process	SOLYC04G051280
chitin	34641	1	cellular nitrogen compound metabolic process	SOLYC02G079170|SOLYC04G051280|SOLYC03G116740|SOLYC04G014510|SOLYC01G087590|SOLYC08G006750|SOLYC01G073820|SOLYC07G065900|SOLYC09G007940|SOLYC10G005320|SOLYC09G011490|SOLYC12G035190|SOLYC08G078090|SOLYC12G049030|SOLYC11G066890|SOLYC08G065220|SOLYC07G049530|SOLYC12G100250|SOLYC07G045030|SOLYC03G117960|SOLYC08G006740|SOLYC11G008440|SOLYC05G007950|SOLYC04G076970|SOLYC06G075520|SOLYC12G044950|SOLYC02G0…
chitin	6996	1	organelle organization	SOLYC05G054610|SOLYC03G120260|SOLYC06G060340|SOLYC07G052470|SOLYC02G070780|SOLYC07G020800|SOLYC05G046120
chitin	43604	1	amide biosynthetic process	SOLYC04G051280
chitin	6807	1	nitrogen compound metabolic process	SOLYC02G079170|SOLYC04G051280|SOLYC07G005100|SOLYC01G087590|SOLYC08G006750|SOLYC01G073820|SOLYC10G055780|SOLYC10G005320|SOLYC08G078090|SOLYC07G045030|SOLYC10G009350|SOLYC08G006740|SOLYC11G008440|SOLYC11G068940|SOLYC02G070780|SOLYC03G115920|SOLYC09G011870|SOLYC09G011550|SOLYC01G106500|SOLYC06G083040|SOLYC02G080010|SOLYC10G084150|SOLYC07G006610|SOLYC03G116740|SOLYC03G006210|SOLYC04G014510|SOLYC11G0…
chitin	43412	1	macromolecule modification	SOLYC10G009350|SOLYC07G006610|SOLYC10G084410|SOLYC02G092810|SOLYC03G031530|SOLYC11G006030|SOLYC07G055690|SOLYC11G068940|SOLYC03G120260|SOLYC06G075520|SOLYC03G115920|SOLYC10G006710|SOLYC04G075000|SOLYC08G078090|SOLYC11G071240|SOLYC08G008080|SOLYC07G063730|SOLYC01G106500|SOLYC02G080010
chitin	6396	1	RNA processing	SOLYC11G008440
chitin	9059	1	macromolecule biosynthetic process	SOLYC04G051280|SOLYC04G076970|SOLYC07G043390|SOLYC10G047150|SOLYC02G070780|SOLYC05G053030
chitin	19538	1	protein metabolic process	SOLYC07G006610|SOLYC06G051460|SOLYC04G051280|SOLYC03G006210|SOLYC03G031530|SOLYC11G006030|SOLYC03G120260|SOLYC10G006710|SOLYC08G008080|SOLYC02G063480|SOLYC01G087810|SOLYC09G082760|SOLYC10G047150|SOLYC01G087850|SOLYC10G009350|SOLYC11G008260|SOLYC10G084410|SOLYC02G092810|SOLYC03G034410|SOLYC07G055690|SOLYC11G068940|SOLYC06G075520|SOLYC07G041920|SOLYC03G115920|SOLYC04G075000|SOLYC03G095980|SOLYC08G0…
chitin	34645	1	cellular macromolecule biosynthetic process	SOLYC04G051280|SOLYC04G076970|SOLYC07G043390|SOLYC10G047150|SOLYC02G070780
chitin	44267	1	cellular protein metabolic process	SOLYC07G006610|SOLYC04G051280|SOLYC03G006210|SOLYC03G031530|SOLYC11G006030|SOLYC03G120260|SOLYC10G006710|SOLYC08G008080|SOLYC10G047150|SOLYC10G009350|SOLYC11G008260|SOLYC10G084410|SOLYC02G092810|SOLYC07G055690|SOLYC11G068940|SOLYC06G075520|SOLYC07G041920|SOLYC03G115920|SOLYC04G075000|SOLYC03G095980|SOLYC08G062340|SOLYC11G071240|SOLYC07G063730|SOLYC01G106500|SOLYC01G106400|SOLYC02G080010
chitin	6139	1	nucleobase, nucleoside, nucleotide and nucleic acid metabolic process	SOLYC02G079170|SOLYC03G117960|SOLYC11G008440|SOLYC05G007950|SOLYC04G076970|SOLYC01G073820|SOLYC07G065900|SOLYC09G007940|SOLYC12G044950|SOLYC02G070780|SOLYC08G078090|SOLYC12G049030|SOLYC12G100250
chitin	16070	1	RNA metabolic process	SOLYC08G078090|SOLYC11G008440|SOLYC05G007950|SOLYC04G076970
chitin	43170	1	macromolecule metabolic process	SOLYC04G051280|SOLYC07G005100|SOLYC03G120260|SOLYC01G073820|SOLYC10G055780|SOLYC09G075330|SOLYC08G078090|SOLYC10G047150|SOLYC09G008380|SOLYC10G009350|SOLYC11G008440|SOLYC12G011030|SOLYC03G034410|SOLYC07G055690|SOLYC11G068940|SOLYC02G070780|SOLYC05G053030|SOLYC03G115920|SOLYC01G106500|SOLYC06G083040|SOLYC02G080010|SOLYC07G006610|SOLYC06G051460|SOLYC05G005680|SOLYC03G006210|SOLYC03G031530|SOLYC11G0…
chitin	90304	1	nucleic acid metabolic process	SOLYC08G078090|SOLYC03G117960|SOLYC11G008440|SOLYC05G007950|SOLYC04G076970|SOLYC01G073820|SOLYC02G070780
chitin	44260	1	cellular macromolecule metabolic process	SOLYC07G006610|SOLYC04G051280|SOLYC05G005680|SOLYC03G006210|SOLYC03G031530|SOLYC11G006030|SOLYC03G120260|SOLYC01G073820|SOLYC10G055780|SOLYC04G072000|SOLYC09G075330|SOLYC10G006710|SOLYC03G093130|SOLYC08G078090|SOLYC01G099630|SOLYC08G008080|SOLYC09G008320|SOLYC07G043390|SOLYC10G047150|SOLYC09G008380|SOLYC10G009350|SOLYC03G117960|SOLYC11G008260|SOLYC10G084410|SOLYC02G092810|SOLYC11G008440|SOLYC12G0…
chitin	10467	1	gene expression	SOLYC04G051280|SOLYC11G008440|SOLYC04G076970|SOLYC10G047150
chitin	8150	1	biological_process	SOLYC02G005180|SOLYC04G007000|SOLYC05G007640|SOLYC07G005100|SOLYC02G090560|SOLYC09G007520|SOLYC10G052470|SOLYC01G073820|SOLYC02G070950|SOLYC04G014330|SOLYC02G071000|SOLYC09G075330|SOLYC10G075110|SOLYC05G025985|SOLYC02G069960|SOLYC03G116890|SOLYC02G083120|SOLYC08G069040|SOLYC11G012980|SOLYC06G074090|SOLYC06G069710|SOLYC11G045520|SOLYC06G060340|SOLYC08G067530|SOLYC03G111170|SOLYC05G005680|SOLYC03G1…
chitin	16491	9.8066e-06	oxidoreductase activity	SOLYC02G079170|SOLYC10G083690|SOLYC11G007980|SOLYC11G012130|SOLYC01G087590|SOLYC09G007520|SOLYC10G078220|SOLYC04G054950|SOLYC10G076240|SOLYC11G071990|SOLYC10G007900|SOLYC03G044100|SOLYC02G070070|SOLYC10G085190|SOLYC08G029000|SOLYC03G025380|SOLYC08G069040|SOLYC03G116690|SOLYC06G074090|SOLYC03G080190|SOLYC10G052500|SOLYC11G045520|SOLYC09G011870|SOLYC01G005400|SOLYC03G096050|SOLYC11G018800|SOLYC04G0…
chitin	16762	6.2795e-05	xyloglucan:xyloglucosyl transferase activity	SOLYC03G093130|SOLYC01G099630|SOLYC05G005680|SOLYC09G008320|SOLYC12G098603|SOLYC12G011030|SOLYC07G055990|SOLYC07G056000
chitin	46906	0.00028856	tetrapyrrole binding	SOLYC10G083690|SOLYC01G006290|SOLYC11G007980|SOLYC06G076160|SOLYC06G084820|SOLYC06G061027|SOLYC09G007520|SOLYC10G078220|SOLYC02G070950|SOLYC10G076240|SOLYC02G070970|SOLYC03G006810|SOLYC02G071000|SOLYC02G079510|SOLYC10G007900|SOLYC03G044100|SOLYC11G018774|SOLYC08G067320|SOLYC03G025380|SOLYC08G069040|SOLYC05G052280|SOLYC02G070980|SOLYC06G069730|SOLYC11G013810|SOLYC11G018800
chitin	30545	0.00042304	receptor regulator activity	SOLYC05G051750|SOLYC11G066880|SOLYC02G092120|SOLYC02G092110
chitin	30546	0.00042304	receptor activator activity	SOLYC05G051750|SOLYC11G066880|SOLYC02G092120|SOLYC02G092110
chitin	48018	0.00042304	receptor agonist activity	SOLYC05G051750|SOLYC11G066880|SOLYC02G092120|SOLYC02G092110
chitin	5199	0.00046747	structural constituent of cell wall	SOLYC11G005150|SOLYC04G071083|SOLYC04G071070|SOLYC09G098510
chitin	16684	0.00046747	oxidoreductase activity, acting on peroxide as acceptor	SOLYC01G006290|SOLYC08G069040|SOLYC05G052280|SOLYC03G044100|SOLYC09G007520|SOLYC10G076240|SOLYC03G006810|SOLYC11G018774|SOLYC02G079510|SOLYC03G025380|SOLYC11G018800
chitin	4601	0.00046747	peroxidase activity	SOLYC01G006290|SOLYC08G069040|SOLYC05G052280|SOLYC03G044100|SOLYC09G007520|SOLYC10G076240|SOLYC03G006810|SOLYC11G018774|SOLYC02G079510|SOLYC03G025380|SOLYC11G018800
chitin	30246	0.00053367	carbohydrate binding	SOLYC03G080190|SOLYC07G005100|SOLYC11G005480|SOLYC07G055690|SOLYC10G055780|SOLYC04G072000|SOLYC07G055990|SOLYC10G006710|SOLYC01G099630|SOLYC11G045520|SOLYC07G063730|SOLYC07G043420|SOLYC03G096050|SOLYC10G085190|SOLYC07G049530|SOLYC07G062480|SOLYC06G062580
chitin	16209	0.00054626	antioxidant activity	SOLYC01G006290|SOLYC08G069040|SOLYC05G052280|SOLYC03G044100|SOLYC09G007520|SOLYC10G076240|SOLYC06G075520|SOLYC03G006810|SOLYC11G018774|SOLYC02G079510|SOLYC03G025380|SOLYC11G018800
chitin	4398	0.0011922	histidine decarboxylase activity	SOLYC08G006740|SOLYC08G006750|SOLYC08G068680
chitin	46527	0.0022696	glucosyltransferase activity	SOLYC03G093130|SOLYC01G099630|SOLYC05G005680|SOLYC09G008320|SOLYC12G098603|SOLYC12G011030|SOLYC01G105350|SOLYC05G052870|SOLYC07G043390|SOLYC09G092130|SOLYC07G055990|SOLYC07G056000
chitin	4553	0.0038054	hydrolase activity, hydrolyzing O-glycosyl compounds	SOLYC05G005680|SOLYC07G005100|SOLYC12G011030|SOLYC03G083910|SOLYC10G055780|SOLYC04G072000|SOLYC07G055990|SOLYC07G056000|SOLYC03G093130|SOLYC01G099630|SOLYC10G045240|SOLYC11G072830|SOLYC09G008320|SOLYC01G110340|SOLYC12G098603|SOLYC01G008620|SOLYC06G062580
chitin	16798	0.0045837	hydrolase activity, acting on glycosyl bonds	SOLYC05G005680|SOLYC07G005100|SOLYC12G011030|SOLYC03G083910|SOLYC10G055780|SOLYC04G072000|SOLYC07G055990|SOLYC07G056000|SOLYC03G093130|SOLYC01G099630|SOLYC10G045240|SOLYC11G072830|SOLYC09G008320|SOLYC01G110340|SOLYC12G098603|SOLYC01G008620|SOLYC06G062580|SOLYC10G084150
chitin	20037	0.0073932	heme binding	SOLYC10G083690|SOLYC01G006290|SOLYC08G069040|SOLYC05G052280|SOLYC11G007980|SOLYC06G076160|SOLYC06G084820|SOLYC06G061027|SOLYC09G007520|SOLYC10G078220|SOLYC10G076240|SOLYC03G006810|SOLYC02G079510|SOLYC10G007900|SOLYC03G044100|SOLYC11G018774|SOLYC11G013810|SOLYC03G025380|SOLYC11G018800
chitin	43177	0.0073932	organic acid binding	SOLYC03G095780|SOLYC03G080190|SOLYC11G045520|SOLYC07G043420|SOLYC03G096050|SOLYC10G085190|SOLYC08G065220|SOLYC07G049530
chitin	16168	0.0076916	chlorophyll binding	SOLYC06G069730|SOLYC02G070950|SOLYC02G070970|SOLYC02G070980|SOLYC02G071000|SOLYC08G067320
chitin	51213	0.012526	dioxygenase activity	SOLYC08G016720|SOLYC03G080190|SOLYC11G045520|SOLYC01G006555|SOLYC07G043420|SOLYC01G099150|SOLYC03G096050|SOLYC10G085190|SOLYC08G029000|SOLYC07G049530
chitin	8083	0.014573	growth factor activity	SOLYC11G066880|SOLYC02G092120|SOLYC02G092110
chitin	5529	0.015405	sugar binding	SOLYC03G080190|SOLYC11G045520|SOLYC07G043420|SOLYC03G096050|SOLYC10G085190|SOLYC07G049530|SOLYC07G062480
chitin	16717	0.017235	oxidoreductase activity, acting on paired donors, with oxidation of a pair of donors resulting in the reduction of molecular oxygen to two molecules of water	SOLYC12G049030|SOLYC12G044950|SOLYC04G040130|SOLYC12G100250
chitin	16705	0.022229	oxidoreductase activity, acting on paired donors, with incorporation or reduction of molecular oxygen	SOLYC06G083700|SOLYC10G083690|SOLYC03G080190|SOLYC11G007980|SOLYC06G076160|SOLYC06G084820|SOLYC06G061027|SOLYC10G078220|SOLYC12G044950|SOLYC10G007900|SOLYC11G045520|SOLYC07G043420|SOLYC03G096050|SOLYC10G085190|SOLYC12G049030|SOLYC04G040130|SOLYC07G049530|SOLYC12G100250
chitin	48029	0.025713	monosaccharide binding	SOLYC03G080190|SOLYC11G045520|SOLYC07G043420|SOLYC03G096050|SOLYC10G085190|SOLYC07G049530
chitin	16682	0.031196	oxidoreductase activity, acting on diphenols and related substances as donors, oxygen as acceptor	SOLYC04G054690|SOLYC08G074620|SOLYC06G076330|SOLYC08G075550
chitin	5506	0.036743	iron ion binding	SOLYC10G083690|SOLYC01G006290|SOLYC08G069040|SOLYC05G052280|SOLYC11G007980|SOLYC06G076160|SOLYC06G084820|SOLYC06G061027|SOLYC09G007520|SOLYC10G078220|SOLYC10G076240|SOLYC03G006810|SOLYC02G079510|SOLYC10G007900|SOLYC03G044100|SOLYC11G018774|SOLYC11G013810|SOLYC03G025380|SOLYC11G018800
chitin	16679	0.043329	oxidoreductase activity, acting on diphenols and related substances as donors	SOLYC04G054690|SOLYC08G074620|SOLYC06G076330|SOLYC08G075550
chitin	5102	0.065344	receptor binding	SOLYC05G051750|SOLYC01G106500|SOLYC11G066880|SOLYC02G092120|SOLYC02G092110
chitin	31406	0.083077	carboxylic acid binding	SOLYC03G095780|SOLYC03G080190|SOLYC11G045520|SOLYC07G043420|SOLYC03G096050|SOLYC10G085190|SOLYC08G065220|SOLYC07G049530|SOLYC08G061480
chitin	8289	0.083077	lipid binding	SOLYC08G067500|SOLYC03G095780|SOLYC06G065970|SOLYC10G075110|SOLYC08G067510|SOLYC09G082270|SOLYC08G078900|SOLYC08G079230|SOLYC08G067530|SOLYC12G089330|SOLYC08G061480
chitin	8061	0.10617	chitin binding	SOLYC07G005100|SOLYC10G055780|SOLYC04G072000
chitin	19842	0.11129	vitamin binding	SOLYC08G006740|SOLYC03G080190|SOLYC11G045520|SOLYC07G043420|SOLYC08G006750|SOLYC03G096050|SOLYC10G085190|SOLYC08G065220|SOLYC07G049530|SOLYC08G068680
chitin	31418	0.13274	L-ascorbic acid binding	SOLYC03G080190|SOLYC11G045520|SOLYC07G043420|SOLYC03G096050|SOLYC10G085190|SOLYC07G049530
chitin	4568	0.14246	chitinase activity	SOLYC07G005100|SOLYC10G055780|SOLYC04G072000
chitin	16702	0.15408	oxidoreductase activity, acting on single donors with incorporation of molecular oxygen, incorporation of two atoms of oxygen	SOLYC08G016720|SOLYC01G006555|SOLYC01G099150|SOLYC08G029000
chitin	4497	0.15408	monooxygenase activity	SOLYC06G083700|SOLYC10G083690|SOLYC10G007900|SOLYC08G074620|SOLYC11G007980|SOLYC06G076160|SOLYC06G084820|SOLYC01G005400|SOLYC06G061027|SOLYC10G078220|SOLYC07G049530
chitin	50242	0.15408	pyruvate, phosphate dikinase activity	SOLYC01G080460
chitin	16594	0.15408	glycine binding	SOLYC08G065220
chitin	50392	0.15408	vicianin beta-glucosidase activity	SOLYC10G045240
chitin	4321	0.15408	fatty-acyl-CoA synthase activity	SOLYC03G111170
chitin	16642	0.15408	oxidoreductase activity, acting on the CH-NH2 group of donors, disulfide as acceptor	SOLYC08G065220
chitin	4375	0.15408	glycine dehydrogenase (decarboxylating) activity	SOLYC08G065220
chitin	50464	0.15408	nitrate reductase (NADPH) activity	SOLYC11G013810
chitin	15204	0.15408	urea transmembrane transporter activity	SOLYC08G075570
chitin	16758	0.15638	transferase activity, transferring hexosyl groups	SOLYC04G008330|SOLYC05G005680|SOLYC12G011030|SOLYC05G052870|SOLYC09G092130|SOLYC07G055990|SOLYC07G056000|SOLYC03G093130|SOLYC01G099630|SOLYC09G008320|SOLYC12G098603|SOLYC01G105350|SOLYC07G043390
chitin	16706	0.15638	oxidoreductase activity, acting on paired donors, with incorporation or reduction of molecular oxygen, 2-oxoglutarate as one donor, and incorporation of one atom each of oxygen into both donors	SOLYC03G080190|SOLYC11G045520|SOLYC07G043420|SOLYC03G096050|SOLYC10G085190|SOLYC07G049530
chitin	16831	0.15979	carboxy-lyase activity	SOLYC03G044790|SOLYC08G006740|SOLYC08G006750|SOLYC04G006970|SOLYC08G068680
chitin	19206	0.16824	nucleoside kinase activity	SOLYC07G065900|SOLYC09G007940
chitin	16829	0.17807	lyase activity	SOLYC08G006740|SOLYC09G005730|SOLYC05G007950|SOLYC08G006750|SOLYC04G006970|SOLYC07G065900|SOLYC10G005320|SOLYC07G052150|SOLYC03G044790|SOLYC11G066890|SOLYC02G084410|SOLYC08G068680|SOLYC09G008380
chitin	16746	0.17864	transferase activity, transferring acyl groups	SOLYC03G111170|SOLYC04G007200|SOLYC02G062710|SOLYC03G120260|SOLYC09G092130|SOLYC05G053030|SOLYC11G071240|SOLYC11G071470|SOLYC12G015690|SOLYC08G082620|SOLYC06G083040|SOLYC08G068730|SOLYC05G015800|SOLYC09G082240
chitin	4364	0.17945	glutathione transferase activity	SOLYC10G084410|SOLYC09G011550|SOLYC06G075520|SOLYC09G011490
chitin	16701	0.18957	oxidoreductase activity, acting on single donors with incorporation of molecular oxygen	SOLYC08G016720|SOLYC01G006555|SOLYC01G099150|SOLYC08G029000
chitin	16757	0.18957	transferase activity, transferring glycosyl groups	SOLYC04G008330|SOLYC05G005680|SOLYC12G011030|SOLYC07G065900|SOLYC05G052870|SOLYC09G092130|SOLYC07G055990|SOLYC07G056000|SOLYC12G035190|SOLYC03G093130|SOLYC01G099630|SOLYC09G008320|SOLYC12G098603|SOLYC01G105350|SOLYC02G087350|SOLYC05G009120|SOLYC07G043390
chitin	4867	0.18957	serine-type endopeptidase inhibitor activity	SOLYC09G084470|SOLYC03G098795|SOLYC09G084440
chitin	16830	0.18957	carbon-carbon lyase activity	SOLYC03G044790|SOLYC08G006740|SOLYC08G006750|SOLYC04G006970|SOLYC07G065900|SOLYC08G068680
chitin	5057	0.18957	receptor signaling protein activity	SOLYC05G051750|SOLYC11G066880|SOLYC02G092120|SOLYC02G092110
chitin	19904	0.18957	protein domain specific binding	SOLYC06G065970|SOLYC06G060340
chitin	50410	0.18957	3-oxolaurate decarboxylase activity	SOLYC03G044790
chitin	80118	0.18957	brassinosteroid sulfotransferase activity	SOLYC05G011890
chitin	47381	0.18957	dodecanoyl-[acyl-carrier-protein] hydrolase activity	SOLYC04G007200
chitin	45431	0.18957	flavonol synthase activity	SOLYC03G096050
chitin	50589	0.18957	leucocyanidin oxygenase activity	SOLYC10G085190
chitin	47598	0.18957	7-dehydrocholesterol reductase activity	SOLYC06G074090
chitin	43546	0.18957	molybdopterin cofactor binding	SOLYC11G013810
chitin	17005	0.18957	3'-tyrosyl-DNA phosphodiesterase activity	SOLYC03G117960
chitin	9918	0.18957	sterol delta7 reductase activity	SOLYC06G074090
chitin	16165	0.18957	lipoxygenase activity	SOLYC01G006555
chitin	4001	0.18957	adenosine kinase activity	SOLYC09G007940
chitin	16295	0.18957	myristoyl-[acyl-carrier-protein] hydrolase activity	SOLYC04G007200
chitin	16296	0.18957	palmitoyl-[acyl-carrier-protein] hydrolase activity	SOLYC04G007200
chitin	4048	0.18957	anthranilate phosphoribosyltransferase activity	SOLYC12G035190
chitin	46872	0.19923	metal ion binding	SOLYC02G079170|SOLYC10G083690|SOLYC11G007980|SOLYC09G007520|SOLYC10G078220|SOLYC01G073820|SOLYC10G076240|SOLYC03G044900|SOLYC12G008830|SOLYC02G071000|SOLYC08G078090|SOLYC10G007900|SOLYC03G044100|SOLYC10G085190|SOLYC08G029000|SOLYC03G025380|SOLYC09G008380|SOLYC08G069040|SOLYC03G080190|SOLYC03G115920|SOLYC11G045520|SOLYC10G018780|SOLYC01G005400|SOLYC03G096050|SOLYC02G084410|SOLYC11G018800|SOLYC04G0…
chitin	3824	0.20333	catalytic activity	SOLYC04G008330|SOLYC11G011240|SOLYC07G005100|SOLYC03G083910|SOLYC02G090560|SOLYC09G007520|SOLYC10G078220|SOLYC04G014330|SOLYC09G075330|SOLYC06G009670|SOLYC08G069040|SOLYC06G074090|SOLYC03G080190|SOLYC07G055690|SOLYC11G068940|SOLYC04G071260|SOLYC02G070780|SOLYC05G053030|SOLYC10G052500|SOLYC11G045520|SOLYC09G011870|SOLYC02G071700|SOLYC02G080010|SOLYC07G006610|SOLYC01G006290|SOLYC03G033790|SOLYC06G0…
chitin	43169	0.21096	cation binding	SOLYC02G079170|SOLYC10G083690|SOLYC11G007980|SOLYC09G007520|SOLYC10G078220|SOLYC01G073820|SOLYC10G076240|SOLYC03G044900|SOLYC12G008830|SOLYC02G071000|SOLYC08G078090|SOLYC10G007900|SOLYC03G044100|SOLYC10G085190|SOLYC08G029000|SOLYC03G025380|SOLYC09G008380|SOLYC08G069040|SOLYC03G080190|SOLYC03G115920|SOLYC11G045520|SOLYC10G018780|SOLYC01G005400|SOLYC03G096050|SOLYC02G084410|SOLYC11G018800|SOLYC04G0…
chitin	30247	0.21096	polysaccharide binding	SOLYC01G099630|SOLYC07G005100|SOLYC10G055780|SOLYC04G072000
chitin	1871	0.21096	pattern binding	SOLYC01G099630|SOLYC07G005100|SOLYC10G055780|SOLYC04G072000
chitin	4142	0.21096	diacylglycerol cholinephosphotransferase activity	SOLYC03G116740
chitin	64	0.21096	L-ornithine transmembrane transporter activity	SOLYC06G061170
chitin	15526	0.21096	hexose-phosphate:inorganic phosphate antiporter activity	SOLYC06G034290
chitin	50463	0.21096	nitrate reductase [NAD(P)H] activity	SOLYC11G013810
chitin	16715	0.21096	oxidoreductase activity, acting on paired donors, with incorporation or reduction of molecular oxygen, reduced ascorbate as one donor, and incorporation of one atom of oxygen	SOLYC07G049530
chitin	16781	0.21096	phosphotransferase activity, paired acceptors	SOLYC01G080460
chitin	45486	0.21096	naringenin 3-dioxygenase activity	SOLYC03G080190
chitin	9703	0.21096	nitrate reductase (NADH) activity	SOLYC11G013810
chitin	34318	0.21096	alcohol O-acyltransferase activity	SOLYC05G015800
chitin	4665	0.21096	prephenate dehydrogenase (NADP+) activity	SOLYC09G011870
chitin	70259	0.21096	tyrosyl-DNA phosphodiesterase activity	SOLYC03G117960
chitin	8940	0.21096	nitrate reductase activity	SOLYC11G013810
chitin	15119	0.21096	hexose phosphate transmembrane transporter activity	SOLYC06G034290
chitin	8977	0.21096	prephenate dehydrogenase activity	SOLYC09G011870
chitin	15152	0.21096	glucose-6-phosphate transmembrane transporter activity	SOLYC06G034290
chitin	4026	0.21096	alcohol O-acetyltransferase activity	SOLYC05G015800
chitin	33730	0.21096	arogenate dehydrogenase (NADP+) activity	SOLYC09G011870
chitin	33731	0.21096	arogenate dehydrogenase [NAD(P)+] activity	SOLYC09G011870
chitin	33788	0.21096	leucoanthocyanidin reductase activity	SOLYC10G052500
chitin	16747	0.22089	transferase activity, transferring acyl groups other than amino-acyl groups	SOLYC03G111170|SOLYC11G071470|SOLYC04G007200|SOLYC02G062710|SOLYC03G120260|SOLYC08G082620|SOLYC06G083040|SOLYC08G068730|SOLYC05G015800|SOLYC09G082240|SOLYC05G053030
chitin	4857	0.22325	enzyme inhibitor activity	SOLYC09G084470|SOLYC03G095780|SOLYC12G009270|SOLYC03G098795|SOLYC09G075330|SOLYC06G034370|SOLYC09G084440
chitin	50356	0.25753	tropine dehydrogenase activity	SOLYC04G054950
chitin	46524	0.25753	sucrose-phosphate synthase activity	SOLYC09G092130
chitin	45549	0.25753	9-cis-epoxycarotenoid dioxygenase activity	SOLYC08G016720
chitin	4664	0.25753	prephenate dehydratase activity	SOLYC11G066890
chitin	47769	0.25753	arogenate dehydratase activity	SOLYC11G066890
chitin	16175	0.25753	superoxide-generating NADPH oxidase activity	SOLYC08G075550
chitin	5179	0.3066	hormone activity	SOLYC05G051750
chitin	46857	0.3066	oxidoreductase activity, acting on other nitrogenous compounds as donors, with NAD or NADP as acceptor	SOLYC11G013810
chitin	33743	0.3066	peptide-methionine (R)-S-oxide reductase activity	SOLYC01G106400
chitin	15315	0.3066	organophosphate:inorganic phosphate antiporter activity	SOLYC06G034290
chitin	16638	0.3066	oxidoreductase activity, acting on the CH-NH2 group of donors	SOLYC08G065220|SOLYC07G049530
chitin	16709	0.33426	oxidoreductase activity, acting on paired donors, with incorporation or reduction of molecular oxygen, NADH or NADPH as one donor, and incorporation of one atom of oxygen	SOLYC06G083700|SOLYC06G084820|SOLYC10G078220
chitin	4174	0.34699	electron-transferring-flavoprotein dehydrogenase activity	SOLYC11G071990
chitin	16726	0.34699	oxidoreductase activity, acting on CH or CH2 groups, NAD or NADP as acceptor	SOLYC10G052500
chitin	15098	0.34699	molybdate ion transmembrane transporter activity	SOLYC03G119930
chitin	8964	0.34699	phosphoenolpyruvate carboxylase activity	SOLYC04G006970
chitin	16628	0.35323	oxidoreductase activity, acting on the CH-CH group of donors, NAD or NADP as acceptor	SOLYC06G074090|SOLYC09G011870|SOLYC11G005150
chitin	46914	0.3578	transition metal ion binding	SOLYC04G054690|SOLYC10G083690|SOLYC01G006290|SOLYC11G007980|SOLYC06G076160|SOLYC06G084820|SOLYC06G061027|SOLYC09G007520|SOLYC10G078220|SOLYC10G076240|SOLYC03G006810|SOLYC12G008830|SOLYC02G079510|SOLYC08G078090|SOLYC10G007900|SOLYC08G008080|SOLYC03G044100|SOLYC11G018774|SOLYC03G025380|SOLYC08G069040|SOLYC03G117960|SOLYC05G052280|SOLYC05G006500|SOLYC11G065410|SOLYC06G076330|SOLYC08G077100|SOLYC11G0…
chitin	4312	0.3578	fatty acid synthase activity	SOLYC04G007200|SOLYC08G082620
chitin	4097	0.3578	catechol oxidase activity	SOLYC08G074620
chitin	50366	0.3578	tyramine N-feruloyltransferase activity	SOLYC08G068730
chitin	30151	0.3578	molybdenum ion binding	SOLYC11G013810
chitin	9916	0.3578	alternative oxidase activity	SOLYC08G075550
chitin	4834	0.3578	tryptophan synthase activity	SOLYC10G005320
chitin	4845	0.3578	uracil phosphoribosyltransferase activity	SOLYC07G065900
chitin	16297	0.3578	acyl-[acyl-carrier-protein] hydrolase activity	SOLYC04G007200
chitin	51119	0.3578	sugar transmembrane transporter activity	SOLYC02G005180|SOLYC06G034290|SOLYC03G097580
chitin	8415	0.3578	acyltransferase activity	SOLYC03G111170|SOLYC04G007200|SOLYC02G062710|SOLYC03G120260|SOLYC08G082620|SOLYC08G068730|SOLYC05G015800|SOLYC05G053030
chitin	30414	0.3578	peptidase inhibitor activity	SOLYC09G084470|SOLYC03G098795|SOLYC09G084440
chitin	4866	0.3578	endopeptidase inhibitor activity	SOLYC09G084470|SOLYC03G098795|SOLYC09G084440
chitin	16765	0.3578	transferase activity, transferring alkyl or aryl (other than methyl) groups	SOLYC10G084410|SOLYC11G011240|SOLYC09G011550|SOLYC06G075520|SOLYC09G011490
chitin	16671	0.3578	oxidoreductase activity, acting on sulfur group of donors, disulfide as acceptor	SOLYC01G106400|SOLYC02G084710
chitin	61135	0.3578	endopeptidase regulator activity	SOLYC09G084470|SOLYC03G098795|SOLYC09G084440
chitin	61134	0.3578	peptidase regulator activity	SOLYC09G084470|SOLYC03G098795|SOLYC09G084440
chitin	30170	0.3578	pyridoxal phosphate binding	SOLYC08G006740|SOLYC08G006750|SOLYC08G065220|SOLYC08G068680
chitin	70279	0.3578	vitamin B6 binding	SOLYC08G006740|SOLYC08G006750|SOLYC08G065220|SOLYC08G068680
chitin	3700	0.3578	transcription factor activity	SOLYC04G007000|SOLYC03G116890|SOLYC04G079360|SOLYC12G011200|SOLYC11G012980|SOLYC02G077370|SOLYC03G121240|SOLYC10G052470|SOLYC12G036470|SOLYC04G077960|SOLYC05G051200|SOLYC08G076010|SOLYC03G095980|SOLYC08G008280|SOLYC03G097820|SOLYC10G080920|SOLYC08G078180|SOLYC01G065980
chitin	47172	0.3578	shikimate O-hydroxycinnamoyltransferase activity	SOLYC02G062710
chitin	45174	0.3578	glutathione dehydrogenase (ascorbate) activity	SOLYC06G075520
chitin	43142	0.3578	single-stranded DNA-dependent ATPase activity	SOLYC02G070780
chitin	8447	0.3578	L-ascorbate oxidase activity	SOLYC04G054690
chitin	16649	0.3578	oxidoreductase activity, acting on the CH-NH group of donors, quinone or similar compound as acceptor	SOLYC11G071990
chitin	16672	0.3578	oxidoreductase activity, acting on sulfur group of donors, quinone or similar compound as acceptor	SOLYC06G075520
chitin	4611	0.3578	phosphoenolpyruvate carboxykinase activity	SOLYC04G006970
chitin	17116	0.3578	single-stranded DNA-dependent ATP-dependent DNA helicase activity	SOLYC02G070780
chitin	4849	0.3578	uridine kinase activity	SOLYC07G065900
chitin	4003	0.3578	ATP-dependent DNA helicase activity	SOLYC02G070780
chitin	43167	0.3706	ion binding	SOLYC05G007640|SOLYC02G079170|SOLYC10G083690|SOLYC11G007980|SOLYC08G006750|SOLYC09G007520|SOLYC12G005840|SOLYC10G078220|SOLYC01G073820|SOLYC10G076240|SOLYC03G044900|SOLYC12G008830|SOLYC02G071000|SOLYC08G078090|SOLYC10G007900|SOLYC03G044100|SOLYC02G070070|SOLYC10G085190|SOLYC08G029000|SOLYC03G025380|SOLYC08G061480|SOLYC09G008380|SOLYC10G009350|SOLYC08G069040|SOLYC08G006740|SOLYC03G080190|SOLYC03G0…
chitin	4332	0.37858	fructose-bisphosphate aldolase activity	SOLYC07G065900
chitin	4365	0.37858	glyceraldehyde-3-phosphate dehydrogenase (phosphorylating) activity	SOLYC12G094640
chitin	16661	0.37858	oxidoreductase activity, acting on other nitrogenous compounds as donors	SOLYC11G013810
chitin	50734	0.37858	hydroxycinnamoyltransferase activity	SOLYC02G062710
chitin	50737	0.37858	O-hydroxycinnamoyltransferase activity	SOLYC02G062710
chitin	17169	0.37858	CDP-alcohol phosphatidyltransferase activity	SOLYC03G116740
chitin	43891	0.37858	glyceraldehyde-3-phosphate dehydrogenase (NAD(P)+) (phosphorylating) activity	SOLYC12G094640
chitin	5507	0.38335	copper ion binding	SOLYC04G054690|SOLYC06G076330|SOLYC02G080670
chitin	4197	0.38706	cysteine-type endopeptidase activity	SOLYC11G008260|SOLYC03G006210|SOLYC07G041920
chitin	80044	0.38706	quercetin 7-O-glucosyltransferase activity	SOLYC01G105350|SOLYC05G052870
chitin	15380	0.38706	anion exchanger activity	SOLYC06G034290
chitin	4315	0.38706	3-oxoacyl-[acyl-carrier-protein] synthase activity	SOLYC08G082620
chitin	4356	0.38706	glutamate-ammonia ligase activity	SOLYC04G014510
chitin	5452	0.38706	inorganic anion exchanger activity	SOLYC06G034290
chitin	16755	0.38706	transferase activity, transferring amino-acyl groups	SOLYC12G015690
chitin	50664	0.38706	oxidoreductase activity, acting on NADH or NADPH, with oxygen as acceptor	SOLYC08G075550
chitin	46592	0.38706	polyamine oxidase activity	SOLYC01G087590
chitin	9815	0.38706	1-aminocyclopropane-1-carboxylate oxidase activity	SOLYC07G049530
chitin	15301	0.38706	anion:anion antiporter activity	SOLYC06G034290
chitin	8146	0.38728	sulfotransferase activity	SOLYC12G088910|SOLYC05G011890
chitin	80043	0.38728	quercetin 3-O-glucosyltransferase activity	SOLYC01G105350|SOLYC05G052870
chitin	16645	0.38728	oxidoreductase activity, acting on the CH-NH group of donors	SOLYC11G071990|SOLYC01G087590
chitin	33897	0.38728	ribonuclease T2 activity	SOLYC05G007950
chitin	10436	0.38728	carotenoid dioxygenase activity	SOLYC08G016720
chitin	4311	0.38728	farnesyltranstransferase activity	SOLYC11G011240
chitin	16647	0.38728	oxidoreductase activity, acting on the CH-NH group of donors, oxygen as acceptor	SOLYC01G087590
chitin	8519	0.38728	ammonium transmembrane transporter activity	SOLYC04G050440
chitin	4445	0.38728	inositol-polyphosphate 5-phosphatase activity	SOLYC03G098030
chitin	4462	0.38728	lactoylglutathione lyase activity	SOLYC02G084410
chitin	16880	0.38728	acid-ammonia (or amide) ligase activity	SOLYC04G014510
chitin	34485	0.38728	phosphatidylinositol-3,4,5-trisphosphate 5-phosphatase activity	SOLYC03G098030
chitin	16157	0.38728	sucrose synthase activity	SOLYC09G092130
chitin	16211	0.38728	ammonia ligase activity	SOLYC04G014510
chitin	46030	0.38728	inositol trisphosphate phosphatase activity	SOLYC03G098030
chitin	9055	0.40805	electron carrier activity	SOLYC11G071990|SOLYC03G116690|SOLYC11G012130|SOLYC03G116700|SOLYC07G008130
chitin	33293	0.40805	monocarboxylic acid binding	SOLYC03G095780|SOLYC08G061480
chitin	16725	0.40805	oxidoreductase activity, acting on CH or CH2 groups	SOLYC10G052500
chitin	16872	0.40805	intramolecular lyase activity	SOLYC08G061480
chitin	16892	0.40805	endoribonuclease activity, producing 3'-phosphomonoesters	SOLYC05G007950
chitin	50660	0.41528	FAD binding	SOLYC06G083700|SOLYC11G071990|SOLYC02G070070|SOLYC11G013810
chitin	293	0.43185	ferric-chelate reductase activity	SOLYC01G102610
chitin	16723	0.43185	oxidoreductase activity, oxidizing metal ions, NAD or NADP as acceptor	SOLYC01G102610
chitin	8271	0.44509	secondary active sulfate transmembrane transporter activity	SOLYC06G084140
chitin	16656	0.44509	monodehydroascorbate reductase (NADH) activity	SOLYC02G084710
chitin	70035	0.44509	purine NTP-dependent helicase activity	SOLYC02G070780
chitin	4564	0.44509	beta-fructofuranosidase activity	SOLYC03G083910
chitin	34594	0.44509	phosphatidylinositol trisphosphate phosphatase activity	SOLYC03G098030
chitin	15149	0.44509	hexose transmembrane transporter activity	SOLYC06G034290
chitin	8026	0.44509	ATP-dependent helicase activity	SOLYC02G070780
chitin	15318	0.45193	inorganic solute uptake transmembrane transporter activity	SOLYC06G034290|SOLYC03G119930|SOLYC09G090080|SOLYC07G051950|SOLYC02G090560|SOLYC04G050440|SOLYC05G051220|SOLYC06G084140
chitin	15563	0.45836	uptake transmembrane transporter activity	SOLYC06G034290|SOLYC03G119930|SOLYC09G090080|SOLYC07G051950|SOLYC02G090560|SOLYC04G050440|SOLYC05G051220|SOLYC06G084140
chitin	16408	0.45928	C-acyltransferase activity	SOLYC03G111170
chitin	16849	0.45928	phosphorus-oxygen lyase activity	SOLYC05G007950
chitin	15037	0.45928	peptide disulfide oxidoreductase activity	SOLYC06G075520
chitin	15038	0.45928	glutathione disulfide oxidoreductase activity	SOLYC06G075520
chitin	15144	0.47058	carbohydrate transmembrane transporter activity	SOLYC02G005180|SOLYC06G034290|SOLYC03G097580
chitin	15114	0.47058	phosphate transmembrane transporter activity	SOLYC06G034290|SOLYC03G119930|SOLYC09G090080|SOLYC07G051950|SOLYC02G090560|SOLYC04G050440|SOLYC05G051220|SOLYC06G084140
chitin	19205	0.47225	nucleobase, nucleoside, nucleotide kinase activity	SOLYC07G065900|SOLYC09G007940
chitin	4839	0.47225	ubiquitin activating enzyme activity	SOLYC11G071240
chitin	8943	0.47225	glyceraldehyde-3-phosphate dehydrogenase activity	SOLYC12G094640
chitin	15116	0.47225	sulfate transmembrane transporter activity	SOLYC06G084140
chitin	5244	0.4864	voltage-gated ion channel activity	SOLYC07G051950|SOLYC05G051220
chitin	22832	0.4864	voltage-gated channel activity	SOLYC07G051950|SOLYC05G051220
chitin	16722	0.4864	oxidoreductase activity, oxidizing metal ions	SOLYC01G102610
chitin	32440	0.4864	2-alkenal reductase activity	SOLYC11G005150
chitin	15101	0.4864	organic cation transmembrane transporter activity	SOLYC04G050440
chitin	16763	0.5042	transferase activity, transferring pentosyl groups	SOLYC07G065900|SOLYC12G035190
chitin	5388	0.5042	calcium-transporting ATPase activity	SOLYC02G090560
chitin	4439	0.5042	phosphatidylinositol-4,5-bisphosphate 5-phosphatase activity	SOLYC03G098030
chitin	35251	0.5049	UDP-glucosyltransferase activity	SOLYC01G105350|SOLYC05G052870|SOLYC07G043390|SOLYC09G092130
chitin	16627	0.5049	oxidoreductase activity, acting on the CH-CH group of donors	SOLYC06G074090|SOLYC09G011870|SOLYC11G005150
chitin	8514	0.50653	organic anion transmembrane transporter activity	SOLYC06G061170|SOLYC06G034290
chitin	3697	0.50653	single-stranded DNA binding	SOLYC03G117960|SOLYC02G070780
chitin	5504	0.50653	fatty acid binding	SOLYC08G061480
chitin	4565	0.50653	beta-galactosidase activity	SOLYC06G062580
chitin	16894	0.50653	endonuclease activity, active with either ribo- or deoxyribonucleic acids and producing 3'-phosphomonoesters	SOLYC05G007950
chitin	46983	0.50653	protein dimerization activity	SOLYC03G095980|SOLYC03G097820|SOLYC09G074300|SOLYC05G054610|SOLYC03G121240|SOLYC12G042010|SOLYC07G055690|SOLYC12G036470|SOLYC04G077960|SOLYC01G087850
chitin	15103	0.50653	inorganic anion transmembrane transporter activity	SOLYC06G034290|SOLYC03G119930|SOLYC09G090080|SOLYC07G051950|SOLYC02G090560|SOLYC04G050440|SOLYC05G051220|SOLYC06G084140
chitin	8509	0.50653	anion transmembrane transporter activity	SOLYC06G061170|SOLYC06G034290|SOLYC03G119930|SOLYC09G090080|SOLYC07G051950|SOLYC02G090560|SOLYC04G050440|SOLYC05G051220|SOLYC06G084140
chitin	16782	0.50653	transferase activity, transferring sulfur-containing groups	SOLYC12G088910|SOLYC05G011890
chitin	50661	0.50653	NADP or NADPH binding	SOLYC06G083700|SOLYC12G094640
chitin	15300	0.51538	solute:solute antiporter activity	SOLYC06G034290|SOLYC08G078880
chitin	60089	0.51618	molecular transducer activity	SOLYC03G095780|SOLYC05G051750|SOLYC11G066880|SOLYC02G092120|SOLYC02G092110
chitin	5315	0.51618	inorganic phosphate transmembrane transporter activity	SOLYC09G090080
chitin	8080	0.52895	N-acetyltransferase activity	SOLYC03G120260|SOLYC08G068730
chitin	16641	0.52895	oxidoreductase activity, acting on the CH-NH2 group of donors, oxygen as acceptor	SOLYC07G049530
chitin	4499	0.52895	flavin-containing monooxygenase activity	SOLYC06G083700
chitin	16832	0.52895	aldehyde-lyase activity	SOLYC07G065900
chitin	16877	0.54299	ligase activity, forming carbon-sulfur bonds	SOLYC03G111170|SOLYC11G071240
chitin	51753	0.54326	mannan synthase activity	SOLYC07G043390
chitin	42887	0.54326	amide transmembrane transporter activity	SOLYC08G075570
chitin	80031	0.55001	methyl salicylate esterase activity	SOLYC03G044790
chitin	80032	0.55001	methyl jasmonate esterase activity	SOLYC03G044790
chitin	70181	0.55001	SSU rRNA binding	SOLYC12G077580
chitin	19187	0.55001	beta-1,4-mannosyltransferase activity	SOLYC07G043390
chitin	34595	0.55001	phosphoinositide 5-phosphatase activity	SOLYC03G098030
chitin	30570	0.55001	pectate lyase activity	SOLYC09G008380
chitin	15171	0.56424	amino acid transmembrane transporter activity	SOLYC06G061170|SOLYC11G008440
chitin	15925	0.56525	galactosidase activity	SOLYC06G062580
chitin	8422	0.56986	beta-glucosidase activity	SOLYC10G045240|SOLYC01G008620
chitin	8374	0.57119	O-acyltransferase activity	SOLYC02G062710|SOLYC05G015800|SOLYC05G053030
chitin	16837	0.57119	carbon-oxygen lyase activity, acting on polysaccharides	SOLYC09G008380
chitin	8810	0.57119	cellulase activity	SOLYC01G110340
chitin	34593	0.57119	phosphatidylinositol bisphosphate phosphatase activity	SOLYC03G098030
chitin	30528	0.57119	transcription regulator activity	SOLYC04G007000|SOLYC03G116890|SOLYC04G079360|SOLYC12G011200|SOLYC11G012980|SOLYC02G077370|SOLYC03G121240|SOLYC10G052470|SOLYC12G036470|SOLYC04G077960|SOLYC05G051200|SOLYC08G076010|SOLYC03G095980|SOLYC08G008280|SOLYC03G097820|SOLYC10G080920|SOLYC08G078180|SOLYC01G065980
chitin	16835	0.57558	carbon-oxygen lyase activity	SOLYC10G005320|SOLYC11G066890|SOLYC07G052150|SOLYC09G008380
chitin	30527	0.57558	structural constituent of chromatin	SOLYC09G074300|SOLYC05G054610
chitin	8308	0.57558	voltage-gated anion channel activity	SOLYC07G051950
chitin	4402	0.57558	histone acetyltransferase activity	SOLYC03G120260
chitin	16780	0.57558	phosphotransferase activity, for other substituted phosphate groups	SOLYC03G116740
chitin	15179	0.57558	L-amino acid transmembrane transporter activity	SOLYC06G061170
chitin	16410	0.58211	N-acyltransferase activity	SOLYC03G120260|SOLYC08G068730
chitin	5253	0.58446	anion channel activity	SOLYC07G051950
chitin	4468	0.58446	lysine N-acetyltransferase activity	SOLYC03G120260
chitin	8641	0.58446	small protein activating enzyme activity	SOLYC11G071240
chitin	48037	0.5889	cofactor binding	SOLYC06G083700|SOLYC11G071990|SOLYC12G094640|SOLYC02G070070|SOLYC08G006740|SOLYC08G006750|SOLYC08G065220|SOLYC11G013810|SOLYC08G068680
chitin	4180	0.58995	carboxypeptidase activity	SOLYC09G005730|SOLYC06G083040
chitin	3677	0.59087	DNA binding	SOLYC04G007000|SOLYC12G011200|SOLYC02G085010|SOLYC09G074300|SOLYC02G077370|SOLYC05G054610|SOLYC10G052470|SOLYC04G074680|SOLYC05G051200|SOLYC12G008830|SOLYC08G008280|SOLYC03G097820|SOLYC10G080920|SOLYC01G065980|SOLYC07G066330|SOLYC02G069960|SOLYC07G045030|SOLYC03G116890|SOLYC04G079360|SOLYC11G012980|SOLYC03G117960|SOLYC11G012120|SOLYC03G121240|SOLYC04G076970|SOLYC12G036470|SOLYC04G077960|SOLYC08G0…
chitin	15605	0.59087	organophosphate ester transmembrane transporter activity	SOLYC06G034290
chitin	16667	0.59087	oxidoreductase activity, acting on sulfur group of donors	SOLYC06G075520|SOLYC01G106400|SOLYC02G084710
chitin	5509	0.59087	calcium ion binding	SOLYC02G079170|SOLYC12G088840|SOLYC01G005400|SOLYC04G058170|SOLYC03G044900
chitin	5275	0.59621	amine transmembrane transporter activity	SOLYC06G061170|SOLYC11G008440
chitin	4871	0.59621	signal transducer activity	SOLYC05G051750|SOLYC11G066880|SOLYC02G092120|SOLYC02G092110
chitin	10427	0.59621	abscisic acid binding	SOLYC03G095780
chitin	31624	0.59621	ubiquitin conjugating enzyme binding	SOLYC03G115920
chitin	5249	0.60581	voltage-gated potassium channel activity	SOLYC05G051220
chitin	5267	0.60581	potassium channel activity	SOLYC05G051220
chitin	34212	0.60581	peptide N-acetyltransferase activity	SOLYC03G120260
chitin	5216	0.61321	ion channel activity	SOLYC07G051950|SOLYC04G050440|SOLYC05G051220
chitin	15145	0.6172	monosaccharide transmembrane transporter activity	SOLYC06G034290
chitin	19840	0.62819	isoprenoid binding	SOLYC03G095780
chitin	4864	0.62819	phosphoprotein phosphatase inhibitor activity	SOLYC03G095780
chitin	22853	0.62835	active ion transmembrane transporter activity	SOLYC06G034290|SOLYC02G090560|SOLYC06G084140
chitin	30234	0.62835	enzyme regulator activity	SOLYC09G084470|SOLYC03G095780|SOLYC02G084710|SOLYC12G009270|SOLYC03G044900|SOLYC03G098795|SOLYC09G075330|SOLYC06G034370|SOLYC09G084440
chitin	5261	0.62835	cation channel activity	SOLYC04G050440|SOLYC05G051220
chitin	15926	0.62835	glucosidase activity	SOLYC10G045240|SOLYC01G008620
chitin	19212	0.63201	phosphatase inhibitor activity	SOLYC03G095780
chitin	22836	0.6324	gated channel activity	SOLYC07G051950|SOLYC05G051220
chitin	80030	0.63646	methyl indole-3-acetate esterase activity	SOLYC03G044790
chitin	43178	0.63646	alcohol binding	SOLYC03G095780
chitin	22843	0.63646	voltage-gated cation channel activity	SOLYC05G051220
chitin	4175	0.63646	endopeptidase activity	SOLYC11G008260|SOLYC03G006210|SOLYC02G063480|SOLYC01G087810|SOLYC07G041920|SOLYC09G082760|SOLYC01G087850
chitin	16836	0.64524	hydro-lyase activity	SOLYC10G005320|SOLYC11G066890
chitin	15662	0.64524	ATPase activity, coupled to transmembrane movement of ions, phosphorylative mechanism	SOLYC02G090560
chitin	42973	0.65692	glucan endo-1,3-beta-D-glucosidase activity	SOLYC01G008620
chitin	15293	0.66132	symporter activity	SOLYC11G008440|SOLYC06G084140
chitin	30145	0.66132	manganese ion binding	SOLYC05G006500
chitin	16846	0.66132	carbon-sulfur lyase activity	SOLYC02G084410
chitin	16407	0.66132	acetyltransferase activity	SOLYC03G120260|SOLYC08G068730|SOLYC05G015800
chitin	22891	0.66132	substrate-specific transmembrane transporter activity	SOLYC02G005180|SOLYC03G119930|SOLYC11G008440|SOLYC09G090080|SOLYC07G051950|SOLYC02G090560|SOLYC03G097580|SOLYC04G050440|SOLYC05G051220|SOLYC08G075570|SOLYC08G078880|SOLYC06G061170|SOLYC06G034290|SOLYC06G084140
chitin	30	0.66132	mannosyltransferase activity	SOLYC07G043390
chitin	4437	0.66132	inositol or phosphatidylinositol phosphatase activity	SOLYC03G098030
chitin	16759	0.66132	cellulose synthase activity	SOLYC07G043390
chitin	16760	0.66132	cellulose synthase (UDP-forming) activity	SOLYC07G043390
chitin	15085	0.66132	calcium ion transmembrane transporter activity	SOLYC02G090560
chitin	15075	0.66751	ion transmembrane transporter activity	SOLYC06G061170|SOLYC06G034290|SOLYC03G119930|SOLYC09G090080|SOLYC07G051950|SOLYC02G090560|SOLYC04G050440|SOLYC05G051220|SOLYC06G084140|SOLYC08G078880
chitin	4659	0.66751	prenyltransferase activity	SOLYC11G011240
chitin	33612	0.66751	receptor serine/threonine kinase binding	SOLYC01G106500
chitin	15299	0.6744	solute:hydrogen antiporter activity	SOLYC08G078880
chitin	4190	0.6744	aspartic-type endopeptidase activity	SOLYC02G063480|SOLYC09G082760
chitin	70001	0.6744	aspartic-type peptidase activity	SOLYC02G063480|SOLYC09G082760
chitin	46943	0.6744	carboxylic acid transmembrane transporter activity	SOLYC06G061170|SOLYC11G008440
chitin	16651	0.67495	oxidoreductase activity, acting on NADH or NADPH	SOLYC02G079170|SOLYC02G084710|SOLYC08G075550
chitin	10333	0.67896	terpene synthase activity	SOLYC07G052150
chitin	15036	0.68248	disulfide oxidoreductase activity	SOLYC06G075520|SOLYC02G084710
chitin	5342	0.69468	organic acid transmembrane transporter activity	SOLYC06G061170|SOLYC11G008440
chitin	15298	0.69591	solute:cation antiporter activity	SOLYC08G078880
chitin	22838	0.70292	substrate-specific channel activity	SOLYC07G051950|SOLYC04G050440|SOLYC05G051220
chitin	8234	0.70292	cysteine-type peptidase activity	SOLYC11G008260|SOLYC03G006210|SOLYC07G041920
chitin	15291	0.70292	secondary active transmembrane transporter activity	SOLYC06G034290|SOLYC11G008440|SOLYC09G090080|SOLYC06G084140|SOLYC08G078880
chitin	16597	0.70292	amino acid binding	SOLYC08G065220
chitin	5484	0.70292	SNAP receptor activity	SOLYC07G052470
chitin	16799	0.70292	hydrolase activity, hydrolyzing N-glycosyl compounds	SOLYC10G084150
chitin	3678	0.70292	DNA helicase activity	SOLYC02G070780
chitin	42562	0.70937	hormone binding	SOLYC03G095780
chitin	16207	0.70937	4-coumarate-CoA ligase activity	SOLYC03G111170
chitin	43176	0.71781	amine binding	SOLYC08G065220
chitin	16787	0.72046	hydrolase activity	SOLYC07G005100|SOLYC04G007200|SOLYC11G006250|SOLYC03G083910|SOLYC02G090560|SOLYC12G005840|SOLYC04G074680|SOLYC10G055780|SOLYC09G075330|SOLYC08G078090|SOLYC12G011030|SOLYC03G034410|SOLYC04G071260|SOLYC05G051570|SOLYC02G070780|SOLYC05G053030|SOLYC11G072830|SOLYC02G071700|SOLYC06G083040|SOLYC10G084150|SOLYC03G033790|SOLYC06G051460|SOLYC05G005680|SOLYC03G006210|SOLYC03G098030|SOLYC04G072000|SOLYC08G0…
chitin	3690	0.7318	double-stranded DNA binding	SOLYC08G008280|SOLYC04G079360|SOLYC03G117960|SOLYC10G080920|SOLYC12G042010|SOLYC10G052470|SOLYC04G077960|SOLYC08G076010
chitin	43621	0.7318	protein self-association	SOLYC08G062340
chitin	46910	0.7396	pectinesterase inhibitor activity	SOLYC09G075330
chitin	16838	0.74493	carbon-oxygen lyase activity, acting on phosphates	SOLYC07G052150
chitin	16878	0.74493	acid-thiol ligase activity	SOLYC03G111170
chitin	50662	0.74553	coenzyme binding	SOLYC06G083700|SOLYC11G071990|SOLYC12G094640|SOLYC02G070070|SOLYC11G013810
chitin	16790	0.75005	thiolester hydrolase activity	SOLYC04G007200
chitin	16405	0.75497	CoA-ligase activity	SOLYC03G111170
chitin	8081	0.75497	phosphoric diester hydrolase activity	SOLYC03G117960
chitin	22892	0.75893	substrate-specific transporter activity	SOLYC02G005180|SOLYC03G119930|SOLYC11G008440|SOLYC09G090080|SOLYC07G051950|SOLYC02G090560|SOLYC03G097580|SOLYC04G050440|SOLYC05G051220|SOLYC08G075570|SOLYC08G078880|SOLYC06G061170|SOLYC06G034290|SOLYC06G084140
chitin	4185	0.75893	serine-type carboxypeptidase activity	SOLYC06G083040
chitin	22803	0.75893	passive transmembrane transporter activity	SOLYC07G051950|SOLYC04G050440|SOLYC05G051220
chitin	15267	0.75893	channel activity	SOLYC07G051950|SOLYC04G050440|SOLYC05G051220
chitin	8194	0.76067	UDP-glycosyltransferase activity	SOLYC04G008330|SOLYC01G105350|SOLYC05G052870|SOLYC07G043390|SOLYC09G092130
chitin	43566	0.7616	structure-specific DNA binding	SOLYC08G008280|SOLYC04G079360|SOLYC03G117960|SOLYC10G080920|SOLYC12G042010|SOLYC10G052470|SOLYC04G077960|SOLYC08G076010|SOLYC02G070780
chitin	70008	0.76404	serine-type exopeptidase activity	SOLYC06G083040
chitin	19901	0.76404	protein kinase binding	SOLYC07G020800
chitin	46982	0.77372	protein heterodimerization activity	SOLYC09G074300|SOLYC05G054610
chitin	8233	0.77461	peptidase activity	SOLYC11G008260|SOLYC09G005730|SOLYC03G006210|SOLYC03G034410|SOLYC02G063480|SOLYC06G083040|SOLYC01G087810|SOLYC07G041920|SOLYC09G082760|SOLYC01G087850
chitin	4842	0.78563	ubiquitin-protein ligase activity	SOLYC08G008080|SOLYC02G092810|SOLYC11G006030|SOLYC11G068940|SOLYC03G115920
chitin	16620	0.79681	oxidoreductase activity, acting on the aldehyde or oxo group of donors, NAD or NADP as acceptor	SOLYC12G094640
chitin	8238	0.79749	exopeptidase activity	SOLYC09G005730|SOLYC06G083040
chitin	45330	0.8056	aspartyl esterase activity	SOLYC09G075330
chitin	15079	0.8056	potassium ion transmembrane transporter activity	SOLYC05G051220
chitin	70011	0.81047	peptidase activity, acting on L-amino acid peptides	SOLYC11G008260|SOLYC09G005730|SOLYC03G006210|SOLYC02G063480|SOLYC06G083040|SOLYC01G087810|SOLYC07G041920|SOLYC09G082760|SOLYC01G087850
chitin	43565	0.81127	sequence-specific DNA binding	SOLYC03G116890|SOLYC08G008280|SOLYC04G079360|SOLYC12G011200|SOLYC10G080920|SOLYC12G042010|SOLYC10G052470|SOLYC04G076970|SOLYC04G077960|SOLYC12G008830
chitin	16413	0.81378	O-acetyltransferase activity	SOLYC05G015800
chitin	8236	0.81675	serine-type peptidase activity	SOLYC06G083040|SOLYC01G087810|SOLYC01G087850
chitin	17171	0.81819	serine hydrolase activity	SOLYC06G083040|SOLYC01G087810|SOLYC01G087850
chitin	19787	0.81819	small conjugating protein ligase activity	SOLYC08G008080|SOLYC02G092810|SOLYC11G006030|SOLYC11G068940|SOLYC03G115920
chitin	4252	0.82243	serine-type endopeptidase activity	SOLYC01G087810|SOLYC01G087850
chitin	5525	0.82339	GTP binding	SOLYC12G005840|SOLYC07G065900|SOLYC05G051570|SOLYC07G020800
chitin	22804	0.8291	active transmembrane transporter activity	SOLYC06G061170|SOLYC06G034290|SOLYC01G006720|SOLYC11G008440|SOLYC09G090080|SOLYC02G090560|SOLYC06G084140|SOLYC08G078880
chitin	3924	0.82991	GTPase activity	SOLYC12G005840|SOLYC05G051570|SOLYC07G020800
chitin	32561	0.82991	guanyl ribonucleotide binding	SOLYC12G005840|SOLYC07G065900|SOLYC05G051570|SOLYC07G020800
chitin	149	0.83458	SNARE binding	SOLYC07G052470
chitin	19001	0.83458	guanyl nucleotide binding	SOLYC12G005840|SOLYC07G065900|SOLYC05G051570|SOLYC07G020800
chitin	43168	0.83458	anion binding	SOLYC05G007640|SOLYC07G006610|SOLYC03G033790|SOLYC06G051460|SOLYC04G014510|SOLYC08G006750|SOLYC12G005840|SOLYC09G007940|SOLYC10G006710|SOLYC02G070070|SOLYC01G006720|SOLYC02G084900|SOLYC10G085190|SOLYC07G049530|SOLYC01G080460|SOLYC08G061480|SOLYC06G083700|SOLYC10G009350|SOLYC08G006740|SOLYC03G080190|SOLYC03G034410|SOLYC04G071260|SOLYC05G051570|SOLYC02G070780|SOLYC07G020800|SOLYC04G075000|SOLYC03G0…
chitin	19829	0.83458	cation-transporting ATPase activity	SOLYC02G090560
chitin	4620	0.83638	phospholipase activity	SOLYC08G078090
chitin	42803	0.83638	protein homodimerization activity	SOLYC01G087850
chitin	19888	0.83808	protein phosphatase regulator activity	SOLYC03G095780
chitin	19208	0.83808	phosphatase regulator activity	SOLYC03G095780
chitin	19900	0.84571	kinase binding	SOLYC07G020800
chitin	3954	0.84571	NADH dehydrogenase activity	SOLYC02G079170
chitin	16879	0.84743	ligase activity, forming carbon-nitrogen bonds	SOLYC08G008080|SOLYC04G014510|SOLYC02G092810|SOLYC11G006030|SOLYC11G068940|SOLYC03G115920
chitin	42625	0.85633	ATPase activity, coupled to transmembrane movement of ions	SOLYC02G090560
chitin	30674	0.85633	protein binding, bridging	SOLYC07G052470
chitin	60090	0.85736	molecular adaptor activity	SOLYC07G052470
chitin	51015	0.85736	actin filament binding	SOLYC05G046120
chitin	16881	0.8732	acid-amino acid ligase activity	SOLYC08G008080|SOLYC02G092810|SOLYC11G006030|SOLYC11G068940|SOLYC03G115920
chitin	5488	0.88071	binding	SOLYC04G007000|SOLYC05G007640|SOLYC02G085010|SOLYC07G005100|SOLYC11G005480|SOLYC02G090560|SOLYC09G007520|SOLYC10G052470|SOLYC10G078220|SOLYC01G073820|SOLYC02G070950|SOLYC03G096545|SOLYC02G071000|SOLYC10G075110|SOLYC06G009670|SOLYC07G066330|SOLYC02G069960|SOLYC02G083870|SOLYC03G116890|SOLYC08G069040|SOLYC11G012980|SOLYC03G080190|SOLYC07G055690|SOLYC04G071260|SOLYC02G070780|SOLYC02G092110|SOLYC06G0…
chitin	22857	0.89623	transmembrane transporter activity	SOLYC02G005180|SOLYC03G119930|SOLYC11G008440|SOLYC09G090080|SOLYC07G051950|SOLYC02G090560|SOLYC03G097580|SOLYC04G050440|SOLYC05G051220|SOLYC11G072580|SOLYC08G075570|SOLYC08G078880|SOLYC06G061170|SOLYC06G034290|SOLYC01G006720|SOLYC06G084140|SOLYC02G063020
chitin	51539	0.89716	4 iron, 4 sulfur cluster binding	SOLYC06G072550
chitin	30599	0.89716	pectinesterase activity	SOLYC09G075330
chitin	16903	0.89942	oxidoreductase activity, acting on the aldehyde or oxo group of donors	SOLYC12G094640
chitin	8324	0.89942	cation transmembrane transporter activity	SOLYC06G061170|SOLYC02G090560|SOLYC04G050440|SOLYC05G051220|SOLYC08G078880
chitin	42578	0.89942	phosphoric ester hydrolase activity	SOLYC03G117960|SOLYC03G121420|SOLYC10G084410|SOLYC03G098030|SOLYC05G053030
chitin	15297	0.9006	antiporter activity	SOLYC06G034290|SOLYC08G078880
chitin	5198	0.9006	structural molecule activity	SOLYC09G074300|SOLYC11G005150|SOLYC05G054610|SOLYC04G071083|SOLYC04G071070|SOLYC10G047150|SOLYC09G098510|SOLYC12G077580
chitin	43492	0.90709	ATPase activity, coupled to movement of substances	SOLYC01G006720|SOLYC02G090560
chitin	42626	0.90709	ATPase activity, coupled to transmembrane movement of substances	SOLYC01G006720|SOLYC02G090560
chitin	16820	0.90709	hydrolase activity, acting on acid anhydrides, catalyzing transmembrane movement of substances	SOLYC01G006720|SOLYC02G090560
chitin	15035	0.90709	protein disulfide oxidoreductase activity	SOLYC02G084710
chitin	16874	0.90851	ligase activity	SOLYC03G111170|SOLYC11G071240|SOLYC08G008080|SOLYC04G014510|SOLYC02G092810|SOLYC11G006030|SOLYC03G034410|SOLYC11G068940|SOLYC03G115920
chitin	31072	0.91377	heat shock protein binding	SOLYC06G009670
chitin	46873	0.91377	metal ion transmembrane transporter activity	SOLYC02G090560|SOLYC05G051220
chitin	17018	0.91748	myosin phosphatase activity	SOLYC10G084410
chitin	16791	0.91748	phosphatase activity	SOLYC03G121420|SOLYC10G084410|SOLYC03G098030|SOLYC05G053030
chitin	15405	0.92095	P-P-bond-hydrolysis-driven transmembrane transporter activity	SOLYC01G006720|SOLYC02G090560
chitin	51287	0.92551	NAD or NADH binding	SOLYC12G094640
chitin	16655	0.92671	oxidoreductase activity, acting on NADH or NADPH, quinone or similar compound as acceptor	SOLYC02G084710
chitin	8094	0.92786	DNA-dependent ATPase activity	SOLYC02G070780
chitin	5215	0.92878	transporter activity	SOLYC02G005180|SOLYC03G119930|SOLYC11G008440|SOLYC09G090080|SOLYC07G051950|SOLYC02G090560|SOLYC03G097580|SOLYC04G050440|SOLYC05G051220|SOLYC11G072580|SOLYC08G075570|SOLYC08G078880|SOLYC06G061170|SOLYC06G034290|SOLYC01G006720|SOLYC06G084140|SOLYC02G063020
chitin	16740	0.9415	transferase activity	SOLYC04G008330|SOLYC11G011240|SOLYC04G007200|SOLYC03G120260|SOLYC04G014330|SOLYC12G005720|SOLYC11G071470|SOLYC06G009670|SOLYC02G087350|SOLYC08G082620|SOLYC10G009350|SOLYC12G088910|SOLYC12G011030|SOLYC03G034410|SOLYC07G055690|SOLYC11G068940|SOLYC05G053030|SOLYC03G115920|SOLYC08G016270|SOLYC09G011550|SOLYC01G106500|SOLYC05G009120|SOLYC06G083040|SOLYC02G080010|SOLYC07G006610|SOLYC03G111170|SOLYC05G0…
chitin	16887	0.94513	ATPase activity	SOLYC03G095980|SOLYC03G033790|SOLYC06G051460|SOLYC01G006720|SOLYC02G084900|SOLYC02G090560|SOLYC02G070780
chitin	3779	0.94745	actin binding	SOLYC05G046120
chitin	15082	0.95385	di-, tri-valent inorganic cation transmembrane transporter activity	SOLYC02G090560
chitin	16298	0.9571	lipase activity	SOLYC08G078090
chitin	51082	0.96282	unfolded protein binding	SOLYC08G062340
chitin	8047	0.9706	enzyme activator activity	SOLYC02G084710
chitin	4091	0.9706	carboxylesterase activity	SOLYC03G044790|SOLYC09G075330
chitin	15399	0.9706	primary active transmembrane transporter activity	SOLYC01G006720|SOLYC02G090560
chitin	4521	0.9706	endoribonuclease activity	SOLYC05G007950
chitin	4722	0.9706	protein serine/threonine phosphatase activity	SOLYC10G084410
chitin	42802	0.9706	identical protein binding	SOLYC01G087850
chitin	16788	0.97474	hydrolase activity, acting on ester bonds	SOLYC03G117960|SOLYC03G121420|SOLYC10G084410|SOLYC04G007200|SOLYC11G006250|SOLYC05G007950|SOLYC03G098030|SOLYC08G005800|SOLYC09G075330|SOLYC05G053030|SOLYC03G044790|SOLYC08G078090|SOLYC02G071700
chitin	19843	0.98905	rRNA binding	SOLYC12G077580
chitin	4386	0.98905	helicase activity	SOLYC04G074680|SOLYC02G070780
chitin	287	0.98905	magnesium ion binding	SOLYC07G052150
chitin	16818	0.98905	hydrolase activity, acting on acid anhydrides, in phosphorus-containing anhydrides	SOLYC03G095980|SOLYC03G033790|SOLYC06G051460|SOLYC03G117960|SOLYC01G006720|SOLYC02G084900|SOLYC02G090560|SOLYC12G005840|SOLYC04G074680|SOLYC05G051570|SOLYC02G070780|SOLYC07G020800
chitin	17111	0.98905	nucleoside-triphosphatase activity	SOLYC03G095980|SOLYC03G033790|SOLYC06G051460|SOLYC01G006720|SOLYC02G084900|SOLYC02G090560|SOLYC12G005840|SOLYC04G074680|SOLYC05G051570|SOLYC02G070780|SOLYC07G020800
chitin	16817	0.98905	hydrolase activity, acting on acid anhydrides	SOLYC03G095980|SOLYC03G033790|SOLYC06G051460|SOLYC03G117960|SOLYC01G006720|SOLYC02G084900|SOLYC02G090560|SOLYC12G005840|SOLYC04G074680|SOLYC05G051570|SOLYC02G070780|SOLYC07G020800
chitin	5515	0.98905	protein binding	SOLYC09G074300|SOLYC05G054610|SOLYC03G116700|SOLYC02G070950|SOLYC02G070970|SOLYC03G096545|SOLYC07G052470|SOLYC02G092120|SOLYC03G097820|SOLYC06G009670|SOLYC02G083870|SOLYC05G046120|SOLYC01G087850|SOLYC03G121240|SOLYC07G055690|SOLYC12G036470|SOLYC04G077960|SOLYC05G051750|SOLYC02G092110|SOLYC07G020800|SOLYC03G115920|SOLYC03G095980|SOLYC08G062340|SOLYC06G065970|SOLYC12G042010|SOLYC01G106500|SOLYC06G0…
chitin	51536	0.98905	iron-sulfur cluster binding	SOLYC06G072550
chitin	51540	0.98905	metal cluster binding	SOLYC06G072550
chitin	22890	0.99085	inorganic cation transmembrane transporter activity	SOLYC02G090560|SOLYC04G050440|SOLYC05G051220
chitin	19899	0.99187	enzyme binding	SOLYC07G020800|SOLYC03G115920
chitin	4721	1	phosphoprotein phosphatase activity	SOLYC10G084410
chitin	3743	1	translation initiation factor activity	SOLYC04G051280
chitin	4540	1	ribonuclease activity	SOLYC05G007950
chitin	4674	1	protein serine/threonine kinase activity	SOLYC10G009350|SOLYC07G006610|SOLYC07G063730|SOLYC12G005720|SOLYC02G080010|SOLYC10G006710|SOLYC04G075000
chitin	16462	1	pyrophosphatase activity	SOLYC03G095980|SOLYC03G033790|SOLYC06G051460|SOLYC01G006720|SOLYC02G084900|SOLYC02G090560|SOLYC12G005840|SOLYC04G074680|SOLYC05G051570|SOLYC02G070780|SOLYC07G020800
chitin	42623	1	ATPase activity, coupled	SOLYC01G006720|SOLYC02G090560|SOLYC02G070780
chitin	43531	1	ADP binding	SOLYC05G007640
chitin	4518	1	nuclease activity	SOLYC03G117960|SOLYC05G007950
chitin	16853	1	isomerase activity	SOLYC10G150149|SOLYC08G061480
chitin	4519	1	endonuclease activity	SOLYC05G007950
chitin	15077	1	monovalent inorganic cation transmembrane transporter activity	SOLYC05G051220
chitin	16616	1	oxidoreductase activity, acting on the CH-OH group of donors, NAD or NADP as acceptor	SOLYC04G054950
chitin	90079	1	translation regulator activity, nucleic acid binding	SOLYC04G051280
chitin	45182	1	translation regulator activity	SOLYC04G051280
chitin	8270	1	zinc ion binding	SOLYC08G078090|SOLYC03G117960|SOLYC08G008080|SOLYC11G065410|SOLYC12G008830|SOLYC08G077100
chitin	8135	1	translation factor activity, nucleic acid binding	SOLYC04G051280
chitin	16614	1	oxidoreductase activity, acting on CH-OH group of donors	SOLYC04G054950
chitin	16301	1	kinase activity	SOLYC10G009350|SOLYC07G006610|SOLYC03G034410|SOLYC07G055690|SOLYC04G014330|SOLYC07G065900|SOLYC09G007940|SOLYC12G005720|SOLYC08G016270|SOLYC10G006710|SOLYC04G075000|SOLYC11G071240|SOLYC07G063730|SOLYC01G106500|SOLYC01G080460|SOLYC02G080010
chitin	8092	1	cytoskeletal protein binding	SOLYC05G046120
chitin	4672	1	protein kinase activity	SOLYC10G009350|SOLYC07G006610|SOLYC07G063730|SOLYC07G055690|SOLYC01G106500|SOLYC12G005720|SOLYC02G080010|SOLYC10G006710|SOLYC04G075000
chitin	3735	1	structural constituent of ribosome	SOLYC10G047150|SOLYC12G077580
chitin	16772	1	transferase activity, transferring phosphorus-containing groups	SOLYC10G009350|SOLYC07G006610|SOLYC03G116740|SOLYC03G034410|SOLYC07G055690|SOLYC04G014330|SOLYC07G065900|SOLYC09G007940|SOLYC12G005720|SOLYC08G016270|SOLYC10G006710|SOLYC04G075000|SOLYC11G071240|SOLYC07G063730|SOLYC01G106500|SOLYC01G080460|SOLYC02G080010
chitin	30554	1	adenyl nucleotide binding	SOLYC05G007640|SOLYC07G006610|SOLYC03G033790|SOLYC06G051460|SOLYC04G014510|SOLYC07G065900|SOLYC09G007940|SOLYC10G006710|SOLYC11G071990|SOLYC02G070070|SOLYC01G006720|SOLYC02G084900|SOLYC01G080460|SOLYC06G083700|SOLYC10G009350|SOLYC03G034410|SOLYC07G055690|SOLYC04G071260|SOLYC02G070780|SOLYC04G075000|SOLYC03G095980|SOLYC07G063730|SOLYC01G106500|SOLYC11G013810|SOLYC02G080010
chitin	16773	1	phosphotransferase activity, alcohol group as acceptor	SOLYC10G009350|SOLYC07G006610|SOLYC07G063730|SOLYC07G055690|SOLYC01G106500|SOLYC09G007940|SOLYC12G005720|SOLYC02G080010|SOLYC10G006710|SOLYC04G075000
chitin	1883	1	purine nucleoside binding	SOLYC05G007640|SOLYC07G006610|SOLYC03G033790|SOLYC06G051460|SOLYC04G014510|SOLYC07G065900|SOLYC09G007940|SOLYC10G006710|SOLYC11G071990|SOLYC02G070070|SOLYC01G006720|SOLYC02G084900|SOLYC01G080460|SOLYC06G083700|SOLYC10G009350|SOLYC03G034410|SOLYC07G055690|SOLYC04G071260|SOLYC02G070780|SOLYC04G075000|SOLYC03G095980|SOLYC07G063730|SOLYC01G106500|SOLYC11G013810|SOLYC02G080010
chitin	1882	1	nucleoside binding	SOLYC05G007640|SOLYC07G006610|SOLYC03G033790|SOLYC06G051460|SOLYC04G014510|SOLYC07G065900|SOLYC09G007940|SOLYC10G006710|SOLYC11G071990|SOLYC02G070070|SOLYC01G006720|SOLYC02G084900|SOLYC01G080460|SOLYC06G083700|SOLYC10G009350|SOLYC03G034410|SOLYC07G055690|SOLYC04G071260|SOLYC02G070780|SOLYC04G075000|SOLYC03G095980|SOLYC07G063730|SOLYC01G106500|SOLYC11G013810|SOLYC02G080010
chitin	17076	1	purine nucleotide binding	SOLYC05G007640|SOLYC07G006610|SOLYC03G033790|SOLYC06G051460|SOLYC04G014510|SOLYC12G005840|SOLYC07G065900|SOLYC09G007940|SOLYC10G006710|SOLYC11G071990|SOLYC02G070070|SOLYC01G006720|SOLYC02G084900|SOLYC01G080460|SOLYC06G083700|SOLYC10G009350|SOLYC03G034410|SOLYC07G055690|SOLYC04G071260|SOLYC05G051570|SOLYC02G070780|SOLYC07G020800|SOLYC04G075000|SOLYC03G095980|SOLYC07G063730|SOLYC01G106500|SOLYC11G0…
chitin	5524	1	ATP binding	SOLYC10G009350|SOLYC07G006610|SOLYC03G033790|SOLYC06G051460|SOLYC04G014510|SOLYC03G034410|SOLYC07G055690|SOLYC04G071260|SOLYC07G065900|SOLYC09G007940|SOLYC02G070780|SOLYC10G006710|SOLYC04G075000|SOLYC03G095980|SOLYC01G006720|SOLYC07G063730|SOLYC02G084900|SOLYC01G106500|SOLYC01G080460|SOLYC02G080010
chitin	166	1	nucleotide binding	SOLYC05G007640|SOLYC07G006610|SOLYC03G033790|SOLYC06G051460|SOLYC04G014510|SOLYC02G090560|SOLYC12G005840|SOLYC07G065900|SOLYC09G007940|SOLYC10G006710|SOLYC11G071990|SOLYC02G070070|SOLYC01G006720|SOLYC02G084900|SOLYC01G080460|SOLYC06G083700|SOLYC10G009350|SOLYC03G034410|SOLYC07G055690|SOLYC04G071260|SOLYC05G051570|SOLYC02G070780|SOLYC07G020800|SOLYC04G075000|SOLYC03G095980|SOLYC12G094640|SOLYC07G0…
chitin	3676	1	nucleic acid binding	SOLYC04G007000|SOLYC04G051280|SOLYC12G011200|SOLYC02G085010|SOLYC09G074300|SOLYC02G077370|SOLYC05G054610|SOLYC10G052470|SOLYC04G074680|SOLYC05G051200|SOLYC12G008830|SOLYC08G008280|SOLYC08G078090|SOLYC03G097820|SOLYC10G080920|SOLYC01G065980|SOLYC07G066330|SOLYC02G069960|SOLYC07G045030|SOLYC03G116890|SOLYC04G079360|SOLYC11G012980|SOLYC03G117960|SOLYC11G012120|SOLYC05G007950|SOLYC03G121240|SOLYC04G0…
chitin	32559	1	adenyl ribonucleotide binding	SOLYC05G007640|SOLYC10G009350|SOLYC07G006610|SOLYC03G033790|SOLYC06G051460|SOLYC04G014510|SOLYC03G034410|SOLYC07G055690|SOLYC04G071260|SOLYC07G065900|SOLYC09G007940|SOLYC02G070780|SOLYC10G006710|SOLYC04G075000|SOLYC03G095980|SOLYC01G006720|SOLYC07G063730|SOLYC02G084900|SOLYC01G106500|SOLYC01G080460|SOLYC02G080010
chitin	3729	1	mRNA binding	SOLYC06G060340
chitin	32555	1	purine ribonucleotide binding	SOLYC05G007640|SOLYC10G009350|SOLYC07G006610|SOLYC03G033790|SOLYC06G051460|SOLYC04G014510|SOLYC03G034410|SOLYC12G005840|SOLYC07G055690|SOLYC04G071260|SOLYC07G065900|SOLYC09G007940|SOLYC05G051570|SOLYC02G070780|SOLYC07G020800|SOLYC10G006710|SOLYC04G075000|SOLYC03G095980|SOLYC01G006720|SOLYC07G063730|SOLYC02G084900|SOLYC01G106500|SOLYC01G080460|SOLYC02G080010
chitin	32553	1	ribonucleotide binding	SOLYC05G007640|SOLYC10G009350|SOLYC07G006610|SOLYC03G033790|SOLYC06G051460|SOLYC04G014510|SOLYC03G034410|SOLYC12G005840|SOLYC07G055690|SOLYC04G071260|SOLYC07G065900|SOLYC09G007940|SOLYC05G051570|SOLYC02G070780|SOLYC07G020800|SOLYC10G006710|SOLYC04G075000|SOLYC03G095980|SOLYC01G006720|SOLYC07G063730|SOLYC02G084900|SOLYC01G106500|SOLYC01G080460|SOLYC02G080010
chitin	8168	1	methyltransferase activity	SOLYC03G034410
chitin	16741	1	transferase activity, transferring one-carbon groups	SOLYC03G034410
chitin	3723	1	RNA binding	SOLYC08G078090|SOLYC05G007950|SOLYC06G060340|SOLYC12G077580
chitin	3674	1	molecular_function	SOLYC02G005180|SOLYC04G007000|SOLYC05G007640|SOLYC04G008330|SOLYC07G005100|SOLYC02G090560|SOLYC09G007520|SOLYC10G052470|SOLYC01G073820|SOLYC02G070950|SOLYC04G014330|SOLYC02G071000|SOLYC09G075330|SOLYC10G075110|SOLYC06G009670|SOLYC02G069960|SOLYC03G116890|SOLYC08G069040|SOLYC11G012980|SOLYC06G074090|SOLYC04G071260|SOLYC06G069710|SOLYC11G045520|SOLYC10G018780|SOLYC02G071700|SOLYC06G060340|SOLYC08G0…
chitin	5576	2.5735e-23	extracellular region	SOLYC03G118780|SOLYC07G005100|SOLYC09G007520|SOLYC10G076240|SOLYC10G055780|SOLYC09G075330|SOLYC03G044100|SOLYC02G083870|SOLYC03G025380|SOLYC08G069040|SOLYC12G011030|SOLYC02G092110|SOLYC09G084470|SOLYC11G066880|SOLYC06G083040|SOLYC11G018800|SOLYC02G083880|SOLYC04G054690|SOLYC04G081870|SOLYC01G006290|SOLYC05G005680|SOLYC03G006210|SOLYC08G079230|SOLYC03G006810|SOLYC04G072000|SOLYC04G074420|SOLYC02G0…
chitin	48046	2.6052e-05	apoplast	SOLYC03G093130|SOLYC01G099630|SOLYC05G005680|SOLYC05G006500|SOLYC09G008320|SOLYC12G098603|SOLYC12G011030|SOLYC10G055230|SOLYC07G055990|SOLYC07G056000|SOLYC06G076330
chitin	31226	0.00063116	intrinsic to plasma membrane	SOLYC03G116690|SOLYC05G005680|SOLYC12G015690|SOLYC11G012130|SOLYC01G008620|SOLYC02G090560|SOLYC03G116700|SOLYC07G008130|SOLYC04G050440|SOLYC06G084140
chitin	31224	0.00064393	intrinsic to membrane	SOLYC02G005180|SOLYC01G017600|SOLYC10G083690|SOLYC11G012130|SOLYC03G098490|SOLYC03G083910|SOLYC02G090560|SOLYC04G014330|SOLYC02G091250|SOLYC03G096545|SOLYC02G036480|SOLYC08G075570|SOLYC10G007900|SOLYC08G065320|SOLYC02G063020|SOLYC05G046120|SOLYC01G087540|SOLYC12G088910|SOLYC03G116690|SOLYC10G150149|SOLYC10G084550|SOLYC06G074090|SOLYC11G008440|SOLYC08G016150|SOLYC06G072550|SOLYC05G054040|SOLYC01G0…
chitin	44425	0.00064393	membrane part	SOLYC02G005180|SOLYC01G017600|SOLYC03G083910|SOLYC02G090560|SOLYC02G070950|SOLYC04G014330|SOLYC02G091250|SOLYC03G096545|SOLYC02G036480|SOLYC08G075570|SOLYC02G071000|SOLYC01G087540|SOLYC06G074090|SOLYC04G074770|SOLYC05G053030|SOLYC06G060340|SOLYC01G005040|SOLYC02G080010|SOLYC05G005680|SOLYC03G116740|SOLYC04G007620|SOLYC06G076160|SOLYC03G031530|SOLYC07G048090|SOLYC06G061027|SOLYC11G072580|SOLYC08G0…
chitin	31225	0.0010397	anchored to membrane	SOLYC03G116690|SOLYC09G082270|SOLYC12G015690|SOLYC11G012130|SOLYC07G048090|SOLYC01G008620|SOLYC03G116700|SOLYC07G008130|SOLYC01G005590
chitin	44459	0.0026413	plasma membrane part	SOLYC03G116690|SOLYC05G005680|SOLYC03G117250|SOLYC12G015690|SOLYC11G012130|SOLYC11G005150|SOLYC01G008620|SOLYC02G090560|SOLYC03G116700|SOLYC07G008130|SOLYC04G050440|SOLYC06G084140
chitin	9522	0.0026728	photosystem I	SOLYC06G069730|SOLYC02G070950|SOLYC02G070970|SOLYC02G070980|SOLYC02G071000|SOLYC08G067320
chitin	5615	0.0069845	extracellular space	SOLYC11G008260|SOLYC03G006210|SOLYC05G007950|SOLYC01G008620|SOLYC07G041920|SOLYC04G074420|SOLYC01G087850
chitin	16021	0.0071369	integral to membrane	SOLYC02G005180|SOLYC01G017600|SOLYC10G083690|SOLYC03G098490|SOLYC03G083910|SOLYC02G090560|SOLYC04G014330|SOLYC02G091250|SOLYC03G096545|SOLYC02G036480|SOLYC08G075570|SOLYC10G007900|SOLYC08G065320|SOLYC02G063020|SOLYC05G046120|SOLYC01G087540|SOLYC12G088910|SOLYC10G150149|SOLYC10G084550|SOLYC06G074090|SOLYC11G008440|SOLYC08G016150|SOLYC06G072550|SOLYC05G054040|SOLYC01G010060|SOLYC04G074770|SOLYC05G0…
chitin	9523	0.0078022	photosystem II	SOLYC06G069730|SOLYC02G070950|SOLYC06G060340|SOLYC02G070970|SOLYC02G070980|SOLYC02G071000|SOLYC08G067320
chitin	46658	0.0082388	anchored to plasma membrane	SOLYC03G116690|SOLYC12G015690|SOLYC11G012130|SOLYC01G008620|SOLYC03G116700|SOLYC07G008130
chitin	44421	0.012964	extracellular region part	SOLYC11G008260|SOLYC03G006210|SOLYC05G007950|SOLYC01G008620|SOLYC07G041920|SOLYC04G074420|SOLYC01G087850
chitin	9521	0.033649	photosystem	SOLYC06G069730|SOLYC02G070950|SOLYC06G060340|SOLYC02G070970|SOLYC02G070980|SOLYC02G071000|SOLYC08G067320
chitin	5886	0.048858	plasma membrane	SOLYC05G005680|SOLYC03G117250|SOLYC11G012130|SOLYC07G048090|SOLYC02G090560|SOLYC03G116700|SOLYC03G097580|SOLYC11G072580|SOLYC07G052470|SOLYC08G075570|SOLYC01G008620|SOLYC06G084140|SOLYC07G043390|SOLYC01G102610|SOLYC08G077740|SOLYC03G116690|SOLYC11G005150|SOLYC07G051950|SOLYC06G072550|SOLYC04G050440|SOLYC07G020800|SOLYC08G016270|SOLYC04G075000|SOLYC03G095780|SOLYC09G082270|SOLYC12G015690|SOLYC07G0…
chitin	9535	0.048858	chloroplast thylakoid membrane	SOLYC06G065970|SOLYC06G069730|SOLYC02G070950|SOLYC06G060340|SOLYC02G070970|SOLYC02G070980|SOLYC02G071000|SOLYC08G067320
chitin	55035	0.048858	plastid thylakoid membrane	SOLYC06G065970|SOLYC06G069730|SOLYC02G070950|SOLYC06G060340|SOLYC02G070970|SOLYC02G070980|SOLYC02G071000|SOLYC08G067320
chitin	9534	0.048858	chloroplast thylakoid	SOLYC06G065970|SOLYC06G069730|SOLYC08G074620|SOLYC02G070950|SOLYC06G060340|SOLYC02G070970|SOLYC02G070980|SOLYC02G071000|SOLYC08G067320
chitin	5887	0.048858	integral to plasma membrane	SOLYC05G005680|SOLYC02G090560|SOLYC04G050440|SOLYC06G084140
chitin	31976	0.048858	plastid thylakoid	SOLYC06G065970|SOLYC06G069730|SOLYC08G074620|SOLYC02G070950|SOLYC06G060340|SOLYC02G070970|SOLYC02G070980|SOLYC02G071000|SOLYC08G067320
chitin	9505	0.048858	plant-type cell wall	SOLYC11G005150|SOLYC09G007520|SOLYC03G006810|SOLYC08G005800|SOLYC06G062580
chitin	42651	0.071263	thylakoid membrane	SOLYC06G065970|SOLYC06G069730|SOLYC02G070950|SOLYC06G060340|SOLYC02G070970|SOLYC02G070980|SOLYC02G071000|SOLYC08G067320
chitin	5618	0.081145	cell wall	SOLYC11G005150|SOLYC09G007520|SOLYC03G006810|SOLYC08G005800|SOLYC06G062580
chitin	30312	0.087986	external encapsulating structure	SOLYC11G005150|SOLYC09G007520|SOLYC03G006810|SOLYC08G005800|SOLYC06G062580
chitin	44436	0.096326	thylakoid part	SOLYC06G065970|SOLYC06G069730|SOLYC08G074620|SOLYC02G070950|SOLYC06G060340|SOLYC02G070970|SOLYC02G070980|SOLYC02G071000|SOLYC08G067320
chitin	5901	0.16192	caveola	SOLYC03G117250
chitin	45121	0.16192	membrane raft	SOLYC03G117250
chitin	5775	0.16192	vacuolar lumen	SOLYC03G083910
chitin	34357	0.16482	photosynthetic membrane	SOLYC06G065970|SOLYC06G069730|SOLYC02G070950|SOLYC06G060340|SOLYC02G070970|SOLYC02G070980|SOLYC02G071000|SOLYC08G067320
chitin	44434	0.18639	chloroplast part	SOLYC08G074620|SOLYC11G005340|SOLYC02G070950|SOLYC02G070970|SOLYC02G070980|SOLYC02G071000|SOLYC08G016720|SOLYC06G065970|SOLYC06G069730|SOLYC06G060340|SOLYC11G066890|SOLYC08G067320|SOLYC08G061480
chitin	9579	0.18639	thylakoid	SOLYC06G065970|SOLYC06G069730|SOLYC08G074620|SOLYC11G012120|SOLYC02G070950|SOLYC06G060340|SOLYC02G070970|SOLYC02G070980|SOLYC02G071000|SOLYC08G067320
chitin	5764	0.18639	lysosome	SOLYC11G008260|SOLYC03G006210|SOLYC07G041920
chitin	16020	0.20504	membrane	SOLYC02G005180|SOLYC05G007640|SOLYC01G017600|SOLYC03G083910|SOLYC02G090560|SOLYC02G070950|SOLYC04G014330|SOLYC02G091250|SOLYC03G096545|SOLYC02G036480|SOLYC08G075570|SOLYC02G071000|SOLYC01G087540|SOLYC06G074090|SOLYC07G055690|SOLYC04G074770|SOLYC05G053030|SOLYC02G071700|SOLYC06G060340|SOLYC01G005040|SOLYC02G080010|SOLYC03G033790|SOLYC05G005680|SOLYC03G116740|SOLYC04G007620|SOLYC06G076160|SOLYC03G0…
chitin	323	0.21131	lytic vacuole	SOLYC11G008260|SOLYC03G006210|SOLYC07G041920
chitin	60187	0.24165	cell pole	SOLYC12G005840
chitin	5960	0.24165	glycine cleavage complex	SOLYC08G065220
chitin	51286	0.24165	cell tip	SOLYC12G005840
chitin	44435	0.27218	plastid part	SOLYC08G074620|SOLYC11G005340|SOLYC02G070950|SOLYC02G070970|SOLYC02G070980|SOLYC02G071000|SOLYC08G016720|SOLYC06G065970|SOLYC06G069730|SOLYC06G060340|SOLYC11G066890|SOLYC08G067320|SOLYC08G061480
chitin	42170	0.35764	plastid membrane	SOLYC06G065970|SOLYC06G069730|SOLYC02G070950|SOLYC06G060340|SOLYC02G070970|SOLYC02G070980|SOLYC02G071000|SOLYC08G067320
chitin	30427	0.38307	site of polarized growth	SOLYC12G005840
chitin	9570	0.49773	chloroplast stroma	SOLYC08G016720|SOLYC11G005340|SOLYC11G066890|SOLYC08G061480
chitin	42555	0.4986	MCM complex	SOLYC02G070780
chitin	31464	0.4986	Cul4A-RING ubiquitin ligase complex	SOLYC03G031530
chitin	347	0.52722	THO complex	SOLYC02G070780
chitin	9526	0.52722	plastid envelope	SOLYC06G065970|SOLYC06G069730|SOLYC02G070950|SOLYC06G060340|SOLYC02G070970|SOLYC02G070980|SOLYC02G071000|SOLYC08G067320
chitin	9532	0.5703	plastid stroma	SOLYC08G016720|SOLYC11G005340|SOLYC11G066890|SOLYC08G061480
chitin	5773	0.65894	vacuole	SOLYC11G008260|SOLYC03G119930|SOLYC03G006210|SOLYC03G083910|SOLYC07G041920|SOLYC04G072000|SOLYC06G062580
chitin	42995	0.68587	cell projection	SOLYC07G020800
chitin	9543	0.69485	chloroplast thylakoid lumen	SOLYC08G074620
chitin	31978	0.69485	plastid thylakoid lumen	SOLYC08G074620
chitin	31977	0.78535	thylakoid lumen	SOLYC08G074620
chitin	42579	0.80612	microbody	SOLYC02G079170|SOLYC03G111170|SOLYC11G010250
chitin	5777	0.80612	peroxisome	SOLYC02G079170|SOLYC03G111170|SOLYC11G010250
chitin	30126	0.80612	COPI vesicle coat	SOLYC03G120260
chitin	30137	0.80612	COPI-coated vesicle	SOLYC03G120260
chitin	30663	0.80612	COPI coated vesicle membrane	SOLYC03G120260
chitin	31984	0.96415	organelle subcompartment	SOLYC06G065970|SOLYC06G069730|SOLYC06G074090|SOLYC08G074620|SOLYC02G070950|SOLYC06G060340|SOLYC02G070970|SOLYC02G070980|SOLYC02G071000|SOLYC08G067320
chitin	80008	0.99491	CUL4 RING ubiquitin ligase complex	SOLYC03G031530
chitin	786	1	nucleosome	SOLYC09G074300|SOLYC05G054610
chitin	70161	1	anchoring junction	SOLYC11G005150
chitin	30660	1	Golgi-associated vesicle membrane	SOLYC03G120260
chitin	5798	1	Golgi-associated vesicle	SOLYC03G120260
chitin	31201	1	SNARE complex	SOLYC07G052470
chitin	32993	1	protein-DNA complex	SOLYC09G074300|SOLYC05G054610
chitin	55044	1	symplast	SOLYC11G005150
chitin	5911	1	cell-cell junction	SOLYC11G005150
chitin	9506	1	plasmodesma	SOLYC11G005150
chitin	30054	1	cell junction	SOLYC11G005150
chitin	30176	1	integral to endoplasmic reticulum membrane	SOLYC06G074090
chitin	30120	1	vesicle coat	SOLYC03G120260
chitin	31227	1	intrinsic to endoplasmic reticulum membrane	SOLYC06G074090
chitin	44437	1	vacuolar part	SOLYC03G119930|SOLYC03G083910
chitin	9705	1	plant-type vacuole membrane	SOLYC03G119930
chitin	31967	1	organelle envelope	SOLYC02G079170|SOLYC06G065970|SOLYC06G069730|SOLYC02G070950|SOLYC06G060340|SOLYC02G070970|SOLYC02G070980|SOLYC02G071000|SOLYC08G067320|SOLYC08G075550
chitin	31975	1	envelope	SOLYC02G079170|SOLYC06G065970|SOLYC06G069730|SOLYC02G070950|SOLYC06G060340|SOLYC02G070970|SOLYC02G070980|SOLYC02G071000|SOLYC08G067320|SOLYC08G075550
chitin	30659	1	cytoplasmic vesicle membrane	SOLYC03G120260|SOLYC05G054040
chitin	5938	1	cell cortex	SOLYC07G020800
chitin	12506	1	vesicle membrane	SOLYC03G120260|SOLYC05G054040
chitin	44433	1	cytoplasmic vesicle part	SOLYC03G120260|SOLYC05G054040
chitin	44454	1	nuclear chromosome part	SOLYC02G070780
chitin	30662	1	coated vesicle membrane	SOLYC03G120260
chitin	10008	1	endosome membrane	SOLYC05G054040
chitin	48475	1	coated membrane	SOLYC03G120260
chitin	30117	1	membrane coat	SOLYC03G120260
chitin	9507	1	chloroplast	SOLYC08G074620|SOLYC11G005340|SOLYC04G007200|SOLYC02G070950|SOLYC02G070970|SOLYC02G070980|SOLYC02G071000|SOLYC08G016720|SOLYC06G065970|SOLYC06G069730|SOLYC06G060340|SOLYC11G066890|SOLYC06G084140|SOLYC08G067320|SOLYC08G061480
chitin	22627	1	cytosolic small ribosomal subunit	SOLYC12G077580
chitin	228	1	nuclear chromosome	SOLYC02G070780
chitin	325	1	plant-type vacuole	SOLYC03G119930
chitin	44440	1	endosomal part	SOLYC05G054040
chitin	151	1	ubiquitin ligase complex	SOLYC03G031530|SOLYC03G115920
chitin	70469	1	respiratory chain	SOLYC08G075550
chitin	31461	1	cullin-RING ubiquitin ligase complex	SOLYC03G031530
chitin	9536	1	plastid	SOLYC08G074620|SOLYC11G005340|SOLYC04G007200|SOLYC02G070950|SOLYC02G070970|SOLYC02G070980|SOLYC02G071000|SOLYC03G095980|SOLYC08G016720|SOLYC06G065970|SOLYC06G069730|SOLYC06G060340|SOLYC11G066890|SOLYC06G084140|SOLYC08G067320|SOLYC08G061480
chitin	785	1	chromatin	SOLYC09G074300|SOLYC05G054610
chitin	5856	1	cytoskeleton	SOLYC04G071260|SOLYC02G093720|SOLYC07G020800
chitin	5759	1	mitochondrial matrix	SOLYC03G095980
chitin	31980	1	mitochondrial lumen	SOLYC03G095980
chitin	16023	1	cytoplasmic membrane-bounded vesicle	SOLYC03G120260|SOLYC05G054040
chitin	30135	1	coated vesicle	SOLYC03G120260
chitin	31988	1	membrane-bounded vesicle	SOLYC03G120260|SOLYC05G054040
chitin	44427	1	chromosomal part	SOLYC09G074300|SOLYC05G054610|SOLYC02G070780
chitin	31410	1	cytoplasmic vesicle	SOLYC03G120260|SOLYC05G054040|SOLYC07G020800
chitin	15935	1	small ribosomal subunit	SOLYC12G077580
chitin	31301	1	integral to organelle membrane	SOLYC06G074090
chitin	31300	1	intrinsic to organelle membrane	SOLYC06G074090
chitin	5774	1	vacuolar membrane	SOLYC03G119930
chitin	31982	1	vesicle	SOLYC03G120260|SOLYC05G054040|SOLYC07G020800
chitin	428	1	DNA-directed RNA polymerase complex	SOLYC01G087540
chitin	139	1	Golgi membrane	SOLYC03G120260|SOLYC05G054040
chitin	30880	1	RNA polymerase complex	SOLYC01G087540
chitin	5694	1	chromosome	SOLYC09G074300|SOLYC05G054610|SOLYC02G070780
chitin	5874	1	microtubule	SOLYC02G093720
chitin	5740	1	mitochondrial envelope	SOLYC02G079170|SOLYC08G075550
chitin	15630	1	microtubule cytoskeleton	SOLYC02G093720
chitin	44429	1	mitochondrial part	SOLYC02G079170|SOLYC03G095980|SOLYC08G075550
chitin	5768	1	endosome	SOLYC05G054040
chitin	5794	1	Golgi apparatus	SOLYC03G120260|SOLYC02G087350|SOLYC08G065320|SOLYC05G051570|SOLYC05G054040
chitin	44431	1	Golgi apparatus part	SOLYC03G120260|SOLYC05G054040
chitin	5730	1	nucleolus	SOLYC12G077580
chitin	44430	1	cytoskeletal part	SOLYC02G093720
chitin	22626	1	cytosolic ribosome	SOLYC12G077580
chitin	5743	1	mitochondrial inner membrane	SOLYC02G079170
chitin	31090	1	organelle membrane	SOLYC02G079170|SOLYC03G119930|SOLYC06G074090|SOLYC03G120260|SOLYC02G070950|SOLYC02G070970|SOLYC02G070980|SOLYC05G054040|SOLYC02G071000|SOLYC06G065970|SOLYC06G069730|SOLYC06G060340|SOLYC08G067320
chitin	44445	1	cytosolic part	SOLYC12G077580
chitin	5840	1	ribosome	SOLYC10G047150|SOLYC10G083260|SOLYC12G077580
chitin	31966	1	mitochondrial membrane	SOLYC02G079170
chitin	19866	1	organelle inner membrane	SOLYC02G079170
chitin	5789	1	endoplasmic reticulum membrane	SOLYC06G074090
chitin	5829	1	cytosol	SOLYC04G006970|SOLYC07G065900|SOLYC09G007940|SOLYC05G051570|SOLYC12G077580|SOLYC12G035190|SOLYC10G084150
chitin	42175	1	nuclear membrane-endoplasmic reticulum network	SOLYC06G074090
chitin	33279	1	ribosomal subunit	SOLYC12G077580
chitin	71212	1	subsynaptic reticulum	SOLYC06G074090
chitin	44432	1	endoplasmic reticulum part	SOLYC06G074090
chitin	5783	1	endoplasmic reticulum	SOLYC06G074090|SOLYC08G065320|SOLYC12G089330
chitin	12505	1	endomembrane system	SOLYC06G074090|SOLYC03G120260|SOLYC02G087350|SOLYC07G052470|SOLYC08G065320|SOLYC12G089330|SOLYC05G051570|SOLYC05G054040|SOLYC08G078880
chitin	44451	1	nucleoplasm part	SOLYC02G070780
chitin	5739	1	mitochondrion	SOLYC02G079170|SOLYC03G095980|SOLYC08G065220|SOLYC08G075550
chitin	5654	1	nucleoplasm	SOLYC02G070780
chitin	70013	1	intracellular organelle lumen	SOLYC03G095980|SOLYC03G083910|SOLYC02G070780|SOLYC12G077580
chitin	43233	1	organelle lumen	SOLYC03G095980|SOLYC03G083910|SOLYC02G070780|SOLYC12G077580
chitin	31974	1	membrane-enclosed lumen	SOLYC03G095980|SOLYC03G083910|SOLYC02G070780|SOLYC12G077580
chitin	43228	1	non-membrane-bounded organelle	SOLYC09G074300|SOLYC05G054610|SOLYC04G071260|SOLYC02G093720|SOLYC10G047150|SOLYC02G070780|SOLYC10G083260|SOLYC07G020800|SOLYC12G077580
chitin	43232	1	intracellular non-membrane-bounded organelle	SOLYC09G074300|SOLYC05G054610|SOLYC04G071260|SOLYC02G093720|SOLYC10G047150|SOLYC02G070780|SOLYC10G083260|SOLYC07G020800|SOLYC12G077580
chitin	31981	1	nuclear lumen	SOLYC02G070780|SOLYC12G077580
chitin	30529	1	ribonucleoprotein complex	SOLYC10G047150|SOLYC10G083260|SOLYC12G077580
chitin	43234	1	protein complex	SOLYC01G087540|SOLYC03G031530|SOLYC03G120260|SOLYC02G070950|SOLYC02G093720|SOLYC02G070970|SOLYC02G070980|SOLYC07G052470|SOLYC02G071000|SOLYC02G070780|SOLYC03G115920|SOLYC06G069730|SOLYC06G060340|SOLYC08G065220|SOLYC08G067320
chitin	44444	1	cytoplasmic part	SOLYC02G079170|SOLYC03G111170|SOLYC03G119930|SOLYC08G074620|SOLYC03G006210|SOLYC11G005340|SOLYC11G010250|SOLYC04G007200|SOLYC03G083910|SOLYC04G006970|SOLYC03G120260|SOLYC02G070950|SOLYC07G065900|SOLYC09G007940|SOLYC02G070970|SOLYC04G072000|SOLYC02G071000|SOLYC08G075550|SOLYC12G035190|SOLYC02G087350|SOLYC11G066890|SOLYC06G084140|SOLYC08G065220|SOLYC08G065320|SOLYC10G047150|SOLYC12G089330|SOLYC08G0…
chitin	44446	1	intracellular organelle part	SOLYC02G079170|SOLYC03G119930|SOLYC09G074300|SOLYC08G074620|SOLYC11G005340|SOLYC05G054610|SOLYC03G083910|SOLYC03G120260|SOLYC02G070950|SOLYC02G070970|SOLYC02G071000|SOLYC08G075550|SOLYC11G066890|SOLYC08G067320|SOLYC08G061480|SOLYC06G074090|SOLYC02G093720|SOLYC02G070980|SOLYC05G054040|SOLYC02G070780|SOLYC12G077580|SOLYC03G095980|SOLYC08G016720|SOLYC06G065970|SOLYC06G069730|SOLYC06G060340
chitin	44422	1	organelle part	SOLYC02G079170|SOLYC03G119930|SOLYC09G074300|SOLYC08G074620|SOLYC11G005340|SOLYC05G054610|SOLYC03G083910|SOLYC03G120260|SOLYC02G070950|SOLYC02G070970|SOLYC02G071000|SOLYC08G075550|SOLYC11G066890|SOLYC08G067320|SOLYC08G061480|SOLYC06G074090|SOLYC02G093720|SOLYC02G070980|SOLYC05G054040|SOLYC02G070780|SOLYC12G077580|SOLYC03G095980|SOLYC08G016720|SOLYC06G065970|SOLYC06G069730|SOLYC06G060340
chitin	44428	1	nuclear part	SOLYC02G070780|SOLYC12G077580
chitin	5737	1	cytoplasm	SOLYC05G007640|SOLYC02G079170|SOLYC04G007200|SOLYC03G083910|SOLYC03G120260|SOLYC02G070950|SOLYC10G005320|SOLYC03G096545|SOLYC02G071000|SOLYC11G071990|SOLYC02G087350|SOLYC08G029000|SOLYC08G065320|SOLYC10G047150|SOLYC08G061480|SOLYC10G009350|SOLYC12G088910|SOLYC06G074090|SOLYC02G093720|SOLYC02G070980|SOLYC05G051570|SOLYC05G054040|SOLYC12G077580|SOLYC03G115920|SOLYC09G011550|SOLYC06G060340|SOLYC10G0…
chitin	5634	1	nucleus	SOLYC04G007000|SOLYC12G011200|SOLYC09G074300|SOLYC02G077370|SOLYC05G054610|SOLYC05G012210|SOLYC05G051200|SOLYC09G007940|SOLYC02G093590|SOLYC08G008280|SOLYC03G097820|SOLYC01G065980|SOLYC03G116890|SOLYC04G079360|SOLYC11G012980|SOLYC03G117960|SOLYC11G008440|SOLYC03G121240|SOLYC12G036470|SOLYC04G077960|SOLYC08G076010|SOLYC02G070780|SOLYC07G020800|SOLYC12G077580|SOLYC03G095980|SOLYC03G095780|SOLYC09G0…
chitin	32991	1	macromolecular complex	SOLYC01G087540|SOLYC09G074300|SOLYC03G031530|SOLYC05G054610|SOLYC03G120260|SOLYC02G070950|SOLYC02G093720|SOLYC02G070970|SOLYC02G070980|SOLYC07G052470|SOLYC02G071000|SOLYC02G070780|SOLYC12G077580|SOLYC03G115920|SOLYC06G069730|SOLYC06G060340|SOLYC08G065220|SOLYC10G047150|SOLYC08G067320|SOLYC10G083260
chitin	43231	1	intracellular membrane-bounded organelle	SOLYC04G007000|SOLYC02G079170|SOLYC12G011200|SOLYC04G007200|SOLYC03G083910|SOLYC02G090560|SOLYC03G120260|SOLYC02G070950|SOLYC05G051200|SOLYC02G071000|SOLYC02G093590|SOLYC02G087350|SOLYC08G065320|SOLYC08G061480|SOLYC03G116890|SOLYC11G012980|SOLYC06G074090|SOLYC11G008440|SOLYC03G121240|SOLYC12G036470|SOLYC04G077960|SOLYC02G070980|SOLYC05G051570|SOLYC05G054040|SOLYC02G070780|SOLYC12G077580|SOLYC09G0…
chitin	43227	1	membrane-bounded organelle	SOLYC04G007000|SOLYC02G079170|SOLYC12G011200|SOLYC04G007200|SOLYC03G083910|SOLYC02G090560|SOLYC03G120260|SOLYC02G070950|SOLYC05G051200|SOLYC02G071000|SOLYC02G093590|SOLYC02G087350|SOLYC08G065320|SOLYC08G061480|SOLYC03G116890|SOLYC11G012980|SOLYC06G074090|SOLYC11G008440|SOLYC03G121240|SOLYC12G036470|SOLYC04G077960|SOLYC02G070980|SOLYC05G051570|SOLYC05G054040|SOLYC02G070780|SOLYC12G077580|SOLYC09G0…
chitin	43229	1	intracellular organelle	SOLYC04G007000|SOLYC02G079170|SOLYC12G011200|SOLYC04G007200|SOLYC03G083910|SOLYC02G090560|SOLYC03G120260|SOLYC02G070950|SOLYC05G051200|SOLYC02G071000|SOLYC02G093590|SOLYC02G087350|SOLYC08G065320|SOLYC10G047150|SOLYC08G061480|SOLYC03G116890|SOLYC11G012980|SOLYC06G074090|SOLYC11G008440|SOLYC03G121240|SOLYC12G036470|SOLYC04G071260|SOLYC04G077960|SOLYC02G093720|SOLYC02G070980|SOLYC05G051570|SOLYC05G0…
chitin	43226	1	organelle	SOLYC04G007000|SOLYC02G079170|SOLYC12G011200|SOLYC04G007200|SOLYC03G083910|SOLYC02G090560|SOLYC03G120260|SOLYC02G070950|SOLYC05G051200|SOLYC02G071000|SOLYC02G093590|SOLYC02G087350|SOLYC08G065320|SOLYC10G047150|SOLYC08G061480|SOLYC03G116890|SOLYC11G012980|SOLYC06G074090|SOLYC11G008440|SOLYC03G121240|SOLYC12G036470|SOLYC04G071260|SOLYC04G077960|SOLYC02G093720|SOLYC02G070980|SOLYC05G051570|SOLYC05G0…
chitin	44424	1	intracellular part	SOLYC04G007000|SOLYC05G007640|SOLYC02G079170|SOLYC12G011200|SOLYC04G007200|SOLYC03G083910|SOLYC02G090560|SOLYC03G120260|SOLYC02G070950|SOLYC05G051200|SOLYC10G005320|SOLYC03G096545|SOLYC02G071000|SOLYC02G093590|SOLYC11G071990|SOLYC02G087350|SOLYC08G029000|SOLYC08G065320|SOLYC10G047150|SOLYC08G061480|SOLYC03G116890|SOLYC10G009350|SOLYC01G087540|SOLYC12G088910|SOLYC11G012980|SOLYC06G074090|SOLYC11G0…
chitin	44464	1	cell part	SOLYC02G005180|SOLYC04G007000|SOLYC05G007640|SOLYC01G017600|SOLYC03G083910|SOLYC02G090560|SOLYC09G007520|SOLYC02G070950|SOLYC04G014330|SOLYC02G091250|SOLYC03G096545|SOLYC02G036480|SOLYC08G075570|SOLYC02G071000|SOLYC10G047150|SOLYC03G116890|SOLYC01G087540|SOLYC11G012980|SOLYC06G074090|SOLYC07G055690|SOLYC04G071260|SOLYC02G093720|SOLYC02G070780|SOLYC04G074770|SOLYC05G053030|SOLYC10G018780|SOLYC08G0…
chitin	5575	1	cellular_component	SOLYC02G005180|SOLYC04G007000|SOLYC05G007640|SOLYC07G005100|SOLYC02G090560|SOLYC09G007520|SOLYC02G070950|SOLYC04G014330|SOLYC02G036480|SOLYC02G071000|SOLYC09G075330|SOLYC03G116890|SOLYC01G087540|SOLYC08G069040|SOLYC11G012980|SOLYC06G074090|SOLYC04G071260|SOLYC02G093720|SOLYC04G074770|SOLYC10G018780|SOLYC02G071700|SOLYC06G060340|SOLYC03G111170|SOLYC05G005680|SOLYC03G116740|SOLYC08G074620|SOLYC02G0…
chitin	5622	1	intracellular	SOLYC04G007000|SOLYC05G007640|SOLYC02G079170|SOLYC12G011200|SOLYC04G007200|SOLYC03G083910|SOLYC02G090560|SOLYC03G120260|SOLYC02G070950|SOLYC05G051200|SOLYC10G005320|SOLYC03G096545|SOLYC02G071000|SOLYC02G093590|SOLYC11G071990|SOLYC02G087350|SOLYC08G029000|SOLYC08G065320|SOLYC10G047150|SOLYC08G061480|SOLYC03G116890|SOLYC10G009350|SOLYC01G087540|SOLYC12G088910|SOLYC11G012980|SOLYC06G074090|SOLYC11G0…
chitin	5623	1	cell	SOLYC02G005180|SOLYC04G007000|SOLYC05G007640|SOLYC01G017600|SOLYC03G083910|SOLYC02G090560|SOLYC09G007520|SOLYC02G070950|SOLYC04G014330|SOLYC02G091250|SOLYC03G096545|SOLYC02G036480|SOLYC08G075570|SOLYC02G071000|SOLYC10G047150|SOLYC03G116890|SOLYC01G087540|SOLYC11G012980|SOLYC06G074090|SOLYC07G055690|SOLYC04G071260|SOLYC02G093720|SOLYC02G070780|SOLYC04G074770|SOLYC05G053030|SOLYC10G018780|SOLYC08G0…
1117-1	9768	0.00054907	photosynthesis, light harvesting in photosystem I	SOLYC06G069730|SOLYC02G070950|SOLYC02G070970|SOLYC02G070980|SOLYC02G070990|SOLYC02G071000
1117-1	6636	0.0010153	unsaturated fatty acid biosynthetic process	SOLYC12G045035|SOLYC12G049030|SOLYC04G040130|SOLYC12G100250
1117-1	9765	0.0014508	photosynthesis, light harvesting	SOLYC06G069730|SOLYC02G070950|SOLYC02G070970|SOLYC02G070980|SOLYC02G070990|SOLYC02G071000
1117-1	71695	0.0020923	anatomical structure maturation	SOLYC08G016720|SOLYC05G005570|SOLYC02G091920|SOLYC02G062710|SOLYC07G049530|SOLYC07G049550|SOLYC06G073990|SOLYC12G005940
1117-1	43086	0.0020923	negative regulation of catalytic activity	SOLYC12G096960|SOLYC03G095780|SOLYC03G083730|SOLYC03G098790|SOLYC03G098780|SOLYC01G087810|SOLYC09G090970|SOLYC03G123620|SOLYC09G090980|SOLYC03G098730
1117-1	44092	0.0020923	negative regulation of molecular function	SOLYC12G096960|SOLYC03G095780|SOLYC03G083730|SOLYC03G098790|SOLYC03G098780|SOLYC01G087810|SOLYC09G090970|SOLYC03G123620|SOLYC09G090980|SOLYC03G098730
1117-1	19748	0.0020923	secondary metabolic process	SOLYC06G054320|SOLYC10G085860|SOLYC03G111170|SOLYC03G006550|SOLYC05G007950|SOLYC12G005940|SOLYC07G052150|SOLYC02G071470|SOLYC08G016720|SOLYC02G092050|SOLYC03G123390|SOLYC02G093250|SOLYC09G009540|SOLYC07G043420|SOLYC06G082030|SOLYC06G083040|SOLYC12G088250|SOLYC07G049530|SOLYC04G082120|SOLYC07G049550
1117-1	21700	0.0022095	developmental maturation	SOLYC08G016720|SOLYC05G005570|SOLYC02G091920|SOLYC02G062710|SOLYC07G049530|SOLYC07G049550|SOLYC06G073990|SOLYC12G005940
1117-1	6519	0.0022494	cellular amino acid and derivative metabolic process	SOLYC03G111170|SOLYC10G084960|SOLYC04G014510|SOLYC09G011490|SOLYC12G005940|SOLYC09G011560|SOLYC02G093250|SOLYC12G045035|SOLYC09G011540|SOLYC12G049030|SOLYC07G049530|SOLYC01G107900|SOLYC07G049550|SOLYC12G100250|SOLYC06G054320|SOLYC10G085860|SOLYC05G007950|SOLYC12G044950|SOLYC02G071470|SOLYC09G011630|SOLYC07G043420|SOLYC09G011870|SOLYC09G011550|SOLYC06G082030|SOLYC04G040130
1117-1	50896	0.0022494	response to stimulus	SOLYC03G006550|SOLYC01G073820|SOLYC02G070950|SOLYC05G051200|SOLYC09G090970|SOLYC01G105070|SOLYC02G070990|SOLYC02G071000|SOLYC02G071560|SOLYC03G044100|SOLYC02G086180|SOLYC09G011540|SOLYC02G088240|SOLYC01G067020|SOLYC02G062890|SOLYC07G049550|SOLYC03G025380|SOLYC04G007630|SOLYC02G070980|SOLYC03G079880|SOLYC09G090980|SOLYC08G016270|SOLYC12G096960|SOLYC02G071470|SOLYC09G011630|SOLYC09G011550|SOLYC06G0…
1117-1	42221	0.0022494	response to chemical stimulus	SOLYC06G051460|SOLYC03G006550|SOLYC11G008530|SOLYC10G084960|SOLYC05G051200|SOLYC03G006810|SOLYC09G090970|SOLYC09G011490|SOLYC01G105070|SOLYC12G005940|SOLYC09G011560|SOLYC01G096880|SOLYC03G044100|SOLYC02G086180|SOLYC09G011540|SOLYC11G018774|SOLYC07G049530|SOLYC01G107900|SOLYC07G049550|SOLYC03G025380|SOLYC05G052280|SOLYC06G053830|SOLYC09G090980|SOLYC02G093860|SOLYC12G096960|SOLYC02G071470|SOLYC08G0…
1117-1	7154	0.0023742	cell communication	SOLYC09G075910|SOLYC03G006770|SOLYC10G084960|SOLYC05G051200|SOLYC09G090970|SOLYC09G011490|SOLYC04G077310|SOLYC09G011560|SOLYC09G011540|SOLYC02G088240|SOLYC03G083320|SOLYC05G007950|SOLYC09G075920|SOLYC06G053830|SOLYC09G090360|SOLYC09G090980|SOLYC02G093860|SOLYC02G090990|SOLYC12G096960|SOLYC03G095780|SOLYC09G014720|SOLYC09G011630|SOLYC09G011550|SOLYC11G066880|SOLYC06G009140
1117-1	10033	0.0023939	response to organic substance	SOLYC06G051460|SOLYC03G006550|SOLYC11G008530|SOLYC10G084960|SOLYC05G051200|SOLYC09G090970|SOLYC09G011490|SOLYC12G005940|SOLYC09G011560|SOLYC01G096880|SOLYC09G011540|SOLYC07G049530|SOLYC01G107900|SOLYC07G049550|SOLYC06G053830|SOLYC09G090980|SOLYC02G093860|SOLYC12G096960|SOLYC02G071470|SOLYC08G016720|SOLYC02G092050|SOLYC03G095780|SOLYC09G011630|SOLYC07G043420|SOLYC10G052880|SOLYC09G011550|SOLYC06G0…
1117-1	70887	0.0023939	cellular response to chemical stimulus	SOLYC05G052280|SOLYC11G008530|SOLYC10G084960|SOLYC06G053830|SOLYC05G051200|SOLYC03G006810|SOLYC09G090970|SOLYC09G011490|SOLYC01G105070|SOLYC09G090980|SOLYC02G093860|SOLYC12G096960|SOLYC09G011560|SOLYC02G092050|SOLYC03G095780|SOLYC03G044100|SOLYC09G011630|SOLYC09G011540|SOLYC10G052880|SOLYC09G011550|SOLYC11G018774|SOLYC06G009140|SOLYC03G025380|SOLYC11G018800
1117-1	6749	0.0028394	glutathione metabolic process	SOLYC09G011560|SOLYC09G011630|SOLYC10G084960|SOLYC09G011540|SOLYC09G011550|SOLYC09G011490
1117-1	9835	0.0031887	ripening	SOLYC05G005570|SOLYC02G091920|SOLYC02G062710|SOLYC07G049530|SOLYC07G049550|SOLYC12G005940
1117-1	6575	0.0051314	cellular amino acid derivative metabolic process	SOLYC06G054320|SOLYC10G085860|SOLYC03G111170|SOLYC10G084960|SOLYC05G007950|SOLYC09G011490|SOLYC12G005940|SOLYC09G011560|SOLYC02G071470|SOLYC02G093250|SOLYC09G011630|SOLYC07G043420|SOLYC09G011540|SOLYC09G011550|SOLYC06G082030|SOLYC07G049530|SOLYC07G049550
1117-1	43449	0.0051314	cellular alkene metabolic process	SOLYC07G049530|SOLYC07G049550|SOLYC12G005940
1117-1	43450	0.0051314	alkene biosynthetic process	SOLYC07G049530|SOLYC07G049550|SOLYC12G005940
1117-1	9692	0.0051314	ethylene metabolic process	SOLYC07G049530|SOLYC07G049550|SOLYC12G005940
1117-1	9693	0.0051314	ethylene biosynthetic process	SOLYC07G049530|SOLYC07G049550|SOLYC12G005940
1117-1	9620	0.0068206	response to fungus	SOLYC11G011180|SOLYC03G115610|SOLYC12G005940|SOLYC02G071560|SOLYC08G016270|SOLYC02G071470|SOLYC07G043420|SOLYC10G052880|SOLYC08G080670|SOLYC06G082030|SOLYC01G067020|SOLYC07G049530|SOLYC07G049550|SOLYC06G009140|SOLYC02G068540
1117-1	302	0.0074999	response to reactive oxygen species	SOLYC05G052280|SOLYC03G044100|SOLYC03G006550|SOLYC03G006810|SOLYC11G018774|SOLYC01G105070|SOLYC06G009140|SOLYC03G025380|SOLYC11G018800
1117-1	6091	0.008766	generation of precursor metabolites and energy	SOLYC03G116690|SOLYC04G057830|SOLYC11G012130|SOLYC04G006970|SOLYC03G116700|SOLYC02G070950|SOLYC02G070970|SOLYC02G070980|SOLYC02G070990|SOLYC02G071000|SOLYC08G075550|SOLYC06G069730|SOLYC01G109790|SOLYC12G049030|SOLYC04G040130|SOLYC07G008140|SOLYC01G107900
1117-1	9755	0.008766	hormone-mediated signaling pathway	SOLYC10G084960|SOLYC06G053830|SOLYC05G051200|SOLYC09G090970|SOLYC09G011490|SOLYC09G090980|SOLYC02G093860|SOLYC12G096960|SOLYC09G011560|SOLYC02G092050|SOLYC03G095780|SOLYC09G011630|SOLYC09G011540|SOLYC10G052880|SOLYC09G011550
1117-1	42542	0.008766	response to hydrogen peroxide	SOLYC05G052280|SOLYC03G044100|SOLYC03G006810|SOLYC11G018774|SOLYC01G105070|SOLYC06G009140|SOLYC03G025380|SOLYC11G018800
1117-1	32870	0.008766	cellular response to hormone stimulus	SOLYC10G084960|SOLYC06G053830|SOLYC05G051200|SOLYC09G090970|SOLYC09G011490|SOLYC09G090980|SOLYC02G093860|SOLYC12G096960|SOLYC09G011560|SOLYC02G092050|SOLYC03G095780|SOLYC09G011630|SOLYC09G011540|SOLYC10G052880|SOLYC09G011550
1117-1	8610	0.008766	lipid biosynthetic process	SOLYC10G085860|SOLYC03G111170|SOLYC03G006550|SOLYC06G074090|SOLYC11G011240|SOLYC07G006300|SOLYC03G097170|SOLYC07G052150|SOLYC12G100270|SOLYC08G016720|SOLYC02G086180|SOLYC12G045035|SOLYC12G049030|SOLYC04G040130|SOLYC01G107900|SOLYC12G100250
1117-1	70301	0.008766	cellular response to hydrogen peroxide	SOLYC05G052280|SOLYC03G044100|SOLYC03G006810|SOLYC11G018774|SOLYC01G105070|SOLYC03G025380|SOLYC11G018800
1117-1	42744	0.008766	hydrogen peroxide catabolic process	SOLYC05G052280|SOLYC03G044100|SOLYC03G006810|SOLYC11G018774|SOLYC01G105070|SOLYC03G025380|SOLYC11G018800
1117-1	43207	0.008766	response to external biotic stimulus	SOLYC03G006550|SOLYC11G008530|SOLYC11G011180|SOLYC03G115610|SOLYC03G079880|SOLYC12G005940|SOLYC02G071560|SOLYC08G016270|SOLYC02G071470|SOLYC07G043420|SOLYC10G052880|SOLYC08G080670|SOLYC06G082030|SOLYC01G067020|SOLYC07G066550|SOLYC07G049530|SOLYC07G049550|SOLYC06G009140|SOLYC02G068540
1117-1	71495	0.0093141	cellular response to endogenous stimulus	SOLYC10G084960|SOLYC06G053830|SOLYC05G051200|SOLYC09G090970|SOLYC09G011490|SOLYC09G090980|SOLYC02G093860|SOLYC12G096960|SOLYC09G011560|SOLYC02G092050|SOLYC03G095780|SOLYC09G011630|SOLYC09G011540|SOLYC10G052880|SOLYC09G011550
1117-1	42743	0.0093141	hydrogen peroxide metabolic process	SOLYC05G052280|SOLYC03G044100|SOLYC03G006810|SOLYC11G018774|SOLYC01G105070|SOLYC03G025380|SOLYC11G018800
1117-1	9699	0.0093141	phenylpropanoid biosynthetic process	SOLYC06G054320|SOLYC02G071470|SOLYC10G085860|SOLYC02G093250|SOLYC07G043420|SOLYC05G007950|SOLYC06G082030|SOLYC07G049530|SOLYC07G049550|SOLYC12G005940
1117-1	9605	0.0098088	response to external stimulus	SOLYC03G006550|SOLYC11G008530|SOLYC05G007950|SOLYC11G011180|SOLYC03G115610|SOLYC09G090360|SOLYC03G079880|SOLYC12G005940|SOLYC02G071560|SOLYC08G016270|SOLYC02G071470|SOLYC07G043420|SOLYC10G052880|SOLYC02G088240|SOLYC08G080670|SOLYC06G082030|SOLYC01G067020|SOLYC07G066550|SOLYC07G049530|SOLYC07G049550|SOLYC06G009140|SOLYC02G068540
1117-1	16126	0.010155	sterol biosynthetic process	SOLYC12G100270|SOLYC06G074090|SOLYC02G086180|SOLYC07G006300
1117-1	15698	0.010662	inorganic anion transport	SOLYC05G055540|SOLYC03G119930|SOLYC01G096880|SOLYC02G014430|SOLYC09G090080|SOLYC02G088240|SOLYC09G090470|SOLYC09G090360|SOLYC02G062890|SOLYC06G084140|SOLYC01G057770
1117-1	43666	0.01077	regulation of phosphoprotein phosphatase activity	SOLYC12G096960|SOLYC03G095780|SOLYC09G090970|SOLYC09G090980
1117-1	9725	0.011412	response to hormone stimulus	SOLYC03G006550|SOLYC10G084960|SOLYC06G053830|SOLYC05G051200|SOLYC09G090970|SOLYC09G011490|SOLYC09G090980|SOLYC02G093860|SOLYC12G096960|SOLYC09G011560|SOLYC08G016720|SOLYC02G092050|SOLYC03G095780|SOLYC01G096880|SOLYC09G011630|SOLYC09G011540|SOLYC10G052880|SOLYC09G011550|SOLYC01G107900|SOLYC06G009140
1117-1	51336	0.012688	regulation of hydrolase activity	SOLYC12G096960|SOLYC03G095780|SOLYC03G098790|SOLYC03G098780|SOLYC09G090970|SOLYC09G090980|SOLYC03G098730
1117-1	9611	0.012688	response to wounding	SOLYC01G096880|SOLYC03G006550|SOLYC05G007950|SOLYC06G009140|SOLYC01G087850
1117-1	10921	0.012688	regulation of phosphatase activity	SOLYC12G096960|SOLYC03G095780|SOLYC09G090970|SOLYC09G090980
1117-1	6800	0.012688	oxygen and reactive oxygen species metabolic process	SOLYC05G052280|SOLYC03G044100|SOLYC03G006810|SOLYC11G018774|SOLYC01G105070|SOLYC03G025380|SOLYC11G018800
1117-1	9636	0.012688	response to toxin	SOLYC05G052280|SOLYC03G044100|SOLYC02G091080|SOLYC03G006810|SOLYC11G018774|SOLYC01G105070|SOLYC03G025380|SOLYC11G018800
1117-1	6694	0.012688	steroid biosynthetic process	SOLYC12G100270|SOLYC06G074090|SOLYC02G086180|SOLYC07G006300|SOLYC03G097170
1117-1	34614	0.012688	cellular response to reactive oxygen species	SOLYC05G052280|SOLYC03G044100|SOLYC03G006810|SOLYC11G018774|SOLYC01G105070|SOLYC03G025380|SOLYC11G018800
1117-1	9698	0.012688	phenylpropanoid metabolic process	SOLYC06G054320|SOLYC02G071470|SOLYC10G085860|SOLYC03G111170|SOLYC02G093250|SOLYC07G043420|SOLYC05G007950|SOLYC06G082030|SOLYC07G049530|SOLYC07G049550|SOLYC12G005940
1117-1	2238	0.012688	response to molecule of fungal origin	SOLYC02G071470|SOLYC07G043420|SOLYC06G082030|SOLYC07G049530|SOLYC07G049550|SOLYC12G005940
1117-1	9804	0.012688	coumarin metabolic process	SOLYC02G071470|SOLYC07G043420|SOLYC06G082030|SOLYC07G049530|SOLYC07G049550|SOLYC12G005940
1117-1	9805	0.012688	coumarin biosynthetic process	SOLYC02G071470|SOLYC07G043420|SOLYC06G082030|SOLYC07G049530|SOLYC07G049550|SOLYC12G005940
1117-1	44419	0.012688	interspecies interaction between organisms	SOLYC03G006550|SOLYC11G008530|SOLYC11G011180|SOLYC03G115610|SOLYC03G079880|SOLYC12G005940|SOLYC02G071560|SOLYC08G016270|SOLYC02G071470|SOLYC07G043420|SOLYC10G052880|SOLYC06G082030|SOLYC01G067020|SOLYC07G066550|SOLYC07G049530|SOLYC07G049550|SOLYC06G009140|SOLYC02G068540
1117-1	6790	0.012688	sulfur metabolic process	SOLYC09G011560|SOLYC02G092050|SOLYC09G011630|SOLYC10G084960|SOLYC09G011540|SOLYC09G011550|SOLYC09G011490|SOLYC07G049530|SOLYC07G049550|SOLYC12G005940
1117-1	9734	0.012688	auxin mediated signaling pathway	SOLYC09G011560|SOLYC09G011630|SOLYC10G084960|SOLYC09G011540|SOLYC09G011550|SOLYC06G053830|SOLYC09G011490|SOLYC02G093860
1117-1	71365	0.012901	cellular response to auxin stimulus	SOLYC09G011560|SOLYC09G011630|SOLYC10G084960|SOLYC09G011540|SOLYC09G011550|SOLYC06G053830|SOLYC09G011490|SOLYC02G093860
1117-1	51704	0.013759	multi-organism process	SOLYC03G006550|SOLYC09G075910|SOLYC11G008530|SOLYC03G006770|SOLYC09G075920|SOLYC11G011180|SOLYC03G115610|SOLYC03G079880|SOLYC04G077310|SOLYC12G005940|SOLYC02G071560|SOLYC08G016270|SOLYC02G071470|SOLYC07G043420|SOLYC10G052880|SOLYC08G080670|SOLYC06G082030|SOLYC01G067020|SOLYC07G066550|SOLYC07G049530|SOLYC07G049550|SOLYC06G009140|SOLYC02G068540
1117-1	16036	0.014456	cellular response to phosphate starvation	SOLYC05G007950|SOLYC02G088240|SOLYC09G090360
1117-1	71310	0.016705	cellular response to organic substance	SOLYC11G008530|SOLYC10G084960|SOLYC06G053830|SOLYC05G051200|SOLYC09G090970|SOLYC09G011490|SOLYC09G090980|SOLYC02G093860|SOLYC12G096960|SOLYC09G011560|SOLYC02G092050|SOLYC03G095780|SOLYC09G011630|SOLYC09G011540|SOLYC10G052880|SOLYC09G011550
1117-1	9607	0.01717	response to biotic stimulus	SOLYC03G006550|SOLYC11G008530|SOLYC11G011180|SOLYC03G115610|SOLYC09G090970|SOLYC03G079880|SOLYC09G090980|SOLYC12G005940|SOLYC02G071560|SOLYC08G016270|SOLYC12G096960|SOLYC02G071470|SOLYC07G043420|SOLYC10G052880|SOLYC08G080670|SOLYC06G082030|SOLYC01G067020|SOLYC07G066550|SOLYC07G049530|SOLYC07G049550|SOLYC06G009140|SOLYC02G068540
1117-1	35304	0.018137	regulation of protein amino acid dephosphorylation	SOLYC12G096960|SOLYC03G095780|SOLYC09G090970|SOLYC09G090980
1117-1	5976	0.018866	polysaccharide metabolic process	SOLYC07G052980|SOLYC01G109790|SOLYC01G110340|SOLYC11G071640|SOLYC02G091920|SOLYC03G097050|SOLYC11G040330|SOLYC03G123620|SOLYC04G072000|SOLYC07G005090|SOLYC04G072790|SOLYC08G078650
1117-1	34599	0.019085	cellular response to oxidative stress	SOLYC05G052280|SOLYC03G044100|SOLYC03G006810|SOLYC11G018774|SOLYC01G105070|SOLYC03G025380|SOLYC11G018800
1117-1	71554	0.020256	cell wall organization or biogenesis	SOLYC07G052980|SOLYC03G083730|SOLYC05G005570|SOLYC05G007830|SOLYC02G091920|SOLYC03G097050|SOLYC11G040330|SOLYC03G123620|SOLYC04G072000|SOLYC04G072790|SOLYC08G078650|SOLYC01G087850
1117-1	9719	0.021648	response to endogenous stimulus	SOLYC03G006550|SOLYC10G084960|SOLYC06G053830|SOLYC05G051200|SOLYC09G090970|SOLYC09G011490|SOLYC09G090980|SOLYC02G093860|SOLYC12G096960|SOLYC09G011560|SOLYC08G016720|SOLYC02G092050|SOLYC03G095780|SOLYC01G096880|SOLYC09G011630|SOLYC09G011540|SOLYC10G052880|SOLYC09G011550|SOLYC01G107900|SOLYC06G009140
1117-1	51716	0.024327	cellular response to stimulus	SOLYC11G008530|SOLYC10G084960|SOLYC01G073820|SOLYC05G051200|SOLYC03G006810|SOLYC09G090970|SOLYC09G011490|SOLYC01G105070|SOLYC09G011560|SOLYC03G044100|SOLYC09G011540|SOLYC02G088240|SOLYC11G018774|SOLYC03G025380|SOLYC03G083320|SOLYC05G052280|SOLYC05G007950|SOLYC07G055710|SOLYC06G053830|SOLYC09G090360|SOLYC09G090980|SOLYC01G079500|SOLYC02G093860|SOLYC02G090990|SOLYC12G096960|SOLYC02G092050|SOLYC03G0…
1117-1	35303	0.028197	regulation of dephosphorylation	SOLYC12G096960|SOLYC03G095780|SOLYC09G090970|SOLYC09G090980
1117-1	6979	0.032482	response to oxidative stress	SOLYC05G052280|SOLYC03G044100|SOLYC03G006550|SOLYC03G006810|SOLYC11G018774|SOLYC01G105070|SOLYC06G009140|SOLYC03G025380|SOLYC11G018800
1117-1	71555	0.033604	cell wall organization	SOLYC07G052980|SOLYC03G083730|SOLYC05G005570|SOLYC05G007830|SOLYC02G091920|SOLYC03G123620|SOLYC04G072790|SOLYC08G078650|SOLYC01G087850
1117-1	15979	0.034281	photosynthesis	SOLYC06G069730|SOLYC11G012120|SOLYC02G070950|SOLYC06G060340|SOLYC02G070970|SOLYC02G070980|SOLYC02G070990|SOLYC02G071000|SOLYC01G080460
1117-1	9827	0.034281	plant-type cell wall modification	SOLYC03G083730|SOLYC01G087850
1117-1	55085	0.035968	transmembrane transport	SOLYC05G055540|SOLYC03G119930|SOLYC02G014430|SOLYC09G090080|SOLYC03G097580|SOLYC09G090470|SOLYC09G090360|SOLYC04G050440|SOLYC02G093860|SOLYC09G091670|SOLYC01G057770|SOLYC08G067610|SOLYC10G054820|SOLYC01G096880|SOLYC06G072620|SOLYC01G006720|SOLYC02G091080|SOLYC02G088240|SOLYC05G053600|SOLYC02G062890|SOLYC06G084140|SOLYC02G087410
1117-1	33993	0.040663	response to lipid	SOLYC12G096960|SOLYC06G051460|SOLYC03G095780|SOLYC01G096880|SOLYC03G006550|SOLYC09G090970|SOLYC09G090980|SOLYC06G009140
1117-1	42398	0.040717	cellular amino acid derivative biosynthetic process	SOLYC06G054320|SOLYC02G071470|SOLYC10G085860|SOLYC02G093250|SOLYC07G043420|SOLYC05G007950|SOLYC06G082030|SOLYC07G049530|SOLYC07G049550|SOLYC12G005940
1117-1	8202	0.044593	steroid metabolic process	SOLYC12G100270|SOLYC06G074090|SOLYC02G086180|SOLYC07G006300|SOLYC03G097170
1117-1	19684	0.045282	photosynthesis, light reaction	SOLYC06G069730|SOLYC02G070950|SOLYC02G070970|SOLYC02G070980|SOLYC02G070990|SOLYC02G071000
1117-1	51707	0.046626	response to other organism	SOLYC03G006550|SOLYC11G008530|SOLYC11G011180|SOLYC03G115610|SOLYC03G079880|SOLYC12G005940|SOLYC02G071560|SOLYC08G016270|SOLYC02G071470|SOLYC07G043420|SOLYC10G052880|SOLYC08G080670|SOLYC06G082030|SOLYC01G067020|SOLYC07G066550|SOLYC07G049530|SOLYC07G049550|SOLYC06G009140|SOLYC02G068540
1117-1	6555	0.048043	methionine metabolic process	SOLYC07G049530|SOLYC07G049550|SOLYC12G005940
1117-1	6040	0.048043	amino sugar metabolic process	SOLYC12G044950|SOLYC04G072000|SOLYC07G005090
1117-1	9095	0.048043	aromatic amino acid family biosynthetic process, prephenate pathway	SOLYC09G011870|SOLYC12G044950
1117-1	44042	0.04925	glucan metabolic process	SOLYC07G052980|SOLYC01G109790|SOLYC01G110340|SOLYC11G071640|SOLYC02G091920|SOLYC03G097050|SOLYC04G072790
1117-1	272	0.04925	polysaccharide catabolic process	SOLYC01G110340|SOLYC11G071640|SOLYC11G040330|SOLYC03G123620|SOLYC04G072000|SOLYC07G005090|SOLYC08G078650
1117-1	9738	0.050728	abscisic acid mediated signaling pathway	SOLYC12G096960|SOLYC03G095780|SOLYC09G090970|SOLYC09G090980
1117-1	6820	0.051726	anion transport	SOLYC05G055540|SOLYC03G119930|SOLYC01G096880|SOLYC02G014430|SOLYC09G090080|SOLYC02G088240|SOLYC09G090470|SOLYC09G090360|SOLYC02G062890|SOLYC06G084140|SOLYC01G057770
1117-1	71669	0.052982	plant-type cell wall organization or biogenesis	SOLYC07G052980|SOLYC03G083730|SOLYC05G007830|SOLYC03G097050|SOLYC03G123620|SOLYC04G072790|SOLYC01G087850
1117-1	71215	0.054457	cellular response to abscisic acid stimulus	SOLYC12G096960|SOLYC03G095780|SOLYC09G090970|SOLYC09G090980
1117-1	45229	0.065397	external encapsulating structure organization	SOLYC07G052980|SOLYC05G005570|SOLYC05G007830|SOLYC02G091920|SOLYC03G123620|SOLYC04G072790
1117-1	10951	0.065397	negative regulation of endopeptidase activity	SOLYC03G098790|SOLYC03G098780|SOLYC03G098730
1117-1	6817	0.067885	phosphate transport	SOLYC05G055540|SOLYC01G096880|SOLYC02G014430|SOLYC09G090080|SOLYC02G088240|SOLYC09G090470|SOLYC09G090360|SOLYC02G062890
1117-1	52548	0.067885	regulation of endopeptidase activity	SOLYC03G098790|SOLYC03G098780|SOLYC03G098730
1117-1	45861	0.067885	negative regulation of proteolysis	SOLYC03G098790|SOLYC03G098780|SOLYC03G098730
1117-1	48544	0.067885	recognition of pollen	SOLYC09G075910|SOLYC03G006770|SOLYC09G075920|SOLYC04G077310
1117-1	8037	0.067885	cell recognition	SOLYC09G075910|SOLYC03G006770|SOLYC09G075920|SOLYC04G077310
1117-1	46348	0.069104	amino sugar catabolic process	SOLYC04G072000|SOLYC07G005090
1117-1	16125	0.069636	sterol metabolic process	SOLYC12G100270|SOLYC06G074090|SOLYC02G086180|SOLYC07G006300
1117-1	44264	0.074039	cellular polysaccharide metabolic process	SOLYC07G052980|SOLYC01G109790|SOLYC01G110340|SOLYC02G091920|SOLYC03G097050|SOLYC11G040330|SOLYC03G123620|SOLYC04G072790|SOLYC08G078650
1117-1	9156	0.074039	ribonucleoside monophosphate biosynthetic process	SOLYC12G049030|SOLYC12G044950|SOLYC01G107900|SOLYC12G100250
1117-1	9308	0.074039	amine metabolic process	SOLYC10G085860|SOLYC04G014510|SOLYC12G044950|SOLYC04G072000|SOLYC12G005940|SOLYC12G045035|SOLYC09G011870|SOLYC12G049030|SOLYC07G005090|SOLYC04G040130|SOLYC07G049530|SOLYC01G107900|SOLYC07G049550|SOLYC12G100250
1117-1	6073	0.074039	cellular glucan metabolic process	SOLYC07G052980|SOLYC01G109790|SOLYC01G110340|SOLYC02G091920|SOLYC03G097050|SOLYC04G072790
1117-1	9737	0.074039	response to abscisic acid stimulus	SOLYC12G096960|SOLYC08G016720|SOLYC03G095780|SOLYC09G090970|SOLYC09G090980|SOLYC06G009140
1117-1	9875	0.074039	pollen-pistil interaction	SOLYC09G075910|SOLYC03G006770|SOLYC09G075920|SOLYC04G077310
1117-1	34219	0.074039	carbohydrate transmembrane transport	SOLYC06G072620|SOLYC03G097580|SOLYC02G062890
1117-1	6198	0.074039	cAMP catabolic process	SOLYC12G044950
1117-1	10600	0.074039	regulation of auxin biosynthetic process	SOLYC02G092050
1117-1	10601	0.074039	positive regulation of auxin biosynthetic process	SOLYC02G092050
1117-1	15843	0.074039	methylammonium transport	SOLYC04G050440
1117-1	46885	0.074039	regulation of hormone biosynthetic process	SOLYC02G092050
1117-1	46886	0.074039	positive regulation of hormone biosynthetic process	SOLYC02G092050
1117-1	9125	0.074039	nucleoside monophosphate catabolic process	SOLYC12G044950
1117-1	6054	0.074039	N-acetylneuraminate metabolic process	SOLYC12G044950
1117-1	46058	0.074039	cAMP metabolic process	SOLYC12G044950
1117-1	9214	0.074039	cyclic nucleotide catabolic process	SOLYC12G044950
1117-1	9161	0.076277	ribonucleoside monophosphate metabolic process	SOLYC12G049030|SOLYC12G044950|SOLYC01G107900|SOLYC12G100250
1117-1	9416	0.080192	response to light stimulus	SOLYC06G069730|SOLYC02G070950|SOLYC06G060340|SOLYC02G070970|SOLYC02G070980|SOLYC02G070990|SOLYC02G071000|SOLYC06G009140
1117-1	23033	0.080533	signaling pathway	SOLYC03G083320|SOLYC10G084960|SOLYC06G053830|SOLYC05G051200|SOLYC09G090970|SOLYC09G011490|SOLYC09G090980|SOLYC02G093860|SOLYC12G096960|SOLYC09G011560|SOLYC02G092050|SOLYC02G068680|SOLYC03G095780|SOLYC09G014720|SOLYC09G011630|SOLYC09G011540|SOLYC10G052880|SOLYC09G011550
1117-1	7165	0.083984	signal transduction	SOLYC03G083320|SOLYC10G084960|SOLYC06G053830|SOLYC05G051200|SOLYC09G090970|SOLYC09G011490|SOLYC09G090980|SOLYC02G093860|SOLYC02G090990|SOLYC12G096960|SOLYC09G011560|SOLYC02G092050|SOLYC03G095780|SOLYC09G014720|SOLYC09G011630|SOLYC09G011540|SOLYC09G011550|SOLYC11G066880
1117-1	10035	0.089129	response to inorganic substance	SOLYC05G052280|SOLYC03G044100|SOLYC03G006550|SOLYC03G006810|SOLYC11G018774|SOLYC01G105070|SOLYC06G009140|SOLYC03G025380|SOLYC11G018800
1117-1	3	0.090371	reproduction	SOLYC05G005570|SOLYC09G075910|SOLYC03G006770|SOLYC02G091920|SOLYC08G077900|SOLYC09G075920|SOLYC02G062710|SOLYC04G077310|SOLYC12G005940|SOLYC08G016720|SOLYC08G060970|SOLYC06G060970|SOLYC07G049530|SOLYC07G049550
1117-1	44106	0.090371	cellular amine metabolic process	SOLYC10G085860|SOLYC04G014510|SOLYC12G045035|SOLYC09G011870|SOLYC12G049030|SOLYC12G044950|SOLYC04G040130|SOLYC07G049530|SOLYC01G107900|SOLYC07G049550|SOLYC12G100250|SOLYC12G005940
1117-1	35435	0.090371	phosphate transmembrane transport	SOLYC02G088240|SOLYC09G090360
1117-1	9127	0.090371	purine nucleoside monophosphate biosynthetic process	SOLYC12G049030|SOLYC12G044950|SOLYC01G107900
1117-1	9168	0.090371	purine ribonucleoside monophosphate biosynthetic process	SOLYC12G049030|SOLYC12G044950|SOLYC01G107900
1117-1	6520	0.091908	cellular amino acid metabolic process	SOLYC04G014510|SOLYC12G045035|SOLYC09G011870|SOLYC12G049030|SOLYC12G044950|SOLYC04G040130|SOLYC07G049530|SOLYC01G107900|SOLYC07G049550|SOLYC12G100250|SOLYC12G005940
1117-1	9124	0.091908	nucleoside monophosphate biosynthetic process	SOLYC12G049030|SOLYC12G044950|SOLYC01G107900|SOLYC12G100250
1117-1	9314	0.091908	response to radiation	SOLYC06G069730|SOLYC02G070950|SOLYC06G060340|SOLYC02G070970|SOLYC02G070980|SOLYC02G070990|SOLYC02G071000|SOLYC06G009140
1117-1	42545	0.1015	cell wall modification	SOLYC03G083730|SOLYC03G123620|SOLYC08G078650|SOLYC01G087850
1117-1	9126	0.10711	purine nucleoside monophosphate metabolic process	SOLYC12G049030|SOLYC12G044950|SOLYC01G107900
1117-1	9167	0.10711	purine ribonucleoside monophosphate metabolic process	SOLYC12G049030|SOLYC12G044950|SOLYC01G107900
1117-1	10466	0.11148	negative regulation of peptidase activity	SOLYC03G098790|SOLYC03G098780|SOLYC03G098730
1117-1	8652	0.11148	cellular amino acid biosynthetic process	SOLYC04G014510|SOLYC12G045035|SOLYC09G011870|SOLYC12G049030|SOLYC12G044950|SOLYC01G107900|SOLYC12G100250
1117-1	51273	0.11409	beta-glucan metabolic process	SOLYC01G110340|SOLYC03G097050|SOLYC04G072790
1117-1	23060	0.11409	signal transmission	SOLYC03G083320|SOLYC10G084960|SOLYC06G053830|SOLYC05G051200|SOLYC09G090970|SOLYC09G011490|SOLYC09G090980|SOLYC02G093860|SOLYC02G090990|SOLYC12G096960|SOLYC09G011560|SOLYC02G092050|SOLYC03G095780|SOLYC09G014720|SOLYC09G011630|SOLYC09G011540|SOLYC09G011550|SOLYC11G066880
1117-1	23046	0.11409	signaling process	SOLYC03G083320|SOLYC10G084960|SOLYC06G053830|SOLYC05G051200|SOLYC09G090970|SOLYC09G011490|SOLYC09G090980|SOLYC02G093860|SOLYC02G090990|SOLYC12G096960|SOLYC09G011560|SOLYC02G092050|SOLYC03G095780|SOLYC09G014720|SOLYC09G011630|SOLYC09G011540|SOLYC09G011550|SOLYC11G066880
1117-1	6950	0.11409	response to stress	SOLYC03G006550|SOLYC11G008530|SOLYC11G011180|SOLYC01G073820|SOLYC03G115610|SOLYC05G051200|SOLYC03G006810|SOLYC09G090970|SOLYC01G105070|SOLYC01G096880|SOLYC03G044100|SOLYC02G086180|SOLYC02G088240|SOLYC01G067020|SOLYC06G068570|SOLYC11G018774|SOLYC07G066550|SOLYC03G025380|SOLYC01G087850|SOLYC05G052280|SOLYC05G007950|SOLYC07G055710|SOLYC09G090360|SOLYC03G079880|SOLYC09G090980|SOLYC01G079500|SOLYC08G0…
1117-1	52547	0.11409	regulation of peptidase activity	SOLYC03G098790|SOLYC03G098780|SOLYC03G098730
1117-1	42886	0.11409	amide transport	SOLYC01G096880|SOLYC09G090470|SOLYC02G087410
1117-1	90355	0.11409	positive regulation of auxin metabolic process	SOLYC02G092050
1117-1	90354	0.11409	regulation of auxin metabolic process	SOLYC02G092050
1117-1	19755	0.11409	one-carbon compound transport	SOLYC04G050440
1117-1	32350	0.11409	regulation of hormone metabolic process	SOLYC02G092050
1117-1	32352	0.11409	positive regulation of hormone metabolic process	SOLYC02G092050
1117-1	35445	0.11409	boron transmembrane transport	SOLYC01G057770
1117-1	46713	0.11409	boron transport	SOLYC01G057770
1117-1	70478	0.11409	nuclear-transcribed mRNA catabolic process, 3'-5' exonucleolytic nonsense-mediated decay	SOLYC04G082980
1117-1	15833	0.11441	peptide transport	SOLYC01G096880|SOLYC09G090470|SOLYC02G087410
1117-1	6857	0.11441	oligopeptide transport	SOLYC01G096880|SOLYC09G090470|SOLYC02G087410
1117-1	6633	0.12118	fatty acid biosynthetic process	SOLYC03G111170|SOLYC12G045035|SOLYC12G049030|SOLYC04G040130|SOLYC12G100250
1117-1	44283	0.12118	small molecule biosynthetic process	SOLYC06G054320|SOLYC10G085860|SOLYC03G111170|SOLYC04G014510|SOLYC05G007950|SOLYC12G044950|SOLYC12G005940|SOLYC02G071470|SOLYC08G016720|SOLYC02G093250|SOLYC07G043420|SOLYC12G045035|SOLYC09G011870|SOLYC06G082030|SOLYC12G049030|SOLYC04G040130|SOLYC07G049530|SOLYC01G107900|SOLYC07G049550|SOLYC12G100250
1117-1	31668	0.12865	cellular response to extracellular stimulus	SOLYC05G007950|SOLYC02G088240|SOLYC09G090360|SOLYC06G009140
1117-1	23052	0.12865	signaling	SOLYC03G083320|SOLYC10G084960|SOLYC06G053830|SOLYC05G051200|SOLYC09G090970|SOLYC09G011490|SOLYC09G090980|SOLYC02G093860|SOLYC02G090990|SOLYC12G096960|SOLYC09G011560|SOLYC02G092050|SOLYC02G068680|SOLYC03G095780|SOLYC09G014720|SOLYC09G011630|SOLYC09G011540|SOLYC10G052880|SOLYC09G011550|SOLYC11G066880
1117-1	6869	0.13424	lipid transport	SOLYC08G067510|SOLYC01G005985|SOLYC08G078900|SOLYC08G079230|SOLYC08G067530
1117-1	71496	0.13445	cellular response to external stimulus	SOLYC05G007950|SOLYC02G088240|SOLYC09G090360|SOLYC06G009140
1117-1	51346	0.13685	negative regulation of hydrolase activity	SOLYC03G098790|SOLYC03G098780|SOLYC03G098730
1117-1	281	0.13687	cytokinesis after mitosis	SOLYC03G097050|SOLYC04G072790
1117-1	9733	0.14068	response to auxin stimulus	SOLYC09G011560|SOLYC09G011630|SOLYC10G084960|SOLYC09G011540|SOLYC09G011550|SOLYC06G053830|SOLYC09G011490|SOLYC02G093860
1117-1	96	0.15106	sulfur amino acid metabolic process	SOLYC07G049530|SOLYC07G049550|SOLYC12G005940
1117-1	10154	0.15106	fruit development	SOLYC08G016720|SOLYC05G005570|SOLYC02G091920|SOLYC02G062710|SOLYC07G049530|SOLYC07G049550|SOLYC12G005940
1117-1	46394	0.15106	carboxylic acid biosynthetic process	SOLYC08G016720|SOLYC03G111170|SOLYC04G014510|SOLYC12G045035|SOLYC09G011870|SOLYC12G049030|SOLYC12G044950|SOLYC04G040130|SOLYC01G107900|SOLYC12G100250
1117-1	16053	0.15106	organic acid biosynthetic process	SOLYC08G016720|SOLYC03G111170|SOLYC04G014510|SOLYC12G045035|SOLYC09G011870|SOLYC12G049030|SOLYC12G044950|SOLYC04G040130|SOLYC01G107900|SOLYC12G100250
1117-1	46156	0.15106	siroheme metabolic process	SOLYC12G044950
1117-1	80027	0.15106	response to herbivore	SOLYC03G006550
1117-1	19354	0.15106	siroheme biosynthetic process	SOLYC12G044950
1117-1	71704	0.1608	organic substance metabolic process	SOLYC04G082980|SOLYC04G051280|SOLYC11G011240|SOLYC02G071560|SOLYC12G100270|SOLYC02G086180|SOLYC09G011540|SOLYC01G067020|SOLYC07G049550|SOLYC11G062400|SOLYC07G052980|SOLYC03G115040|SOLYC06G074090|SOLYC09G075920|SOLYC11G068940|SOLYC01G108490|SOLYC04G072790|SOLYC09G011630|SOLYC09G011870|SOLYC09G011550|SOLYC08G068860|SOLYC06G083040|SOLYC03G123620|SOLYC02G080010|SOLYC09G075910|SOLYC11G008530|SOLYC03G0…
1117-1	9309	0.16086	amine biosynthetic process	SOLYC04G014510|SOLYC12G045035|SOLYC09G011870|SOLYC12G049030|SOLYC12G044950|SOLYC01G107900|SOLYC12G100250
1117-1	9664	0.16086	plant-type cell wall organization	SOLYC03G083730|SOLYC05G007830|SOLYC03G123620|SOLYC01G087850
1117-1	9123	0.16788	nucleoside monophosphate metabolic process	SOLYC12G049030|SOLYC12G044950|SOLYC01G107900|SOLYC12G100250
1117-1	9833	0.16788	primary cell wall biogenesis	SOLYC03G097050|SOLYC04G072790
1117-1	10876	0.16975	lipid localization	SOLYC08G067510|SOLYC01G005985|SOLYC08G078900|SOLYC08G079230|SOLYC08G067530
1117-1	50790	0.17257	regulation of catalytic activity	SOLYC12G096960|SOLYC03G095780|SOLYC03G083730|SOLYC03G098790|SOLYC03G098780|SOLYC01G087810|SOLYC09G090970|SOLYC03G123620|SOLYC09G090980|SOLYC03G098730
1117-1	6026	0.17378	aminoglycan catabolic process	SOLYC04G072000|SOLYC07G005090
1117-1	6030	0.17378	chitin metabolic process	SOLYC04G072000|SOLYC07G005090
1117-1	6032	0.17378	chitin catabolic process	SOLYC04G072000|SOLYC07G005090
1117-1	65009	0.18108	regulation of molecular function	SOLYC12G096960|SOLYC03G095780|SOLYC03G083730|SOLYC03G098790|SOLYC03G098780|SOLYC01G087810|SOLYC09G090970|SOLYC03G123620|SOLYC09G090980|SOLYC03G098730
1117-1	10492	0.18108	maintenance of shoot apical meristem identity	SOLYC02G092050
1117-1	15689	0.18108	molybdate ion transport	SOLYC03G119930
1117-1	6571	0.18108	tyrosine biosynthetic process	SOLYC09G011870
1117-1	42631	0.18108	cellular response to water deprivation	SOLYC06G009140
1117-1	34486	0.18108	vacuolar transmembrane transport	SOLYC03G119930
1117-1	71462	0.18108	cellular response to water	SOLYC06G009140
1117-1	9066	0.19065	aspartate family amino acid metabolic process	SOLYC07G049530|SOLYC07G049550|SOLYC12G005940
1117-1	16052	0.19279	carbohydrate catabolic process	SOLYC01G110340|SOLYC11G071640|SOLYC11G040330|SOLYC12G044950|SOLYC03G123620|SOLYC04G072000|SOLYC07G005090|SOLYC08G078650
1117-1	6629	0.19825	lipid metabolic process	SOLYC10G085860|SOLYC03G111170|SOLYC03G006550|SOLYC06G074090|SOLYC11G011240|SOLYC07G006300|SOLYC03G097170|SOLYC10G052470|SOLYC12G044950|SOLYC07G052150|SOLYC12G100270|SOLYC08G016720|SOLYC12G045037|SOLYC02G086180|SOLYC12G045035|SOLYC01G103650|SOLYC12G049030|SOLYC04G040130|SOLYC01G107900|SOLYC12G100250
1117-1	30243	0.20705	cellulose metabolic process	SOLYC01G110340|SOLYC03G097050|SOLYC04G072790
1117-1	9991	0.20973	response to extracellular stimulus	SOLYC05G007950|SOLYC02G088240|SOLYC09G090360|SOLYC06G009140
1117-1	22414	0.20973	reproductive process	SOLYC08G016720|SOLYC05G005570|SOLYC09G075910|SOLYC03G006770|SOLYC08G060970|SOLYC02G091920|SOLYC09G075920|SOLYC02G062710|SOLYC07G049530|SOLYC07G049550|SOLYC04G077310|SOLYC12G005940
1117-1	19757	0.20973	glycosinolate metabolic process	SOLYC02G092050
1117-1	19760	0.20973	glucosinolate metabolic process	SOLYC02G092050
1117-1	6657	0.20973	CDP-choline pathway	SOLYC10G085860
1117-1	35442	0.20973	dipeptide transmembrane transport	SOLYC09G090470
1117-1	16143	0.20973	S-glycoside metabolic process	SOLYC02G092050
1117-1	10047	0.20973	fruit dehiscence	SOLYC08G060970
1117-1	9187	0.20973	cyclic nucleotide metabolic process	SOLYC12G044950
1117-1	33554	0.21239	cellular response to stress	SOLYC05G052280|SOLYC05G007950|SOLYC07G055710|SOLYC01G073820|SOLYC09G090360|SOLYC03G006810|SOLYC01G105070|SOLYC01G079500|SOLYC03G044100|SOLYC02G088240|SOLYC11G018774|SOLYC06G009140|SOLYC03G025380|SOLYC11G018800
1117-1	10410	0.22093	hemicellulose metabolic process	SOLYC07G052980|SOLYC02G091920|SOLYC11G040330
1117-1	44036	0.22093	cell wall macromolecule metabolic process	SOLYC07G052980|SOLYC02G091920|SOLYC11G040330|SOLYC03G123620|SOLYC04G072000
1117-1	16102	0.22276	diterpenoid biosynthetic process	SOLYC03G006550|SOLYC07G052150
1117-1	6022	0.22276	aminoglycan metabolic process	SOLYC04G072000|SOLYC07G005090
1117-1	6952	0.22276	defense response	SOLYC11G008530|SOLYC11G011180|SOLYC03G115610|SOLYC05G051200|SOLYC09G090970|SOLYC03G079880|SOLYC09G090980|SOLYC08G016270|SOLYC12G096960|SOLYC02G092050|SOLYC10G052880|SOLYC08G080670|SOLYC01G067020|SOLYC06G068570|SOLYC07G066550|SOLYC06G009140|SOLYC02G068540|SOLYC01G087850
1117-1	9856	0.22726	pollination	SOLYC09G075910|SOLYC03G006770|SOLYC09G075920|SOLYC04G077310
1117-1	71396	0.22726	cellular response to lipid	SOLYC12G096960|SOLYC03G095780|SOLYC09G090970|SOLYC09G090980
1117-1	304	0.23545	response to singlet oxygen	SOLYC03G006550
1117-1	9645	0.23545	response to low light intensity stimulus	SOLYC06G069730
1117-1	9094	0.23545	L-phenylalanine biosynthetic process	SOLYC12G044950
1117-1	42939	0.23545	tripeptide transport	SOLYC09G090470
1117-1	9267	0.24074	cellular response to starvation	SOLYC05G007950|SOLYC02G088240|SOLYC09G090360
1117-1	16114	0.24074	terpenoid biosynthetic process	SOLYC08G016720|SOLYC03G006550|SOLYC07G052150
1117-1	46148	0.24286	pigment biosynthetic process	SOLYC10G085860|SOLYC08G074620|SOLYC05G007950|SOLYC12G044950
1117-1	8299	0.24286	isoprenoid biosynthetic process	SOLYC08G016720|SOLYC03G006550|SOLYC11G011240|SOLYC07G052150
1117-1	70542	0.24286	response to fatty acid	SOLYC01G096880|SOLYC03G006550
1117-1	9152	0.24415	purine ribonucleotide biosynthetic process	SOLYC12G045035|SOLYC12G049030|SOLYC12G044950|SOLYC01G107900|SOLYC12G100250
1117-1	50832	0.25574	defense response to fungus	SOLYC10G052880|SOLYC11G011180|SOLYC08G080670|SOLYC03G115610|SOLYC01G067020|SOLYC02G068540|SOLYC08G016270
1117-1	19438	0.2567	aromatic compound biosynthetic process	SOLYC06G054320|SOLYC10G085860|SOLYC05G007950|SOLYC12G044950|SOLYC12G005940|SOLYC02G071470|SOLYC02G093250|SOLYC07G043420|SOLYC12G045035|SOLYC09G011870|SOLYC06G082030|SOLYC12G049030|SOLYC07G049530|SOLYC01G107900|SOLYC07G049550|SOLYC12G100250
1117-1	43289	0.2567	apocarotenoid biosynthetic process	SOLYC08G016720
1117-1	9688	0.2567	abscisic acid biosynthetic process	SOLYC08G016720
1117-1	9695	0.2567	jasmonic acid biosynthetic process	SOLYC03G111170
1117-1	71229	0.2567	cellular response to acid	SOLYC06G009140
1117-1	42938	0.2567	dipeptide transport	SOLYC09G090470
1117-1	6732	0.26322	coenzyme metabolic process	SOLYC09G011560|SOLYC09G011630|SOLYC10G084960|SOLYC09G011540|SOLYC09G011550|SOLYC04G006970|SOLYC09G011490
1117-1	51274	0.26362	beta-glucan biosynthetic process	SOLYC03G097050|SOLYC04G072790
1117-1	30162	0.26429	regulation of proteolysis	SOLYC03G098790|SOLYC03G098780|SOLYC03G098730
1117-1	6164	0.26429	purine nucleotide biosynthetic process	SOLYC12G045035|SOLYC12G049030|SOLYC12G044950|SOLYC01G107900|SOLYC12G100250
1117-1	10383	0.26565	cell wall polysaccharide metabolic process	SOLYC07G052980|SOLYC02G091920|SOLYC11G040330|SOLYC03G123620
1117-1	31399	0.26565	regulation of protein modification process	SOLYC12G096960|SOLYC03G095780|SOLYC09G090970|SOLYC09G090980
1117-1	31669	0.2733	cellular response to nutrient levels	SOLYC05G007950|SOLYC02G088240|SOLYC09G090360
1117-1	48610	0.27396	reproductive cellular process	SOLYC09G075910|SOLYC03G006770|SOLYC09G075920|SOLYC04G077310
1117-1	9250	0.27396	glucan biosynthetic process	SOLYC01G109790|SOLYC03G097050|SOLYC04G072790
1117-1	6066	0.27396	alcohol metabolic process	SOLYC10G085860|SOLYC06G074090|SOLYC07G006300|SOLYC12G044950|SOLYC04G072000|SOLYC12G100270|SOLYC01G109790|SOLYC02G086180|SOLYC12G045035|SOLYC12G049030|SOLYC07G005090|SOLYC01G107900|SOLYC12G100250
1117-1	15800	0.27396	acidic amino acid transport	SOLYC02G093860
1117-1	16106	0.27396	sesquiterpenoid biosynthetic process	SOLYC08G016720
1117-1	19303	0.27396	D-ribose catabolic process	SOLYC12G044950
1117-1	10230	0.27396	alternative respiration	SOLYC08G075550
1117-1	10411	0.27887	xyloglucan metabolic process	SOLYC07G052980|SOLYC02G091920
1117-1	16998	0.27887	cell wall macromolecule catabolic process	SOLYC11G040330|SOLYC04G072000
1117-1	42594	0.28816	response to starvation	SOLYC05G007950|SOLYC02G088240|SOLYC09G090360
1117-1	70882	0.2889	cellular cell wall organization or biogenesis	SOLYC07G052980|SOLYC02G091920|SOLYC03G097050|SOLYC03G123620|SOLYC04G072790
1117-1	42440	0.2889	pigment metabolic process	SOLYC10G085860|SOLYC08G074620|SOLYC05G007950|SOLYC12G044950
1117-1	42546	0.2889	cell wall biogenesis	SOLYC07G052980|SOLYC02G091920|SOLYC03G097050|SOLYC04G072790
1117-1	9642	0.2889	response to light intensity	SOLYC06G069730|SOLYC06G009140
1117-1	19953	0.2889	sexual reproduction	SOLYC08G077900|SOLYC06G060970
1117-1	6542	0.2889	glutamine biosynthetic process	SOLYC04G014510
1117-1	9625	0.2889	response to insect	SOLYC06G009140
1117-1	9851	0.2889	auxin biosynthetic process	SOLYC06G083700
1117-1	9901	0.2889	anther dehiscence	SOLYC08G060970
1117-1	19323	0.2889	pentose catabolic process	SOLYC12G044950
1117-1	10196	0.2889	nonphotochemical quenching	SOLYC06G060340
1117-1	46417	0.29325	chorismate metabolic process	SOLYC09G011870|SOLYC12G044950
1117-1	9073	0.29325	aromatic amino acid family biosynthetic process	SOLYC09G011870|SOLYC12G044950
1117-1	48856	0.29325	anatomical structure development	SOLYC05G005570|SOLYC05G007830|SOLYC02G091920|SOLYC08G077900|SOLYC02G062710|SOLYC01G079500|SOLYC06G073990|SOLYC12G005940|SOLYC08G016720|SOLYC02G092050|SOLYC08G060970|SOLYC06G060970|SOLYC07G049530|SOLYC07G049550|SOLYC06G009140
1117-1	44262	0.3005	cellular carbohydrate metabolic process	SOLYC07G052980|SOLYC02G091920|SOLYC11G040330|SOLYC12G044950|SOLYC04G072000|SOLYC04G072790|SOLYC08G078650|SOLYC02G092050|SOLYC01G109790|SOLYC01G110340|SOLYC12G045035|SOLYC03G097050|SOLYC12G049030|SOLYC03G123620|SOLYC07G005090|SOLYC01G107900|SOLYC12G100250
1117-1	48608	0.30462	reproductive structure development	SOLYC08G016720|SOLYC05G005570|SOLYC08G060970|SOLYC02G091920|SOLYC02G062710|SOLYC07G049530|SOLYC07G049550|SOLYC12G005940
1117-1	19220	0.30462	regulation of phosphate metabolic process	SOLYC12G096960|SOLYC03G095780|SOLYC09G090970|SOLYC09G090980
1117-1	33205	0.30462	cell cycle cytokinesis	SOLYC03G097050|SOLYC04G072790
1117-1	30244	0.30462	cellulose biosynthetic process	SOLYC03G097050|SOLYC04G072790
1117-1	910	0.30462	cytokinesis	SOLYC03G097050|SOLYC04G072790
1117-1	9900	0.30462	dehiscence	SOLYC08G060970
1117-1	5978	0.30462	glycogen biosynthetic process	SOLYC01G109790
1117-1	44275	0.30462	cellular carbohydrate catabolic process	SOLYC01G110340|SOLYC12G044950|SOLYC03G123620|SOLYC04G072000|SOLYC07G005090|SOLYC08G078650
1117-1	51174	0.3097	regulation of phosphorus metabolic process	SOLYC12G096960|SOLYC03G095780|SOLYC09G090970|SOLYC09G090980
1117-1	9251	0.3097	glucan catabolic process	SOLYC01G110340|SOLYC11G071640
1117-1	9832	0.31179	plant-type cell wall biogenesis	SOLYC07G052980|SOLYC03G097050|SOLYC04G072790
1117-1	16101	0.31179	diterpenoid metabolic process	SOLYC03G006550|SOLYC07G052150
1117-1	22900	0.31179	electron transport chain	SOLYC03G116690|SOLYC04G057830|SOLYC11G012130|SOLYC03G116700|SOLYC07G008140
1117-1	9723	0.31179	response to ethylene stimulus	SOLYC02G092050|SOLYC05G051200|SOLYC01G107900|SOLYC06G009140
1117-1	9261	0.31179	ribonucleotide catabolic process	SOLYC12G044950
1117-1	51275	0.31179	beta-glucan catabolic process	SOLYC01G110340
1117-1	43288	0.31179	apocarotenoid metabolic process	SOLYC08G016720
1117-1	9687	0.31179	abscisic acid metabolic process	SOLYC08G016720
1117-1	34427	0.31179	nuclear-transcribed mRNA catabolic process, exonucleolytic, 3'-5'	SOLYC04G082980
1117-1	727	0.31179	double-strand break repair via break-induced replication	SOLYC01G079500
1117-1	16110	0.31179	tetraterpenoid catabolic process	SOLYC08G016720
1117-1	16118	0.31179	carotenoid catabolic process	SOLYC08G016720
1117-1	16121	0.31179	carotene catabolic process	SOLYC08G016720
1117-1	9154	0.31179	purine ribonucleotide catabolic process	SOLYC12G044950
1117-1	51186	0.31179	cofactor metabolic process	SOLYC09G011560|SOLYC09G011630|SOLYC10G084960|SOLYC09G011540|SOLYC09G011550|SOLYC04G006970|SOLYC12G044950|SOLYC09G011490
1117-1	8643	0.31179	carbohydrate transport	SOLYC06G072620|SOLYC03G097580|SOLYC02G062890
1117-1	9820	0.31705	alkaloid metabolic process	SOLYC03G123390|SOLYC09G009540|SOLYC12G088250|SOLYC04G082120
1117-1	42446	0.31705	hormone biosynthetic process	SOLYC06G083700|SOLYC06G074090
1117-1	9753	0.31705	response to jasmonic acid stimulus	SOLYC01G096880|SOLYC03G006550
1117-1	8272	0.32781	sulfate transport	SOLYC06G084140
1117-1	43171	0.32781	peptide catabolic process	SOLYC01G087850
1117-1	45493	0.32781	xylan catabolic process	SOLYC11G040330
1117-1	10731	0.32781	protein amino acid glutathionylation	SOLYC09G007150
1117-1	6656	0.32781	phosphatidylcholine biosynthetic process	SOLYC10G085860
1117-1	44247	0.33326	cellular polysaccharide catabolic process	SOLYC01G110340|SOLYC03G123620|SOLYC08G078650
1117-1	46390	0.33326	ribose phosphate biosynthetic process	SOLYC12G045035|SOLYC12G049030|SOLYC01G107900|SOLYC12G100250
1117-1	9718	0.33665	anthocyanin biosynthetic process	SOLYC10G085860|SOLYC05G007950
1117-1	32268	0.33947	regulation of cellular protein metabolic process	SOLYC12G096960|SOLYC03G095780|SOLYC03G098790|SOLYC03G098780|SOLYC09G090970|SOLYC09G090980|SOLYC03G098730
1117-1	33559	0.33948	unsaturated fatty acid metabolic process	SOLYC12G045035|SOLYC10G052470|SOLYC12G049030|SOLYC04G040130|SOLYC12G100250
1117-1	32501	0.34072	multicellular organismal process	SOLYC05G005570|SOLYC09G075910|SOLYC03G006770|SOLYC02G091920|SOLYC09G075920|SOLYC02G062710|SOLYC01G079500|SOLYC04G077310|SOLYC06G073990|SOLYC12G005940|SOLYC08G016720|SOLYC02G092050|SOLYC08G060970|SOLYC07G049530|SOLYC07G049550|SOLYC06G009140
1117-1	8283	0.34072	cell proliferation	SOLYC11G066880
1117-1	9646	0.34072	response to absence of light	SOLYC06G009140
1117-1	6714	0.34072	sesquiterpenoid metabolic process	SOLYC08G016720
1117-1	10074	0.34072	maintenance of meristem identity	SOLYC02G092050
1117-1	9260	0.34072	ribonucleotide biosynthetic process	SOLYC12G045035|SOLYC12G049030|SOLYC12G044950|SOLYC01G107900|SOLYC12G100250
1117-1	46283	0.34276	anthocyanin metabolic process	SOLYC10G085860|SOLYC05G007950
1117-1	48609	0.34276	reproductive process in a multicellular organism	SOLYC08G016720|SOLYC08G060970
1117-1	6720	0.34276	isoprenoid metabolic process	SOLYC08G016720|SOLYC03G006550|SOLYC11G011240|SOLYC07G052150
1117-1	19302	0.34276	D-ribose biosynthetic process	SOLYC12G045035|SOLYC12G049030|SOLYC01G107900|SOLYC12G100250
1117-1	15980	0.34316	energy derivation by oxidation of organic compounds	SOLYC01G109790|SOLYC04G006970|SOLYC04G040130|SOLYC01G107900|SOLYC08G075550
1117-1	31667	0.34619	response to nutrient levels	SOLYC05G007950|SOLYC02G088240|SOLYC09G090360
1117-1	32502	0.35391	developmental process	SOLYC05G005570|SOLYC05G007830|SOLYC02G091920|SOLYC08G077900|SOLYC02G062710|SOLYC01G079500|SOLYC06G073990|SOLYC12G005940|SOLYC08G016720|SOLYC02G092050|SOLYC08G060970|SOLYC06G060970|SOLYC11G066880|SOLYC07G049530|SOLYC07G049550|SOLYC06G009140
1117-1	43928	0.35443	exonucleolytic nuclear-transcribed mRNA catabolic process involved in deadenylation-dependent decay	SOLYC04G082980
1117-1	51246	0.36288	regulation of protein metabolic process	SOLYC12G096960|SOLYC03G095780|SOLYC03G098790|SOLYC03G098780|SOLYC09G090970|SOLYC09G090980|SOLYC03G098730
1117-1	9060	0.36321	aerobic respiration	SOLYC04G006970|SOLYC04G040130|SOLYC01G107900|SOLYC08G075550
1117-1	22616	0.36321	DNA strand elongation	SOLYC01G079500
1117-1	6271	0.36321	DNA strand elongation involved in DNA replication	SOLYC01G079500
1117-1	46247	0.36321	terpene catabolic process	SOLYC08G016720
1117-1	9423	0.36321	chorismate biosynthetic process	SOLYC12G044950
1117-1	19827	0.36321	stem cell maintenance	SOLYC02G092050
1117-1	6570	0.36321	tyrosine metabolic process	SOLYC09G011870
1117-1	48863	0.36321	stem cell differentiation	SOLYC02G092050
1117-1	48864	0.36321	stem cell development	SOLYC02G092050
1117-1	1906	0.36321	cell killing	SOLYC08G080670
1117-1	31640	0.36321	killing of cells of another organism	SOLYC08G080670
1117-1	6811	0.36321	ion transport	SOLYC05G055540|SOLYC03G119930|SOLYC01G096880|SOLYC02G014430|SOLYC09G090080|SOLYC02G088240|SOLYC09G090470|SOLYC09G090360|SOLYC04G050440|SOLYC02G062890|SOLYC06G084140|SOLYC01G057770
1117-1	6721	0.36486	terpenoid metabolic process	SOLYC08G016720|SOLYC03G006550|SOLYC07G052150
1117-1	32504	0.36549	multicellular organism reproduction	SOLYC08G016720|SOLYC08G060970
1117-1	19322	0.36828	pentose biosynthetic process	SOLYC12G045035|SOLYC12G049030|SOLYC01G107900|SOLYC12G100250
1117-1	46365	0.37366	monosaccharide catabolic process	SOLYC12G044950|SOLYC04G072000|SOLYC07G005090
1117-1	22611	0.37458	dormancy process	SOLYC08G016720
1117-1	42127	0.37458	regulation of cell proliferation	SOLYC02G092050
1117-1	45596	0.37458	negative regulation of cell differentiation	SOLYC02G092050
1117-1	10162	0.37458	seed dormancy	SOLYC08G016720
1117-1	10817	0.38619	regulation of hormone levels	SOLYC06G083700|SOLYC02G092050|SOLYC06G074090
1117-1	3006	0.38744	reproductive developmental process	SOLYC08G016720|SOLYC05G005570|SOLYC08G060970|SOLYC02G091920|SOLYC02G062710|SOLYC07G049530|SOLYC07G049550|SOLYC12G005940
1117-1	6195	0.38744	purine nucleotide catabolic process	SOLYC12G044950
1117-1	6268	0.38744	DNA unwinding involved in replication	SOLYC01G079500
1117-1	5977	0.38744	glycogen metabolic process	SOLYC01G109790
1117-1	6112	0.38744	energy reserve metabolic process	SOLYC01G109790
1117-1	19432	0.38744	triglyceride biosynthetic process	SOLYC01G107900
1117-1	9150	0.38774	purine ribonucleotide metabolic process	SOLYC12G045035|SOLYC12G049030|SOLYC12G044950|SOLYC01G107900|SOLYC12G100250
1117-1	51248	0.39987	negative regulation of protein metabolic process	SOLYC03G098790|SOLYC03G098780|SOLYC03G098730
1117-1	32269	0.39987	negative regulation of cellular protein metabolic process	SOLYC03G098790|SOLYC03G098780|SOLYC03G098730
1117-1	6270	0.40195	DNA-dependent DNA replication initiation	SOLYC01G079500
1117-1	9627	0.40195	systemic acquired resistance	SOLYC03G079880
1117-1	44281	0.40633	small molecule metabolic process	SOLYC03G111170|SOLYC10G084960|SOLYC04G014510|SOLYC10G052470|SOLYC04G072000|SOLYC09G011490|SOLYC12G005940|SOLYC09G011560|SOLYC12G100270|SOLYC02G093250|SOLYC02G086180|SOLYC12G045035|SOLYC09G011540|SOLYC12G049030|SOLYC07G005090|SOLYC07G049530|SOLYC01G107900|SOLYC01G080460|SOLYC07G049550|SOLYC12G100250|SOLYC06G054320|SOLYC10G085860|SOLYC06G074090|SOLYC05G007950|SOLYC07G006300|SOLYC12G044950|SOLYC02G0…
1117-1	6189	0.41215	de novo' IMP biosynthetic process	SOLYC12G044950
1117-1	291	0.41215	nuclear-transcribed mRNA catabolic process, exonucleolytic	SOLYC04G082980
1117-1	6558	0.41215	L-phenylalanine metabolic process	SOLYC12G044950
1117-1	48653	0.41215	anther development	SOLYC08G060970
1117-1	9814	0.41215	defense response, incompatible interaction	SOLYC03G079880
1117-1	15977	0.41215	carbon fixation	SOLYC04G006970
1117-1	16119	0.41215	carotene metabolic process	SOLYC08G016720
1117-1	19693	0.42533	ribose phosphate metabolic process	SOLYC12G045035|SOLYC12G049030|SOLYC12G044950|SOLYC01G107900|SOLYC12G100250
1117-1	9813	0.42533	flavonoid biosynthetic process	SOLYC10G085860|SOLYC05G007950
1117-1	184	0.42533	nuclear-transcribed mRNA catabolic process, nonsense-mediated decay	SOLYC04G082980
1117-1	19722	0.42533	calcium-mediated signaling	SOLYC03G083320
1117-1	9850	0.42533	auxin metabolic process	SOLYC06G083700
1117-1	9628	0.42985	response to abiotic stimulus	SOLYC08G016720|SOLYC06G069730|SOLYC07G055710|SOLYC02G070950|SOLYC06G060340|SOLYC02G070970|SOLYC02G070980|SOLYC02G070990|SOLYC02G071000|SOLYC06G009140
1117-1	6163	0.43021	purine nucleotide metabolic process	SOLYC12G045035|SOLYC12G049030|SOLYC12G044950|SOLYC01G107900|SOLYC12G100250
1117-1	10382	0.43545	cellular cell wall macromolecule metabolic process	SOLYC07G052980|SOLYC02G091920|SOLYC03G123620
1117-1	9072	0.43545	aromatic amino acid family metabolic process	SOLYC09G011870|SOLYC12G044950
1117-1	6641	0.43545	triglyceride metabolic process	SOLYC01G107900
1117-1	9129	0.43545	pyrimidine nucleoside monophosphate metabolic process	SOLYC01G107900
1117-1	9130	0.43545	pyrimidine nucleoside monophosphate biosynthetic process	SOLYC01G107900
1117-1	34637	0.44233	cellular carbohydrate biosynthetic process	SOLYC01G109790|SOLYC12G045035|SOLYC03G097050|SOLYC12G049030|SOLYC01G107900|SOLYC12G100250|SOLYC04G072790
1117-1	9812	0.44252	flavonoid metabolic process	SOLYC10G085860|SOLYC05G007950
1117-1	46470	0.44252	phosphatidylcholine metabolic process	SOLYC10G085860
1117-1	9644	0.44252	response to high light intensity	SOLYC06G069730
1117-1	15858	0.44252	nucleoside transport	SOLYC02G014430
1117-1	45595	0.44252	regulation of cell differentiation	SOLYC02G092050
1117-1	16129	0.44252	phytosteroid biosynthetic process	SOLYC06G074090
1117-1	16132	0.44252	brassinosteroid biosynthetic process	SOLYC06G074090
1117-1	19252	0.44252	starch biosynthetic process	SOLYC01G109790
1117-1	6014	0.44421	D-ribose metabolic process	SOLYC12G045035|SOLYC12G049030|SOLYC12G044950|SOLYC01G107900|SOLYC12G100250
1117-1	9064	0.44502	glutamine family amino acid metabolic process	SOLYC04G014510|SOLYC12G049030
1117-1	6783	0.45644	heme biosynthetic process	SOLYC12G044950
1117-1	9056	0.4571	catabolic process	SOLYC04G082980|SOLYC11G008260|SOLYC05G052280|SOLYC05G007950|SOLYC04G006970|SOLYC11G040330|SOLYC03G006810|SOLYC12G044950|SOLYC04G072000|SOLYC01G105070|SOLYC08G078650|SOLYC08G016720|SOLYC03G044100|SOLYC01G110340|SOLYC12G045035|SOLYC11G071640|SOLYC11G018774|SOLYC03G123620|SOLYC07G005090|SOLYC03G025380|SOLYC11G018800|SOLYC01G087850
1117-1	42445	0.46588	hormone metabolic process	SOLYC06G083700|SOLYC06G074090
1117-1	34655	0.4674	nucleobase, nucleoside, nucleotide and nucleic acid catabolic process	SOLYC04G082980|SOLYC05G007950|SOLYC12G044950
1117-1	16115	0.4674	terpenoid catabolic process	SOLYC08G016720
1117-1	16131	0.4674	brassinosteroid metabolic process	SOLYC06G074090
1117-1	5975	0.4741	carbohydrate metabolic process	SOLYC07G052980|SOLYC02G091920|SOLYC11G040330|SOLYC12G044950|SOLYC04G072000|SOLYC04G072790|SOLYC08G078650|SOLYC02G092050|SOLYC01G109790|SOLYC01G110340|SOLYC08G060970|SOLYC12G045035|SOLYC11G071640|SOLYC03G097050|SOLYC12G049030|SOLYC03G123620|SOLYC07G005090|SOLYC01G107900|SOLYC12G100250
1117-1	33692	0.4741	cellular polysaccharide biosynthetic process	SOLYC01G109790|SOLYC03G097050|SOLYC04G072790
1117-1	6188	0.47424	IMP biosynthetic process	SOLYC12G044950
1117-1	48443	0.47424	stamen development	SOLYC08G060970
1117-1	48466	0.47424	androecium development	SOLYC08G060970
1117-1	6525	0.47424	arginine metabolic process	SOLYC12G049030
1117-1	16128	0.47424	phytosteroid metabolic process	SOLYC06G074090
1117-1	45333	0.47424	cellular respiration	SOLYC04G006970|SOLYC04G040130|SOLYC01G107900|SOLYC08G075550
1117-1	5996	0.47517	monosaccharide metabolic process	SOLYC01G109790|SOLYC12G045035|SOLYC12G049030|SOLYC12G044950|SOLYC04G072000|SOLYC07G005090|SOLYC01G107900|SOLYC12G100250
1117-1	9259	0.47517	ribonucleotide metabolic process	SOLYC12G045035|SOLYC12G049030|SOLYC12G044950|SOLYC01G107900|SOLYC12G100250
1117-1	271	0.48284	polysaccharide biosynthetic process	SOLYC01G109790|SOLYC03G097050|SOLYC04G072790
1117-1	9165	0.48284	nucleotide biosynthetic process	SOLYC12G045035|SOLYC12G049030|SOLYC12G044950|SOLYC01G107900|SOLYC12G100250
1117-1	8300	0.48284	isoprenoid catabolic process	SOLYC08G016720
1117-1	30245	0.48284	cellulose catabolic process	SOLYC01G110340
1117-1	45490	0.48321	pectin catabolic process	SOLYC03G123620|SOLYC08G078650
1117-1	9414	0.48978	response to water deprivation	SOLYC08G016720|SOLYC06G009140
1117-1	34404	0.48989	nucleobase, nucleoside and nucleotide biosynthetic process	SOLYC12G045035|SOLYC12G049030|SOLYC12G044950|SOLYC01G107900|SOLYC12G100250
1117-1	42168	0.48989	heme metabolic process	SOLYC12G044950
1117-1	10431	0.48989	seed maturation	SOLYC08G016720
1117-1	45010	0.48989	actin nucleation	SOLYC03G113710
1117-1	46040	0.48989	IMP metabolic process	SOLYC12G044950
1117-1	16051	0.49138	carbohydrate biosynthetic process	SOLYC01G109790|SOLYC12G045035|SOLYC03G097050|SOLYC12G049030|SOLYC01G107900|SOLYC12G100250|SOLYC04G072790
1117-1	46164	0.49307	alcohol catabolic process	SOLYC12G044950|SOLYC04G072000|SOLYC07G005090
1117-1	10260	0.49531	organ senescence	SOLYC06G009140
1117-1	80147	0.49531	root hair cell development	SOLYC06G073990
1117-1	10027	0.49531	thylakoid membrane organization	SOLYC06G060340
1117-1	10149	0.49531	senescence	SOLYC06G009140
1117-1	10150	0.49531	leaf senescence	SOLYC06G009140
1117-1	9415	0.49531	response to water	SOLYC08G016720|SOLYC06G009140
1117-1	44255	0.49531	cellular lipid metabolic process	SOLYC10G085860|SOLYC03G111170|SOLYC03G006550|SOLYC11G011240|SOLYC10G052470|SOLYC07G052150|SOLYC08G016720|SOLYC12G045035|SOLYC01G103650|SOLYC12G049030|SOLYC04G040130|SOLYC01G107900|SOLYC12G100250
1117-1	18130	0.49626	heterocycle biosynthetic process	SOLYC02G071470|SOLYC07G043420|SOLYC12G045035|SOLYC06G082030|SOLYC12G049030|SOLYC12G044950|SOLYC07G049530|SOLYC01G107900|SOLYC07G049550|SOLYC12G100250|SOLYC12G005940
1117-1	15837	0.50034	amine transport	SOLYC04G050440|SOLYC02G093860
1117-1	9610	0.50276	response to symbiotic fungus	SOLYC02G071560
1117-1	51762	0.50276	sesquiterpene biosynthetic process	SOLYC08G016720
1117-1	9836	0.50276	ripening, climacteric	SOLYC02G062710
1117-1	55114	0.51154	oxidation reduction	SOLYC03G116690|SOLYC04G057830|SOLYC11G012130|SOLYC03G116700|SOLYC12G044950|SOLYC11G018774|SOLYC07G008140
1117-1	9608	0.51251	response to symbiont	SOLYC02G071560
1117-1	43650	0.51251	dicarboxylic acid biosynthetic process	SOLYC12G044950
1117-1	46364	0.51251	monosaccharide biosynthetic process	SOLYC12G045035|SOLYC12G049030|SOLYC01G107900|SOLYC12G100250
1117-1	44248	0.51415	cellular catabolic process	SOLYC04G082980|SOLYC11G008260|SOLYC05G052280|SOLYC05G007950|SOLYC04G006970|SOLYC11G040330|SOLYC03G006810|SOLYC12G044950|SOLYC04G072000|SOLYC01G105070|SOLYC08G016720|SOLYC03G044100|SOLYC01G110340|SOLYC11G018774|SOLYC03G025380|SOLYC11G018800|SOLYC01G087850
1117-1	6810	0.51415	transport	SOLYC05G055540|SOLYC03G119930|SOLYC02G014430|SOLYC08G078900|SOLYC08G079230|SOLYC03G120260|SOLYC03G097580|SOLYC09G090470|SOLYC01G096880|SOLYC06G072620|SOLYC01G006720|SOLYC02G088240|SOLYC05G053600|SOLYC01G089890|SOLYC02G062890|SOLYC06G084140|SOLYC02G087410|SOLYC09G090080|SOLYC09G090360|SOLYC04G050440|SOLYC02G093860|SOLYC09G091670|SOLYC01G057770|SOLYC08G067610|SOLYC10G054820|SOLYC08G067510|SOLYC01G0…
1117-1	46700	0.51415	heterocycle catabolic process	SOLYC04G082980|SOLYC05G007950|SOLYC12G044950
1117-1	46460	0.51415	neutral lipid biosynthetic process	SOLYC01G107900
1117-1	46463	0.51415	acylglycerol biosynthetic process	SOLYC01G107900
1117-1	7568	0.51415	aging	SOLYC06G009140
1117-1	46504	0.51415	glycerol ether biosynthetic process	SOLYC01G107900
1117-1	9668	0.51415	plastid membrane organization	SOLYC06G060340
1117-1	9694	0.51415	jasmonic acid metabolic process	SOLYC03G111170
1117-1	31408	0.51415	oxylipin biosynthetic process	SOLYC03G111170
1117-1	45454	0.51483	cell redox homeostasis	SOLYC01G067440|SOLYC06G054570
1117-1	44270	0.52056	cellular nitrogen compound catabolic process	SOLYC04G082980|SOLYC05G007950|SOLYC12G044950
1117-1	48469	0.52056	cell maturation	SOLYC06G073990
1117-1	48764	0.52056	trichoblast maturation	SOLYC06G073990
1117-1	48765	0.52056	root hair cell differentiation	SOLYC06G073990
[truncated: 2,645 more rows]

## Sheet: modules
Table S1. Gene ontology term enrichment tests of the experimental treatments, co expression modules, and hub genes for both co-expression and gene regulatory networks.
module	GO-ID	corr p-value	Description	Genes in test set
blue	42221	4.6471e-18	response to chemical stimulus	SOLYC06G076020|SOLYC02G081170|SOLYC12G006050|SOLYC09G007520|SOLYC06G053260|SOLYC04G051360|SOLYC04G071770|SOLYC03G113930|SOLYC04G074000|SOLYC10G050970|SOLYC01G106310|SOLYC09G061840|SOLYC06G084320|SOLYC02G065240|SOLYC01G104650|SOLYC02G084840|SOLYC10G084060|SOLYC09G083110|SOLYC02G080120|SOLYC10G086410|SOLYC04G082830|SOLYC03G080190|SOLYC05G007895|SOLYC04G081900|SOLYC04G076950|SOLYC05G052980|SOLYC07G0…
blue	50896	1.9347e-12	response to stimulus	SOLYC06G076020|SOLYC02G081170|SOLYC09G007520|SOLYC06G053260|SOLYC08G077230|SOLYC02G079410|SOLYC03G113930|SOLYC10G050970|SOLYC09G061840|SOLYC06G084320|SOLYC02G065240|SOLYC01G104650|SOLYC11G071830|SOLYC10G084060|SOLYC08G066210|SOLYC04G007490|SOLYC03G032030|SOLYC04G079660|SOLYC03G007890|SOLYC07G008620|SOLYC04G082830|SOLYC06G051750|SOLYC05G008860|SOLYC05G007895|SOLYC04G076950|SOLYC09G091030|SOLYC12G0…
blue	19748	2.7554e-11	secondary metabolic process	SOLYC10G085870|SOLYC07G056570|SOLYC12G006530|SOLYC02G093270|SOLYC10G085190|SOLYC05G054315|SOLYC02G065240|SOLYC02G080120|SOLYC03G121960|SOLYC05G053550|SOLYC06G008920|SOLYC11G011330|SOLYC09G092480|SOLYC03G080190|SOLYC10G081560|SOLYC11G013110|SOLYC06G035960|SOLYC10G054440|SOLYC10G050160|SOLYC07G056420|SOLYC01G110440|SOLYC01G108880|SOLYC09G009520|SOLYC03G117870|SOLYC01G081270|SOLYC03G111170|SOLYC11G0…
blue	10033	1.6941e-10	response to organic substance	SOLYC06G076020|SOLYC06G053260|SOLYC04G051360|SOLYC04G071770|SOLYC04G074000|SOLYC10G050970|SOLYC06G084320|SOLYC02G065240|SOLYC01G104650|SOLYC02G084840|SOLYC02G080120|SOLYC10G086410|SOLYC04G082830|SOLYC03G080190|SOLYC05G007895|SOLYC05G052980|SOLYC07G056420|SOLYC12G096960|SOLYC09G011630|SOLYC08G078180|SOLYC05G024260|SOLYC03G082530|SOLYC05G056430|SOLYC02G081190|SOLYC04G011440|SOLYC02G077370|SOLYC08G0…
blue	6575	2.5702e-10	cellular amino acid derivative metabolic process	SOLYC08G006750|SOLYC02G093270|SOLYC09G011540|SOLYC10G085190|SOLYC02G089610|SOLYC02G080120|SOLYC07G056500|SOLYC05G053550|SOLYC06G008920|SOLYC11G011330|SOLYC09G092480|SOLYC08G006740|SOLYC03G080190|SOLYC11G013110|SOLYC06G035960|SOLYC10G054440|SOLYC10G050160|SOLYC07G056420|SOLYC01G110440|SOLYC09G011630|SOLYC09G011550|SOLYC01G108880|SOLYC03G117870|SOLYC01G081270|SOLYC03G111170|SOLYC11G011340|SOLYC07G0…
blue	9725	4.3317e-09	response to hormone stimulus	SOLYC10G084020|SOLYC09G092270|SOLYC03G013440|SOLYC07G056570|SOLYC05G052410|SOLYC06G053260|SOLYC04G051360|SOLYC04G071770|SOLYC12G056590|SOLYC04G074000|SOLYC04G078640|SOLYC10G050970|SOLYC01G096340|SOLYC09G011540|SOLYC06G084320|SOLYC08G007210|SOLYC01G104650|SOLYC02G084840|SOLYC02G085730|SOLYC08G065320|SOLYC07G056500|SOLYC04G082830|SOLYC03G120390|SOLYC05G052980|SOLYC07G056420|SOLYC12G096960|SOLYC12G0…
blue	9719	2.5297e-08	response to endogenous stimulus	SOLYC10G084020|SOLYC09G092270|SOLYC03G013440|SOLYC07G056570|SOLYC05G052410|SOLYC06G053260|SOLYC04G051360|SOLYC04G071770|SOLYC12G056590|SOLYC04G074000|SOLYC04G078640|SOLYC10G050970|SOLYC01G096340|SOLYC09G011540|SOLYC06G084320|SOLYC08G007210|SOLYC01G104650|SOLYC02G084840|SOLYC02G085730|SOLYC08G065320|SOLYC07G056500|SOLYC04G082830|SOLYC03G120390|SOLYC05G052980|SOLYC07G056420|SOLYC12G096960|SOLYC12G0…
blue	6519	4.368e-08	cellular amino acid and derivative metabolic process	SOLYC08G006750|SOLYC04G074480|SOLYC03G051920|SOLYC02G093270|SOLYC02G092260|SOLYC09G011540|SOLYC10G085190|SOLYC11G069180|SOLYC02G089610|SOLYC08G083110|SOLYC02G080120|SOLYC07G056500|SOLYC05G053550|SOLYC06G008920|SOLYC11G011330|SOLYC09G092480|SOLYC08G006740|SOLYC03G080190|SOLYC11G013110|SOLYC06G035960|SOLYC02G082190|SOLYC10G078550|SOLYC10G054440|SOLYC10G050160|SOLYC07G056420|SOLYC01G105370|SOLYC07G0…
blue	9699	7.5889e-08	phenylpropanoid biosynthetic process	SOLYC11G011340|SOLYC02G081190|SOLYC11G073030|SOLYC01G107780|SOLYC02G093270|SOLYC10G055200|SOLYC10G079930|SOLYC09G089790|SOLYC10G085190|SOLYC01G107820|SOLYC07G049530|SOLYC01G107825|SOLYC02G063000|SOLYC07G043150|SOLYC02G080120|SOLYC03G078490|SOLYC05G053550|SOLYC06G074390|SOLYC10G083440|SOLYC11G011330|SOLYC09G092480|SOLYC05G010320|SOLYC03G080190|SOLYC11G013110|SOLYC12G006380|SOLYC05G007950|SOLYC02G0…
blue	70887	1.2783e-07	cellular response to chemical stimulus	SOLYC06G076020|SOLYC03G013440|SOLYC09G007520|SOLYC07G056570|SOLYC05G052410|SOLYC04G051360|SOLYC04G071770|SOLYC12G056590|SOLYC04G074000|SOLYC04G078640|SOLYC10G050970|SOLYC09G011540|SOLYC09G061840|SOLYC06G084320|SOLYC02G065240|SOLYC01G104650|SOLYC02G087110|SOLYC02G085730|SOLYC04G082460|SOLYC09G083110|SOLYC03G025380|SOLYC10G086410|SOLYC07G056500|SOLYC04G082830|SOLYC05G007895|SOLYC04G081900|SOLYC03G1…
blue	9698	1.9035e-07	phenylpropanoid metabolic process	SOLYC03G117870|SOLYC03G111170|SOLYC11G011340|SOLYC02G081190|SOLYC11G073030|SOLYC06G150137|SOLYC01G107780|SOLYC02G093270|SOLYC10G055200|SOLYC10G079930|SOLYC09G089790|SOLYC10G085190|SOLYC01G107820|SOLYC07G049530|SOLYC01G107825|SOLYC02G063000|SOLYC07G043150|SOLYC02G080120|SOLYC03G078490|SOLYC05G053550|SOLYC06G074390|SOLYC10G083440|SOLYC06G008920|SOLYC11G011330|SOLYC09G092480|SOLYC05G010320|SOLYC03G0…
blue	71310	2.4019e-07	cellular response to organic substance	SOLYC06G076020|SOLYC03G013440|SOLYC07G056570|SOLYC05G052410|SOLYC04G051360|SOLYC04G071770|SOLYC12G056590|SOLYC04G074000|SOLYC04G078640|SOLYC10G050970|SOLYC09G011540|SOLYC06G084320|SOLYC02G065240|SOLYC01G104650|SOLYC02G085730|SOLYC10G086410|SOLYC07G056500|SOLYC04G082830|SOLYC05G007895|SOLYC03G120390|SOLYC05G052980|SOLYC07G056420|SOLYC12G096960|SOLYC12G088190|SOLYC09G011630|SOLYC01G108240|SOLYC08G0…
blue	9266	2.5638e-07	response to temperature stimulus	SOLYC06G076560|SOLYC04G082200|SOLYC02G090820|SOLYC03G118340|SOLYC03G115230|SOLYC08G062437|SOLYC01G109170|SOLYC05G052410|SOLYC02G079930|SOLYC03G113930|SOLYC05G014280|SOLYC04G063380|SOLYC11G020330|SOLYC01G107740|SOLYC09G015000|SOLYC11G071830|SOLYC02G062390|SOLYC02G084840|SOLYC10G086680|SOLYC06G076570|SOLYC03G007890|SOLYC08G076590|SOLYC05G052980|SOLYC03G044790|SOLYC08G062340|SOLYC03G096670|SOLYC09G0…
blue	32870	2.5638e-07	cellular response to hormone stimulus	SOLYC03G013440|SOLYC07G056570|SOLYC05G052410|SOLYC04G051360|SOLYC04G071770|SOLYC12G056590|SOLYC04G074000|SOLYC04G078640|SOLYC10G050970|SOLYC09G011540|SOLYC06G084320|SOLYC01G104650|SOLYC02G085730|SOLYC07G056500|SOLYC04G082830|SOLYC03G120390|SOLYC05G052980|SOLYC07G056420|SOLYC12G096960|SOLYC12G088190|SOLYC09G011630|SOLYC01G108240|SOLYC08G078180|SOLYC09G011550|SOLYC06G082590|SOLYC05G024260|SOLYC05G0…
blue	9404	2.5638e-07	toxin metabolic process	SOLYC01G081270|SOLYC07G056510|SOLYC01G086680|SOLYC07G056470|SOLYC01G081310|SOLYC07G056480|SOLYC07G056420|SOLYC07G056430|SOLYC07G056440
blue	9407	2.5638e-07	toxin catabolic process	SOLYC01G081270|SOLYC07G056510|SOLYC01G086680|SOLYC07G056470|SOLYC01G081310|SOLYC07G056480|SOLYC07G056420|SOLYC07G056430|SOLYC07G056440
blue	9408	3.0526e-07	response to heat	SOLYC06G076570|SOLYC06G076560|SOLYC02G090820|SOLYC03G007890|SOLYC03G118340|SOLYC03G115230|SOLYC08G062437|SOLYC05G052410|SOLYC08G076590|SOLYC02G079930|SOLYC03G113930|SOLYC05G014280|SOLYC08G062340|SOLYC04G063380|SOLYC11G020330|SOLYC09G015000|SOLYC09G009100|SOLYC03G123540|SOLYC11G071830|SOLYC10G086680|SOLYC01G102960
blue	71495	4.0509e-07	cellular response to endogenous stimulus	SOLYC03G013440|SOLYC07G056570|SOLYC05G052410|SOLYC04G051360|SOLYC04G071770|SOLYC12G056590|SOLYC04G074000|SOLYC04G078640|SOLYC10G050970|SOLYC09G011540|SOLYC06G084320|SOLYC01G104650|SOLYC02G085730|SOLYC07G056500|SOLYC04G082830|SOLYC03G120390|SOLYC05G052980|SOLYC07G056420|SOLYC12G096960|SOLYC12G088190|SOLYC09G011630|SOLYC01G108240|SOLYC08G078180|SOLYC09G011550|SOLYC06G082590|SOLYC05G024260|SOLYC05G0…
blue	9755	9.9655e-07	hormone-mediated signaling pathway	SOLYC03G013440|SOLYC07G056570|SOLYC05G052410|SOLYC04G051360|SOLYC04G071770|SOLYC12G056590|SOLYC04G074000|SOLYC04G078640|SOLYC10G050970|SOLYC09G011540|SOLYC06G084320|SOLYC01G104650|SOLYC07G056500|SOLYC04G082830|SOLYC03G120390|SOLYC05G052980|SOLYC07G056420|SOLYC12G096960|SOLYC12G088190|SOLYC09G011630|SOLYC01G108240|SOLYC08G078180|SOLYC09G011550|SOLYC06G082590|SOLYC05G056430|SOLYC01G081270|SOLYC03G1…
blue	42398	1.1592e-06	cellular amino acid derivative biosynthetic process	SOLYC11G011340|SOLYC02G081190|SOLYC11G073030|SOLYC01G107780|SOLYC02G093270|SOLYC10G055200|SOLYC10G079930|SOLYC09G089790|SOLYC10G085190|SOLYC01G107820|SOLYC12G089210|SOLYC07G049530|SOLYC01G107825|SOLYC02G063000|SOLYC02G089610|SOLYC07G043150|SOLYC02G080120|SOLYC03G078490|SOLYC05G053550|SOLYC06G074390|SOLYC10G083440|SOLYC11G011330|SOLYC09G092480|SOLYC05G010320|SOLYC03G080190|SOLYC11G013110|SOLYC12G0…
blue	10035	2.3139e-06	response to inorganic substance	SOLYC06G076560|SOLYC04G082200|SOLYC02G081170|SOLYC12G006050|SOLYC08G062437|SOLYC01G109170|SOLYC09G007520|SOLYC07G056570|SOLYC03G113930|SOLYC11G020330|SOLYC01G106310|SOLYC09G015000|SOLYC06G084320|SOLYC02G062390|SOLYC02G084840|SOLYC06G060250|SOLYC10G086680|SOLYC02G085730|SOLYC04G082460|SOLYC10G084060|SOLYC09G083110|SOLYC03G025380|SOLYC02G082250|SOLYC06G076570|SOLYC06G050440|SOLYC07G005210|SOLYC03G1…
blue	6749	4.3539e-06	glutathione metabolic process	SOLYC07G056500|SOLYC01G081270|SOLYC07G056510|SOLYC01G086680|SOLYC07G056470|SOLYC07G056480|SOLYC07G056420|SOLYC09G011490|SOLYC07G056430|SOLYC07G056440|SOLYC09G011630|SOLYC09G011540|SOLYC09G011550|SOLYC01G081310|SOLYC09G011600
blue	9628	1.4007e-05	response to abiotic stimulus	SOLYC02G081170|SOLYC03G118340|SOLYC03G115230|SOLYC07G056570|SOLYC05G052410|SOLYC02G079930|SOLYC05G054030|SOLYC03G113930|SOLYC04G063380|SOLYC06G084320|SOLYC11G071830|SOLYC02G084840|SOLYC10G086680|SOLYC02G085730|SOLYC06G009390|SOLYC01G086650|SOLYC03G032030|SOLYC06G076670|SOLYC03G007890|SOLYC11G013110|SOLYC06G051750|SOLYC05G007895|SOLYC08G076590|SOLYC01G058720|SOLYC05G052980|SOLYC09G091030|SOLYC09G0…
blue	6970	1.6734e-05	response to osmotic stress	SOLYC06G076570|SOLYC03G032030|SOLYC06G076560|SOLYC11G007770|SOLYC08G062437|SOLYC07G056570|SOLYC01G058720|SOLYC05G056550|SOLYC03G113930|SOLYC08G062340|SOLYC09G011470|SOLYC11G020330|SOLYC09G015000|SOLYC01G106820|SOLYC06G084320|SOLYC03G123540|SOLYC01G009860|SOLYC06G060250|SOLYC05G024260|SOLYC10G086680|SOLYC02G085730|SOLYC06G009390|SOLYC01G102960
blue	9651	2.5197e-05	response to salt stress	SOLYC06G076570|SOLYC03G032030|SOLYC06G076560|SOLYC11G007770|SOLYC08G062437|SOLYC07G056570|SOLYC01G058720|SOLYC03G113930|SOLYC08G062340|SOLYC09G011470|SOLYC11G020330|SOLYC09G015000|SOLYC01G106820|SOLYC06G084320|SOLYC03G123540|SOLYC01G009860|SOLYC06G060250|SOLYC10G086680|SOLYC02G085730|SOLYC06G009390|SOLYC01G102960
blue	9636	2.5197e-05	response to toxin	SOLYC07G056510|SOLYC01G086680|SOLYC08G080940|SOLYC09G007520|SOLYC07G056470|SOLYC07G056430|SOLYC03G096760|SOLYC03G026230|SOLYC01G081310|SOLYC02G087110|SOLYC04G082460|SOLYC02G081430|SOLYC03G025380|SOLYC03G118970|SOLYC02G082250|SOLYC06G050440|SOLYC04G007530|SOLYC11G010380|SOLYC04G081900|SOLYC12G005850|SOLYC04G076950|SOLYC07G056480|SOLYC07G056420|SOLYC04G074850|SOLYC07G056440
blue	6950	4.0969e-05	response to stress	SOLYC06G076020|SOLYC02G081170|SOLYC09G007520|SOLYC02G079930|SOLYC04G051360|SOLYC04G071770|SOLYC02G079410|SOLYC03G113930|SOLYC04G074000|SOLYC10G050970|SOLYC09G007010|SOLYC01G099370|SOLYC06G084320|SOLYC02G065240|SOLYC11G071830|SOLYC02G084840|SOLYC06G009390|SOLYC08G066210|SOLYC09G083110|SOLYC04G007490|SOLYC03G032030|SOLYC10G086410|SOLYC04G079660|SOLYC03G007890|SOLYC04G014600|SOLYC07G008620|SOLYC10G0…
blue	9813	4.8993e-05	flavonoid biosynthetic process	SOLYC03G078490|SOLYC05G053550|SOLYC10G083440|SOLYC09G092480|SOLYC05G010320|SOLYC11G013110|SOLYC05G007950|SOLYC01G095620|SOLYC05G052240|SOLYC01G107780|SOLYC10G079930|SOLYC01G107820|SOLYC01G107825|SOLYC02G063000|SOLYC07G043150
blue	9723	8.4387e-05	response to ethylene stimulus	SOLYC09G092270|SOLYC09G075420|SOLYC02G077370|SOLYC06G053710|SOLYC05G052410|SOLYC04G051360|SOLYC05G052670|SOLYC04G071770|SOLYC07G054220|SOLYC12G056590|SOLYC04G078660|SOLYC04G012050|SOLYC05G052680|SOLYC04G078640|SOLYC10G050970|SOLYC01G108240|SOLYC08G078190|SOLYC08G078180|SOLYC02G093180|SOLYC08G007210|SOLYC08G082210|SOLYC06G082590|SOLYC08G065320
blue	9812	9.1684e-05	flavonoid metabolic process	SOLYC03G078490|SOLYC05G053550|SOLYC10G083440|SOLYC09G092480|SOLYC05G010320|SOLYC11G013110|SOLYC05G007950|SOLYC01G095620|SOLYC05G052240|SOLYC01G107780|SOLYC10G079930|SOLYC01G107820|SOLYC01G107825|SOLYC02G063000|SOLYC07G043150
blue	9734	0.00010244	auxin mediated signaling pathway	SOLYC05G056430|SOLYC07G056500|SOLYC01G081270|SOLYC03G121970|SOLYC01G086680|SOLYC04G082830|SOLYC03G013440|SOLYC07G056470|SOLYC07G056480|SOLYC03G120390|SOLYC03G032090|SOLYC07G056420|SOLYC09G011490|SOLYC07G056430|SOLYC07G056440|SOLYC12G088190|SOLYC09G011630|SOLYC09G011540|SOLYC09G011550|SOLYC01G081310|SOLYC09G011600|SOLYC06G050800|SOLYC02G082450|SOLYC02G089400
blue	71365	0.00010945	cellular response to auxin stimulus	SOLYC05G056430|SOLYC07G056500|SOLYC01G081270|SOLYC03G121970|SOLYC01G086680|SOLYC04G082830|SOLYC03G013440|SOLYC07G056470|SOLYC07G056480|SOLYC03G120390|SOLYC03G032090|SOLYC07G056420|SOLYC09G011490|SOLYC07G056430|SOLYC07G056440|SOLYC12G088190|SOLYC09G011630|SOLYC09G011540|SOLYC09G011550|SOLYC01G081310|SOLYC09G011600|SOLYC06G050800|SOLYC02G082450|SOLYC02G089400
blue	51259	0.00012303	protein oligomerization	SOLYC06G076570|SOLYC06G076560|SOLYC08G062340|SOLYC11G020330|SOLYC09G015000|SOLYC08G062437|SOLYC03G123540|SOLYC10G086680|SOLYC01G102960|SOLYC03G113930
blue	1101	0.00015479	response to acid	SOLYC04G082200|SOLYC02G081170|SOLYC01G109170|SOLYC07G056570|SOLYC05G052980|SOLYC09G091030|SOLYC01G095140|SOLYC01G094690|SOLYC03G096670|SOLYC06G084320|SOLYC03G096290|SOLYC02G062390|SOLYC02G084840|SOLYC06G060250|SOLYC08G067630
blue	55085	0.00017206	transmembrane transport	SOLYC05G006990|SOLYC12G006050|SOLYC03G120980|SOLYC03G013440|SOLYC06G071890|SOLYC00G500322|SOLYC06G005820|SOLYC10G039290|SOLYC10G076480|SOLYC09G007770|SOLYC02G067740|SOLYC03G026230|SOLYC01G080640|SOLYC06G082780|SOLYC09G065560|SOLYC03G032030|SOLYC05G055330|SOLYC04G082830|SOLYC03G007530|SOLYC00G019730|SOLYC04G015970|SOLYC03G114950|SOLYC07G062700|SOLYC04G076950|SOLYC03G113420|SOLYC06G076750|SOLYC08G0…
blue	23033	0.00034346	signaling pathway	SOLYC03G013440|SOLYC07G056570|SOLYC05G052410|SOLYC04G009900|SOLYC04G051360|SOLYC08G077230|SOLYC04G071770|SOLYC12G056590|SOLYC04G074000|SOLYC04G078640|SOLYC10G050970|SOLYC10G051340|SOLYC09G011540|SOLYC06G084320|SOLYC02G065240|SOLYC01G104650|SOLYC02G085730|SOLYC08G075540|SOLYC07G056500|SOLYC04G082830|SOLYC04G080170|SOLYC02G078170|SOLYC03G120390|SOLYC05G052980|SOLYC07G056420|SOLYC12G099790|SOLYC12G0…
blue	9414	0.00034851	response to water deprivation	SOLYC04G082200|SOLYC02G081170|SOLYC01G109170|SOLYC07G056570|SOLYC05G052980|SOLYC09G091030|SOLYC01G095140|SOLYC01G094690|SOLYC03G096670|SOLYC06G084320|SOLYC03G096290|SOLYC02G062390|SOLYC02G084840|SOLYC06G060250|SOLYC08G067630
blue	44283	0.00037416	small molecule biosynthetic process	SOLYC10G009240|SOLYC07G056570|SOLYC00G500322|SOLYC04G074480|SOLYC04G014370|SOLYC04G079730|SOLYC07G056330|SOLYC02G093270|SOLYC02G092260|SOLYC10G085190|SOLYC02G087110|SOLYC02G085730|SOLYC02G089610|SOLYC11G066150|SOLYC08G083110|SOLYC06G065560|SOLYC02G080120|SOLYC05G053550|SOLYC11G012100|SOLYC11G011330|SOLYC09G092480|SOLYC11G006340|SOLYC03G080190|SOLYC11G013110|SOLYC02G082190|SOLYC05G051850|SOLYC10G0…
blue	9415	0.0005017	response to water	SOLYC04G082200|SOLYC02G081170|SOLYC01G109170|SOLYC07G056570|SOLYC05G052980|SOLYC09G091030|SOLYC01G095140|SOLYC01G094690|SOLYC03G096670|SOLYC06G084320|SOLYC03G096290|SOLYC02G062390|SOLYC02G084840|SOLYC06G060250|SOLYC08G067630
blue	44281	0.00072595	small molecule metabolic process	SOLYC01G010250|SOLYC03G120980|SOLYC02G093710|SOLYC04G074480|SOLYC08G077230|SOLYC03G051920|SOLYC04G040180|SOLYC02G093270|SOLYC09G061840|SOLYC02G065240|SOLYC11G069180|SOLYC02G089610|SOLYC08G083110|SOLYC02G080120|SOLYC08G044260|SOLYC10G085200|SOLYC05G053550|SOLYC11G012100|SOLYC09G092480|SOLYC11G006340|SOLYC03G080190|SOLYC06G051750|SOLYC06G035960|SOLYC08G076390|SOLYC07G053270|SOLYC10G050160|SOLYC07G0…
blue	42044	0.00079717	fluid transport	SOLYC04G071980|SOLYC01G094690|SOLYC09G007770|SOLYC06G011350|SOLYC09G007760|SOLYC06G060760|SOLYC03G096290|SOLYC10G078490
blue	6833	0.00079717	water transport	SOLYC04G071980|SOLYC01G094690|SOLYC09G007770|SOLYC06G011350|SOLYC09G007760|SOLYC06G060760|SOLYC03G096290|SOLYC10G078490
blue	9873	0.0011587	ethylene mediated signaling pathway	SOLYC09G075420|SOLYC02G077370|SOLYC06G053710|SOLYC05G052410|SOLYC04G051360|SOLYC04G071770|SOLYC07G054220|SOLYC12G056590|SOLYC04G012050|SOLYC04G078640|SOLYC10G050970|SOLYC01G108240|SOLYC08G078190|SOLYC08G078180|SOLYC08G082210|SOLYC06G082590
blue	71369	0.0012495	cellular response to ethylene stimulus	SOLYC09G075420|SOLYC02G077370|SOLYC06G053710|SOLYC05G052410|SOLYC04G051360|SOLYC04G071770|SOLYC07G054220|SOLYC12G056590|SOLYC04G012050|SOLYC04G078640|SOLYC10G050970|SOLYC01G108240|SOLYC08G078190|SOLYC08G078180|SOLYC08G082210|SOLYC06G082590
blue	9718	0.0012495	anthocyanin biosynthetic process	SOLYC03G078490|SOLYC01G107780|SOLYC10G083440|SOLYC09G092480|SOLYC05G007950|SOLYC10G079930|SOLYC01G095620|SOLYC01G107820|SOLYC01G107825|SOLYC02G063000|SOLYC07G043150
blue	51716	0.0012495	cellular response to stimulus	SOLYC06G076020|SOLYC02G081170|SOLYC09G007520|SOLYC04G051360|SOLYC08G077230|SOLYC04G071770|SOLYC04G074000|SOLYC10G050970|SOLYC09G061840|SOLYC06G084320|SOLYC02G065240|SOLYC01G104650|SOLYC09G083110|SOLYC04G007490|SOLYC10G086410|SOLYC03G007890|SOLYC04G082830|SOLYC05G007895|SOLYC02G078170|SOLYC04G081900|SOLYC05G052980|SOLYC07G056420|SOLYC02G090970|SOLYC02G092110|SOLYC12G099790|SOLYC12G096960|SOLYC09G0…
blue	46395	0.0012495	carboxylic acid catabolic process	SOLYC05G010720|SOLYC04G009960|SOLYC10G085200|SOLYC06G035960|SOLYC10G078550|SOLYC10G054440|SOLYC03G098240|SOLYC04G054890|SOLYC03G051920|SOLYC07G017610|SOLYC01G110440|SOLYC05G041200|SOLYC01G108030|SOLYC04G025530|SOLYC09G061840|SOLYC01G107700|SOLYC11G069180|SOLYC12G014100|SOLYC02G086880|SOLYC04G005160
blue	16054	0.0012495	organic acid catabolic process	SOLYC05G010720|SOLYC04G009960|SOLYC10G085200|SOLYC06G035960|SOLYC10G078550|SOLYC10G054440|SOLYC03G098240|SOLYC04G054890|SOLYC03G051920|SOLYC07G017610|SOLYC01G110440|SOLYC05G041200|SOLYC01G108030|SOLYC04G025530|SOLYC09G061840|SOLYC01G107700|SOLYC11G069180|SOLYC12G014100|SOLYC02G086880|SOLYC04G005160
blue	46283	0.0016252	anthocyanin metabolic process	SOLYC03G078490|SOLYC01G107780|SOLYC10G083440|SOLYC09G092480|SOLYC05G007950|SOLYC10G079930|SOLYC01G095620|SOLYC01G107820|SOLYC01G107825|SOLYC02G063000|SOLYC07G043150
blue	6457	0.0019289	protein folding	SOLYC06G076020|SOLYC09G075950|SOLYC06G076560|SOLYC03G117630|SOLYC04G081530|SOLYC05G053760|SOLYC04G011440|SOLYC08G062437|SOLYC02G077670|SOLYC04G072160|SOLYC09G092690|SOLYC03G113930|SOLYC11G020330|SOLYC09G015000|SOLYC11G071830|SOLYC10G086680|SOLYC06G076570|SOLYC10G086410|SOLYC03G007890|SOLYC06G072430|SOLYC08G062340|SOLYC11G020040|SOLYC03G123540|SOLYC11G066100|SOLYC09G064380|SOLYC10G084170|SOLYC01G1…
blue	23052	0.0019637	signaling	SOLYC03G013440|SOLYC07G056570|SOLYC05G052410|SOLYC04G009900|SOLYC04G051360|SOLYC08G077230|SOLYC04G071770|SOLYC12G056590|SOLYC04G074000|SOLYC04G078640|SOLYC10G050970|SOLYC10G051340|SOLYC09G011540|SOLYC06G084320|SOLYC02G065240|SOLYC01G104650|SOLYC02G085730|SOLYC05G051050|SOLYC08G075540|SOLYC07G056500|SOLYC04G082830|SOLYC04G080170|SOLYC02G078170|SOLYC03G120390|SOLYC05G052980|SOLYC07G056420|SOLYC02G0…
blue	9733	0.0023436	response to auxin stimulus	SOLYC05G056430|SOLYC10G084020|SOLYC01G081270|SOLYC03G121970|SOLYC01G086680|SOLYC03G013440|SOLYC07G056570|SOLYC07G056470|SOLYC01G091030|SOLYC06G053260|SOLYC09G011490|SOLYC07G056430|SOLYC01G096340|SOLYC09G011540|SOLYC01G081310|SOLYC09G011600|SOLYC07G056500|SOLYC04G082830|SOLYC07G056480|SOLYC03G120390|SOLYC03G032090|SOLYC07G056420|SOLYC07G056440|SOLYC12G088190|SOLYC09G011630|SOLYC09G011550|SOLYC06G0…
blue	9695	0.0037595	jasmonic acid biosynthetic process	SOLYC03G111170|SOLYC11G069800|SOLYC02G085730|SOLYC04G079730
blue	9804	0.0047112	coumarin metabolic process	SOLYC02G081190|SOLYC03G080190|SOLYC11G013110|SOLYC12G006380|SOLYC02G062500|SOLYC10G076670|SOLYC01G108880|SOLYC09G089790|SOLYC10G085190|SOLYC09G089580|SOLYC09G089780|SOLYC07G049530|SOLYC02G062460|SOLYC02G080120
blue	9805	0.0047112	coumarin biosynthetic process	SOLYC02G081190|SOLYC03G080190|SOLYC11G013110|SOLYC12G006380|SOLYC02G062500|SOLYC10G076670|SOLYC01G108880|SOLYC09G089790|SOLYC10G085190|SOLYC09G089580|SOLYC09G089780|SOLYC07G049530|SOLYC02G062460|SOLYC02G080120
blue	2238	0.0047112	response to molecule of fungal origin	SOLYC02G081190|SOLYC03G080190|SOLYC11G013110|SOLYC12G006380|SOLYC02G062500|SOLYC10G076670|SOLYC01G108880|SOLYC09G089790|SOLYC10G085190|SOLYC09G089580|SOLYC09G089780|SOLYC07G049530|SOLYC02G062460|SOLYC02G080120
blue	9737	0.0049047	response to abscisic acid stimulus	SOLYC04G082200|SOLYC08G078510|SOLYC11G007770|SOLYC08G067290|SOLYC05G012210|SOLYC01G109170|SOLYC07G056570|SOLYC05G052520|SOLYC05G052980|SOLYC11G006720|SOLYC12G096960|SOLYC03G096670|SOLYC06G084320|SOLYC01G104650|SOLYC01G009860|SOLYC02G062390|SOLYC02G084840|SOLYC06G060250|SOLYC05G024260
blue	160	0.0070001	two-component signal transduction system (phosphorelay)	SOLYC09G075420|SOLYC04G008110|SOLYC02G077370|SOLYC06G053710|SOLYC05G052410|SOLYC04G051360|SOLYC08G077230|SOLYC04G071770|SOLYC07G054220|SOLYC12G056590|SOLYC04G012050|SOLYC04G078640|SOLYC10G050970|SOLYC01G108240|SOLYC08G078190|SOLYC08G078180|SOLYC08G082210|SOLYC06G082590
blue	9310	0.0082287	amine catabolic process	SOLYC04G009960|SOLYC10G078550|SOLYC10G054440|SOLYC03G098240|SOLYC03G051920|SOLYC07G017610|SOLYC01G110440|SOLYC05G041200|SOLYC01G108030|SOLYC04G025530|SOLYC01G107700|SOLYC11G069180|SOLYC12G014100|SOLYC07G043590
blue	42493	0.0084788	response to drug	SOLYC03G118970|SOLYC04G007530|SOLYC01G067070|SOLYC11G010380|SOLYC03G026230|SOLYC12G005850|SOLYC04G076950|SOLYC04G074850
blue	15893	0.0084788	drug transport	SOLYC03G118970|SOLYC04G007530|SOLYC01G067070|SOLYC11G010380|SOLYC03G026230|SOLYC12G005850|SOLYC04G076950|SOLYC04G074850
blue	9065	0.0093326	glutamine family amino acid catabolic process	SOLYC01G110440|SOLYC04G025530|SOLYC10G078550|SOLYC10G054440|SOLYC03G098240
blue	43649	0.010601	dicarboxylic acid catabolic process	SOLYC04G025530|SOLYC06G035960|SOLYC10G078550|SOLYC03G098240
blue	6979	0.010935	response to oxidative stress	SOLYC06G076560|SOLYC08G080940|SOLYC08G062437|SOLYC09G007520|SOLYC03G113930|SOLYC11G020330|SOLYC09G015000|SOLYC02G087110|SOLYC10G086680|SOLYC02G085730|SOLYC04G082460|SOLYC09G083110|SOLYC03G025380|SOLYC02G082250|SOLYC06G076570|SOLYC06G050440|SOLYC07G005210|SOLYC03G119980|SOLYC03G111720|SOLYC08G062340|SOLYC09G008970|SOLYC03G123540|SOLYC08G067630|SOLYC06G005260|SOLYC01G102960
blue	6732	0.013154	coenzyme metabolic process	SOLYC02G079170|SOLYC01G081270|SOLYC07G056510|SOLYC01G010250|SOLYC02G038740|SOLYC12G011000|SOLYC01G086680|SOLYC05G012110|SOLYC07G056470|SOLYC07G055060|SOLYC09G011490|SOLYC07G056430|SOLYC02G078900|SOLYC04G016330|SOLYC09G011540|SOLYC01G081310|SOLYC09G011600|SOLYC07G056500|SOLYC06G074390|SOLYC07G053270|SOLYC07G056480|SOLYC07G056420|SOLYC07G056440|SOLYC07G017610|SOLYC11G067190|SOLYC09G011630|SOLYC09G0…
blue	6790	0.013917	sulfur metabolic process	SOLYC01G081270|SOLYC07G056510|SOLYC01G086680|SOLYC07G056470|SOLYC09G011490|SOLYC07G056430|SOLYC07G043310|SOLYC09G011540|SOLYC01G081310|SOLYC09G011600|SOLYC07G049530|SOLYC08G083110|SOLYC07G056500|SOLYC06G074390|SOLYC07G056480|SOLYC07G056420|SOLYC07G053890|SOLYC07G056440|SOLYC07G017610|SOLYC11G067190|SOLYC09G011630|SOLYC09G011550|SOLYC09G089580|SOLYC12G056940|SOLYC06G007180
blue	9063	0.013917	cellular amino acid catabolic process	SOLYC04G009960|SOLYC10G078550|SOLYC10G054440|SOLYC03G098240|SOLYC03G051920|SOLYC07G017610|SOLYC01G110440|SOLYC05G041200|SOLYC01G108030|SOLYC04G025530|SOLYC01G107700|SOLYC11G069180|SOLYC12G014100
blue	9820	0.01451	alkaloid metabolic process	SOLYC03G121960|SOLYC10G081560|SOLYC02G067920|SOLYC11G065530|SOLYC03G119980|SOLYC10G054440|SOLYC09G075140|SOLYC01G099910|SOLYC05G051660|SOLYC01G094010|SOLYC02G069690|SOLYC01G110440|SOLYC04G074950|SOLYC09G009520|SOLYC05G054315|SOLYC02G065240|SOLYC02G089320|SOLYC02G063160
blue	46618	0.017762	drug export	SOLYC03G118970|SOLYC04G007530|SOLYC11G010380|SOLYC03G026230|SOLYC12G005850|SOLYC04G076950|SOLYC04G074850
blue	302	0.017762	response to reactive oxygen species	SOLYC02G082250|SOLYC06G076570|SOLYC06G076560|SOLYC06G050440|SOLYC07G005210|SOLYC03G119980|SOLYC08G062437|SOLYC09G007520|SOLYC03G113930|SOLYC08G062340|SOLYC11G020330|SOLYC09G015000|SOLYC03G123540|SOLYC10G086680|SOLYC02G085730|SOLYC04G082460|SOLYC01G102960|SOLYC09G083110|SOLYC03G025380
blue	9064	0.018061	glutamine family amino acid metabolic process	SOLYC01G110440|SOLYC02G092260|SOLYC04G025530|SOLYC02G082190|SOLYC10G078550|SOLYC10G054440|SOLYC03G098240|SOLYC12G089210|SOLYC07G053890|SOLYC06G007180|SOLYC03G083440
blue	10951	0.02415	negative regulation of endopeptidase activity	SOLYC03G020010|SOLYC04G079470|SOLYC03G097270|SOLYC01G108390|SOLYC03G098740|SOLYC06G072230|SOLYC09G097850
blue	9631	0.026479	cold acclimation	SOLYC04G082200|SOLYC01G109170|SOLYC08G006470|SOLYC02G062390|SOLYC02G084840
blue	45861	0.027348	negative regulation of proteolysis	SOLYC03G020010|SOLYC04G079470|SOLYC03G097270|SOLYC01G108390|SOLYC03G098740|SOLYC06G072230|SOLYC09G097850
blue	52548	0.027348	regulation of endopeptidase activity	SOLYC03G020010|SOLYC04G079470|SOLYC03G097270|SOLYC01G108390|SOLYC03G098740|SOLYC06G072230|SOLYC09G097850
blue	46148	0.030134	pigment biosynthetic process	SOLYC03G078490|SOLYC01G086650|SOLYC10G083440|SOLYC09G092480|SOLYC11G013110|SOLYC05G007950|SOLYC01G095620|SOLYC07G056570|SOLYC06G036260|SOLYC01G107780|SOLYC10G079930|SOLYC01G107820|SOLYC01G107825|SOLYC02G063000|SOLYC07G043150
blue	9836	0.03163	ripening, climacteric	SOLYC09G092270|SOLYC02G093180|SOLYC08G007210|SOLYC05G052670|SOLYC04G078660|SOLYC05G052680
blue	42440	0.032804	pigment metabolic process	SOLYC03G078490|SOLYC01G086650|SOLYC10G083440|SOLYC09G092480|SOLYC11G013110|SOLYC05G007950|SOLYC01G095620|SOLYC07G056570|SOLYC06G036260|SOLYC08G080090|SOLYC01G107780|SOLYC10G079930|SOLYC01G107820|SOLYC01G107825|SOLYC02G063000|SOLYC07G043150
blue	34220	0.03419	ion transmembrane transport	SOLYC05G007980|SOLYC12G006050|SOLYC02G081030|SOLYC02G092800|SOLYC06G071890|SOLYC01G096720|SOLYC00G500322|SOLYC12G005980|SOLYC06G005820|SOLYC05G051220|SOLYC10G076480|SOLYC00G500349|SOLYC10G051120|SOLYC02G067740|SOLYC07G008320|SOLYC06G082780|SOLYC09G065560|SOLYC07G053970|SOLYC03G032030|SOLYC08G023440|SOLYC00G019730|SOLYC11G039980|SOLYC07G051950|SOLYC07G062700|SOLYC12G096340|SOLYC01G096730|SOLYC01G0…
blue	42542	0.03419	response to hydrogen peroxide	SOLYC06G076570|SOLYC06G076560|SOLYC06G050440|SOLYC03G119980|SOLYC08G062437|SOLYC09G007520|SOLYC03G113930|SOLYC08G062340|SOLYC11G020330|SOLYC09G015000|SOLYC03G123540|SOLYC10G086680|SOLYC02G085730|SOLYC04G082460|SOLYC01G102960|SOLYC03G025380
blue	61077	0.035567	chaperone-mediated protein folding	SOLYC06G076020|SOLYC09G075950|SOLYC10G086410|SOLYC03G117630|SOLYC05G053760|SOLYC04G011440|SOLYC02G077670|SOLYC11G066100|SOLYC09G092690
blue	9835	0.038314	ripening	SOLYC09G092270|SOLYC02G093180|SOLYC07G056570|SOLYC08G007210|SOLYC09G089580|SOLYC07G049530|SOLYC05G052670|SOLYC04G078660|SOLYC05G052680
blue	34763	0.038314	negative regulation of transmembrane transport	SOLYC03G096670|SOLYC05G052980
blue	34766	0.038314	negative regulation of ion transmembrane transport	SOLYC03G096670|SOLYC05G052980
blue	42908	0.038314	xenobiotic transport	SOLYC03G118970|SOLYC04G007530|SOLYC11G010380|SOLYC03G026230|SOLYC12G005850|SOLYC04G076950|SOLYC04G074850
blue	9694	0.040244	jasmonic acid metabolic process	SOLYC03G044790|SOLYC03G111170|SOLYC02G065240|SOLYC11G069800|SOLYC02G085730|SOLYC04G079730
blue	31408	0.040244	oxylipin biosynthetic process	SOLYC03G044790|SOLYC03G111170|SOLYC11G069800|SOLYC02G087110|SOLYC02G085730|SOLYC04G079730
blue	44282	0.042333	small molecule catabolic process	SOLYC04G009960|SOLYC01G010250|SOLYC05G012110|SOLYC04G054890|SOLYC03G051920|SOLYC04G016330|SOLYC01G108030|SOLYC09G061840|SOLYC01G107700|SOLYC11G069180|SOLYC02G086880|SOLYC07G043590|SOLYC05G010720|SOLYC10G085200|SOLYC06G035960|SOLYC10G078550|SOLYC10G054440|SOLYC03G098240|SOLYC10G083720|SOLYC11G006540|SOLYC10G005510|SOLYC07G017610|SOLYC01G110440|SOLYC04G072035|SOLYC01G097880|SOLYC05G041200|SOLYC04G0…
blue	52547	0.045573	regulation of peptidase activity	SOLYC03G020010|SOLYC04G079470|SOLYC03G097270|SOLYC01G108390|SOLYC07G066030|SOLYC03G098740|SOLYC06G072230|SOLYC09G097850
blue	34620	0.045606	cellular response to unfolded protein	SOLYC06G076020|SOLYC09G075950|SOLYC10G086410|SOLYC03G117630|SOLYC04G011440|SOLYC11G066100
blue	6986	0.045606	response to unfolded protein	SOLYC06G076020|SOLYC09G075950|SOLYC10G086410|SOLYC03G117630|SOLYC04G011440|SOLYC11G066100
blue	42026	0.046	protein refolding	SOLYC06G076020|SOLYC09G075950|SOLYC10G086410|SOLYC03G117630|SOLYC04G011440|SOLYC11G066100|SOLYC11G071830
blue	51084	0.046	de novo' posttranslational protein folding	SOLYC06G076020|SOLYC09G075950|SOLYC10G086410|SOLYC03G117630|SOLYC04G011440|SOLYC02G077670|SOLYC11G066100
blue	51085	0.046	chaperone mediated protein folding requiring cofactor	SOLYC06G076020|SOLYC09G075950|SOLYC10G086410|SOLYC03G117630|SOLYC04G011440|SOLYC02G077670|SOLYC11G066100
blue	9607	0.053311	response to biotic stimulus	SOLYC06G076020|SOLYC05G008210|SOLYC10G005040|SOLYC04G074000|SOLYC03G095650|SOLYC04G063380|SOLYC09G007010|SOLYC10G085190|SOLYC02G065240|SOLYC02G085730|SOLYC08G066210|SOLYC04G007490|SOLYC02G080120|SOLYC04G054140|SOLYC10G086410|SOLYC04G079660|SOLYC07G008620|SOLYC10G008220|SOLYC03G080190|SOLYC11G013110|SOLYC09G006005|SOLYC04G078290|SOLYC05G008860|SOLYC05G007895|SOLYC02G078170|SOLYC05G052980|SOLYC12G0…
blue	33993	0.057981	response to lipid	SOLYC04G082200|SOLYC08G078510|SOLYC11G007770|SOLYC08G067290|SOLYC12G009220|SOLYC05G012210|SOLYC01G109170|SOLYC05G052520|SOLYC05G052980|SOLYC11G006720|SOLYC12G096960|SOLYC12G099900|SOLYC03G096670|SOLYC06G084320|SOLYC01G104650|SOLYC02G062390|SOLYC02G084840|SOLYC06G060250|SOLYC05G024260|SOLYC02G085730
blue	10119	0.058156	regulation of stomatal movement	SOLYC03G096670|SOLYC10G051120|SOLYC01G096720|SOLYC10G078340|SOLYC01G098190|SOLYC05G052980|SOLYC01G096730
blue	8202	0.067585	steroid metabolic process	SOLYC06G061280|SOLYC02G070580|SOLYC10G085870|SOLYC02G038740|SOLYC02G089160|SOLYC06G051750|SOLYC11G069800|SOLYC01G088430|SOLYC04G079730|SOLYC08G044260|SOLYC03G117800
blue	71695	0.067585	anatomical structure maturation	SOLYC08G078510|SOLYC09G092270|SOLYC02G093180|SOLYC08G007210|SOLYC07G049530|SOLYC12G096340|SOLYC05G024260|SOLYC05G052670|SOLYC04G078660|SOLYC05G052680|SOLYC06G073990
blue	10230	0.068005	alternative respiration	SOLYC08G075540|SOLYC11G069180|SOLYC08G075550
blue	6525	0.070165	arginine metabolic process	SOLYC01G110440|SOLYC02G092260|SOLYC10G054440|SOLYC12G089210|SOLYC07G053890
blue	71445	0.076769	cellular response to protein stimulus	SOLYC06G076020|SOLYC09G075950|SOLYC10G086410|SOLYC03G117630|SOLYC04G011440|SOLYC05G007895|SOLYC11G066100|SOLYC07G048120
blue	51789	0.076769	response to protein stimulus	SOLYC06G076020|SOLYC09G075950|SOLYC10G086410|SOLYC03G117630|SOLYC04G011440|SOLYC05G007895|SOLYC11G066100|SOLYC07G048120
blue	51186	0.079792	cofactor metabolic process	SOLYC02G079170|SOLYC01G081270|SOLYC07G056510|SOLYC01G010250|SOLYC02G038740|SOLYC12G011000|SOLYC01G086680|SOLYC05G012110|SOLYC07G056470|SOLYC07G055060|SOLYC09G011490|SOLYC07G056430|SOLYC02G078900|SOLYC04G016330|SOLYC07G043310|SOLYC09G011540|SOLYC01G081310|SOLYC09G011600|SOLYC01G086650|SOLYC07G056500|SOLYC06G074390|SOLYC07G053270|SOLYC07G056480|SOLYC07G056420|SOLYC07G056440|SOLYC08G080090|SOLYC07G0…
blue	6839	0.079792	mitochondrial transport	SOLYC06G068820|SOLYC01G098230|SOLYC03G121860|SOLYC10G051120|SOLYC01G108250|SOLYC11G068980|SOLYC06G071890|SOLYC06G072330|SOLYC12G005980|SOLYC06G082780
blue	34762	0.079804	regulation of transmembrane transport	SOLYC07G053970|SOLYC07G006600|SOLYC03G096670|SOLYC05G052980|SOLYC05G051220
blue	16125	0.081533	sterol metabolic process	SOLYC02G070580|SOLYC02G038740|SOLYC02G089160|SOLYC06G051750|SOLYC11G069800|SOLYC01G088430|SOLYC04G079730|SOLYC08G044260|SOLYC03G117800
blue	6458	0.081533	de novo' protein folding	SOLYC06G076020|SOLYC09G075950|SOLYC10G086410|SOLYC03G117630|SOLYC04G011440|SOLYC02G077670|SOLYC11G066100
blue	10359	0.081533	regulation of anion channel activity	SOLYC03G096670|SOLYC05G052980
blue	10360	0.081533	negative regulation of anion channel activity	SOLYC03G096670|SOLYC05G052980
blue	43271	0.081533	negative regulation of ion transport	SOLYC03G096670|SOLYC05G052980
blue	22898	0.081533	regulation of transmembrane transporter activity	SOLYC03G096670|SOLYC05G052980
blue	6527	0.081533	arginine catabolic process	SOLYC01G110440|SOLYC10G054440
blue	32410	0.081533	negative regulation of transporter activity	SOLYC03G096670|SOLYC05G052980
blue	32412	0.081533	regulation of ion transmembrane transporter activity	SOLYC03G096670|SOLYC05G052980
blue	32413	0.081533	negative regulation of ion transmembrane transporter activity	SOLYC03G096670|SOLYC05G052980
blue	71216	0.082674	cellular response to biotic stimulus	SOLYC06G076020|SOLYC09G075950|SOLYC10G086410|SOLYC03G117630|SOLYC04G011440|SOLYC05G007895|SOLYC11G066100|SOLYC07G048120
blue	6538	0.082914	glutamate catabolic process	SOLYC04G025530|SOLYC10G078550|SOLYC03G098240
blue	6850	0.082914	mitochondrial pyruvate transport	SOLYC10G051120|SOLYC06G071890|SOLYC12G005980
blue	9620	0.086892	response to fungus	SOLYC05G008210|SOLYC02G081190|SOLYC07G006770|SOLYC02G093970|SOLYC04G074000|SOLYC01G111400|SOLYC09G089790|SOLYC10G085190|SOLYC08G080660|SOLYC07G049530|SOLYC02G085730|SOLYC08G066210|SOLYC02G080120|SOLYC02G061770|SOLYC07G008620|SOLYC03G080190|SOLYC11G013110|SOLYC04G074270|SOLYC12G006380|SOLYC05G008860|SOLYC03G112230|SOLYC02G062500|SOLYC10G076670|SOLYC01G105370|SOLYC01G097240|SOLYC01G108880|SOLYC01G1…
blue	6633	0.08861	fatty acid biosynthetic process	SOLYC10G009240|SOLYC03G006140|SOLYC03G111170|SOLYC11G069800|SOLYC04G014370|SOLYC07G056320|SOLYC04G079730|SOLYC03G044790|SOLYC09G083050|SOLYC12G056940|SOLYC08G067410|SOLYC02G087110|SOLYC02G085730|SOLYC06G065560
blue	23060	0.088817	signal transmission	SOLYC03G013440|SOLYC05G052410|SOLYC04G009900|SOLYC04G051360|SOLYC08G077230|SOLYC04G071770|SOLYC12G056590|SOLYC04G074000|SOLYC04G078640|SOLYC10G050970|SOLYC10G051340|SOLYC09G011540|SOLYC06G084320|SOLYC05G051050|SOLYC07G056500|SOLYC04G082830|SOLYC04G080170|SOLYC02G078170|SOLYC03G120390|SOLYC02G090970|SOLYC02G092110|SOLYC12G099790|SOLYC12G096960|SOLYC07G064440|SOLYC09G011630|SOLYC01G108240|SOLYC11G0…
blue	23046	0.089971	signaling process	SOLYC03G013440|SOLYC05G052410|SOLYC04G009900|SOLYC04G051360|SOLYC08G077230|SOLYC04G071770|SOLYC12G056590|SOLYC04G074000|SOLYC04G078640|SOLYC10G050970|SOLYC10G051340|SOLYC09G011540|SOLYC06G084320|SOLYC05G051050|SOLYC07G056500|SOLYC04G082830|SOLYC04G080170|SOLYC02G078170|SOLYC03G120390|SOLYC02G090970|SOLYC02G092110|SOLYC12G099790|SOLYC12G096960|SOLYC07G064440|SOLYC09G011630|SOLYC01G108240|SOLYC11G0…
blue	30162	0.092518	regulation of proteolysis	SOLYC04G016160|SOLYC03G020010|SOLYC04G079470|SOLYC03G117860|SOLYC03G097270|SOLYC01G108390|SOLYC07G066030|SOLYC03G098740|SOLYC06G072230|SOLYC09G097850
blue	10149	0.092518	senescence	SOLYC05G007770|SOLYC01G009860|SOLYC08G067630|SOLYC05G024260|SOLYC08G068330
blue	10150	0.092518	leaf senescence	SOLYC05G007770|SOLYC01G009860|SOLYC08G067630|SOLYC05G024260|SOLYC08G068330
blue	10260	0.092518	organ senescence	SOLYC05G007770|SOLYC01G009860|SOLYC08G067630|SOLYC05G024260|SOLYC08G068330
blue	10466	0.09953	negative regulation of peptidase activity	SOLYC03G020010|SOLYC04G079470|SOLYC03G097270|SOLYC01G108390|SOLYC03G098740|SOLYC06G072230|SOLYC09G097850
blue	7154	0.10175	cell communication	SOLYC03G078360|SOLYC03G013440|SOLYC04G009900|SOLYC08G077230|SOLYC04G071770|SOLYC12G056590|SOLYC04G074000|SOLYC10G050970|SOLYC10G051340|SOLYC09G011540|SOLYC06G084320|SOLYC05G051050|SOLYC07G056500|SOLYC04G082830|SOLYC04G080170|SOLYC02G078170|SOLYC10G078550|SOLYC03G120390|SOLYC02G090970|SOLYC02G092110|SOLYC12G099790|SOLYC12G096960|SOLYC07G064440|SOLYC09G011630|SOLYC11G072630|SOLYC08G078180|SOLYC09G0…
blue	8216	0.10175	spermidine metabolic process	SOLYC01G110440|SOLYC10G054440|SOLYC02G089610
blue	8295	0.10175	spermidine biosynthetic process	SOLYC01G110440|SOLYC10G054440|SOLYC02G089610
blue	10088	0.10175	phloem development	SOLYC03G111810|SOLYC05G013850|SOLYC05G013870
blue	6116	0.10175	NADH oxidation	SOLYC02G078900|SOLYC02G079170|SOLYC04G016330
blue	6848	0.10175	pyruvate transport	SOLYC10G051120|SOLYC06G071890|SOLYC12G005980
blue	21700	0.10268	developmental maturation	SOLYC08G078510|SOLYC09G092270|SOLYC02G093180|SOLYC08G007210|SOLYC07G049530|SOLYC12G096340|SOLYC05G024260|SOLYC05G052670|SOLYC04G078660|SOLYC05G052680|SOLYC06G073990
blue	6536	0.10605	glutamate metabolic process	SOLYC04G025530|SOLYC10G078550|SOLYC03G098240|SOLYC03G083440
blue	71215	0.11154	cellular response to abscisic acid stimulus	SOLYC12G096960|SOLYC03G096670|SOLYC06G084320|SOLYC07G056570|SOLYC05G052520|SOLYC01G104650|SOLYC05G052980|SOLYC05G024260
blue	6694	0.11154	steroid biosynthetic process	SOLYC06G061280|SOLYC02G070580|SOLYC02G038740|SOLYC02G089160|SOLYC06G051750|SOLYC01G088430|SOLYC08G044260|SOLYC03G117800
blue	31407	0.12408	oxylipin metabolic process	SOLYC03G044790|SOLYC03G111170|SOLYC02G065240|SOLYC11G069800|SOLYC02G087110|SOLYC02G085730|SOLYC04G079730
blue	9051	0.12919	pentose-phosphate shunt, oxidative branch	SOLYC01G010250|SOLYC05G012110|SOLYC04G005160
blue	7568	0.12919	aging	SOLYC05G007770|SOLYC01G009860|SOLYC08G067630|SOLYC05G024260|SOLYC08G068330
blue	32409	0.1293	regulation of transporter activity	SOLYC03G096670|SOLYC05G052980
blue	34765	0.14458	regulation of ion transmembrane transport	SOLYC07G053970|SOLYC03G096670|SOLYC05G052980|SOLYC05G051220
blue	34605	0.14458	cellular response to heat	SOLYC03G007890|SOLYC03G118340|SOLYC09G009100|SOLYC03G115230|SOLYC08G076590
blue	6470	0.16785	protein amino acid dephosphorylation	SOLYC07G040990|SOLYC07G054300|SOLYC03G096670|SOLYC07G062970|SOLYC03G121880|SOLYC06G051940|SOLYC05G052520|SOLYC05G052980|SOLYC05G053290|SOLYC06G007190|SOLYC06G009390
blue	9821	0.16785	alkaloid biosynthetic process	SOLYC02G069690|SOLYC01G110440|SOLYC10G081560|SOLYC10G054440
blue	16126	0.18204	sterol biosynthetic process	SOLYC02G070580|SOLYC02G038740|SOLYC01G088430|SOLYC08G044260|SOLYC03G117800
blue	51346	0.1836	negative regulation of hydrolase activity	SOLYC03G020010|SOLYC04G079470|SOLYC03G097270|SOLYC01G108390|SOLYC03G098740|SOLYC06G072230|SOLYC09G097850
blue	19321	0.18882	pentose metabolic process	SOLYC06G074390|SOLYC11G012100|SOLYC01G010250|SOLYC02G038740|SOLYC11G006340|SOLYC11G039980|SOLYC02G082190|SOLYC05G012110|SOLYC00G500322|SOLYC10G083720|SOLYC07G053270|SOLYC10G005510|SOLYC07G053890|SOLYC07G056330|SOLYC07G017610|SOLYC11G067190|SOLYC03G123370|SOLYC04G054820|SOLYC12G056940|SOLYC06G007180|SOLYC04G005160|SOLYC11G066150|SOLYC07G065890|SOLYC03G083440
blue	19438	0.18973	aromatic compound biosynthetic process	SOLYC10G009000|SOLYC00G500322|SOLYC04G074480|SOLYC07G056330|SOLYC02G093270|SOLYC10G085190|SOLYC11G066150|SOLYC02G080120|SOLYC01G086650|SOLYC05G053550|SOLYC11G012100|SOLYC11G011330|SOLYC09G092480|SOLYC11G006340|SOLYC03G080190|SOLYC11G013110|SOLYC02G082190|SOLYC07G053270|SOLYC10G050160|SOLYC01G105370|SOLYC05G014980|SOLYC01G108880|SOLYC12G056940|SOLYC07G065890|SOLYC11G011340|SOLYC10G005060|SOLYC02G0…
blue	1666	0.18973	response to hypoxia	SOLYC09G008970|SOLYC05G007895|SOLYC10G076510|SOLYC02G087740
blue	10286	0.19042	heat acclimation	SOLYC04G063380|SOLYC05G052410|SOLYC02G079930
blue	6952	0.19042	defense response	SOLYC10G005040|SOLYC05G052410|SOLYC04G051360|SOLYC04G071770|SOLYC12G056590|SOLYC04G079730|SOLYC04G074000|SOLYC04G078640|SOLYC03G095650|SOLYC10G050970|SOLYC04G063380|SOLYC09G007010|SOLYC01G099370|SOLYC02G065240|SOLYC02G085730|SOLYC08G066210|SOLYC04G007490|SOLYC04G079660|SOLYC07G008620|SOLYC10G008220|SOLYC04G078290|SOLYC05G008860|SOLYC02G078170|SOLYC05G052980|SOLYC09G097850|SOLYC12G096960|SOLYC10G0…
blue	33388	0.19042	putrescine biosynthetic process from arginine	SOLYC01G110440|SOLYC10G054440
blue	51051	0.19042	negative regulation of transport	SOLYC03G096670|SOLYC05G052980
blue	44070	0.19042	regulation of anion transport	SOLYC03G096670|SOLYC05G052980
blue	43269	0.21148	regulation of ion transport	SOLYC07G053970|SOLYC03G096670|SOLYC05G052980|SOLYC05G051220
blue	9409	0.22512	response to cold	SOLYC03G044790|SOLYC04G082200|SOLYC03G096670|SOLYC01G107740|SOLYC01G109170|SOLYC08G006470|SOLYC05G052980|SOLYC02G062390|SOLYC02G084840|SOLYC10G085140
blue	42179	0.22512	nicotine biosynthetic process	SOLYC02G069690|SOLYC01G110440|SOLYC10G054440
blue	18933	0.22512	nicotine metabolic process	SOLYC02G069690|SOLYC01G110440|SOLYC10G054440
blue	6734	0.22512	NADH metabolic process	SOLYC02G078900|SOLYC02G079170|SOLYC04G016330
blue	70482	0.23279	response to oxygen levels	SOLYC09G008970|SOLYC05G007895|SOLYC10G076510|SOLYC02G087740
blue	42537	0.23279	benzene and derivative metabolic process	SOLYC03G044790|SOLYC09G061840|SOLYC01G107700|SOLYC02G065240
blue	48527	0.23279	lateral root development	SOLYC04G063380|SOLYC11G072630|SOLYC08G077440|SOLYC12G096340
blue	6811	0.23671	ion transport	SOLYC05G007980|SOLYC05G006990|SOLYC12G006050|SOLYC02G081030|SOLYC09G090070|SOLYC02G092800|SOLYC06G071890|SOLYC01G096720|SOLYC00G500322|SOLYC03G113430|SOLYC12G005980|SOLYC06G005820|SOLYC05G051220|SOLYC10G039290|SOLYC10G076480|SOLYC00G500349|SOLYC10G051120|SOLYC02G067740|SOLYC07G008320|SOLYC06G082780|SOLYC09G065560|SOLYC07G053970|SOLYC03G032030|SOLYC11G033283|SOLYC03G117300|SOLYC08G023440|SOLYC04G0…
blue	9738	0.24223	abscisic acid mediated signaling pathway	SOLYC12G096960|SOLYC03G096670|SOLYC06G084320|SOLYC07G056570|SOLYC05G052520|SOLYC01G104650|SOLYC05G052980
blue	7165	0.24223	signal transduction	SOLYC03G013440|SOLYC04G009900|SOLYC08G077230|SOLYC04G071770|SOLYC12G056590|SOLYC04G074000|SOLYC10G050970|SOLYC10G051340|SOLYC09G011540|SOLYC06G084320|SOLYC05G051050|SOLYC07G056500|SOLYC04G082830|SOLYC04G080170|SOLYC02G078170|SOLYC03G120390|SOLYC02G090970|SOLYC02G092110|SOLYC12G099790|SOLYC12G096960|SOLYC07G064440|SOLYC09G011630|SOLYC11G072630|SOLYC08G078180|SOLYC09G011550|SOLYC01G103990|SOLYC07G0…
blue	9968	0.24223	negative regulation of signal transduction	SOLYC03G096670|SOLYC08G067290|SOLYC06G053710|SOLYC05G052980|SOLYC10G078680
blue	23057	0.24223	negative regulation of signaling process	SOLYC03G096670|SOLYC08G067290|SOLYC06G053710|SOLYC05G052980|SOLYC10G078680
blue	10138	0.24223	pyrimidine ribonucleotide salvage	SOLYC06G065570|SOLYC07G065890
blue	35336	0.24223	long-chain fatty-acyl-CoA metabolic process	SOLYC06G074390|SOLYC11G067190
blue	44206	0.24223	UMP salvage	SOLYC06G065570|SOLYC07G065890
blue	32262	0.24223	pyrimidine nucleotide salvage	SOLYC06G065570|SOLYC07G065890
blue	9410	0.24223	response to xenobiotic stimulus	SOLYC03G044790|SOLYC09G061840|SOLYC01G107700|SOLYC02G065240
blue	71466	0.24223	cellular response to xenobiotic stimulus	SOLYC03G044790|SOLYC09G061840|SOLYC01G107700|SOLYC02G065240
blue	6805	0.24223	xenobiotic metabolic process	SOLYC03G044790|SOLYC09G061840|SOLYC01G107700|SOLYC02G065240
blue	9173	0.24223	pyrimidine ribonucleoside monophosphate metabolic process	SOLYC06G065570|SOLYC07G065890|SOLYC03G083440
blue	9174	0.24223	pyrimidine ribonucleoside monophosphate biosynthetic process	SOLYC06G065570|SOLYC07G065890|SOLYC03G083440
blue	46049	0.24223	UMP metabolic process	SOLYC06G065570|SOLYC07G065890|SOLYC03G083440
blue	6222	0.24223	UMP biosynthetic process	SOLYC06G065570|SOLYC07G065890|SOLYC03G083440
blue	6570	0.24223	tyrosine metabolic process	SOLYC05G041200|SOLYC12G014100|SOLYC07G007590
blue	19693	0.2483	ribose phosphate metabolic process	SOLYC06G074390|SOLYC11G012100|SOLYC02G038740|SOLYC11G006340|SOLYC11G039980|SOLYC02G082190|SOLYC00G500322|SOLYC10G083720|SOLYC07G053270|SOLYC10G005510|SOLYC07G053890|SOLYC07G056330|SOLYC07G017610|SOLYC11G067190|SOLYC03G123370|SOLYC04G054820|SOLYC12G056940|SOLYC06G007180|SOLYC07G065890|SOLYC03G083440
blue	6820	0.25981	anion transport	SOLYC05G007980|SOLYC05G006990|SOLYC12G006050|SOLYC09G090070|SOLYC06G071890|SOLYC01G096720|SOLYC03G113430|SOLYC12G005980|SOLYC10G039290|SOLYC10G051120|SOLYC02G067740|SOLYC09G065560|SOLYC03G032030|SOLYC11G033283|SOLYC03G117300|SOLYC04G080290|SOLYC09G075820|SOLYC07G051950|SOLYC03G032090|SOLYC03G113420|SOLYC06G076750|SOLYC12G096340|SOLYC01G096730|SOLYC01G067070|SOLYC06G050800|SOLYC02G067790|SOLYC02G0…
blue	6066	0.26059	alcohol metabolic process	SOLYC01G010250|SOLYC02G038740|SOLYC08G006750|SOLYC07G056570|SOLYC05G012110|SOLYC00G500322|SOLYC11G069800|SOLYC04G079730|SOLYC07G056330|SOLYC02G069580|SOLYC03G123370|SOLYC04G016330|SOLYC08G082440|SOLYC11G066150|SOLYC08G044260|SOLYC03G006140|SOLYC06G074390|SOLYC11G012100|SOLYC08G006740|SOLYC11G006340|SOLYC06G051750|SOLYC11G039980|SOLYC02G082190|SOLYC05G051850|SOLYC10G083720|SOLYC07G053270|SOLYC10G0…
blue	45454	0.26569	cell redox homeostasis	SOLYC02G082250|SOLYC04G011850|SOLYC07G053550|SOLYC04G011830|SOLYC04G011860|SOLYC04G081900|SOLYC04G053110|SOLYC04G011810|SOLYC01G008130
blue	48528	0.26569	post-embryonic root development	SOLYC04G063380|SOLYC11G072630|SOLYC08G077440|SOLYC12G096340
blue	6626	0.27779	protein targeting to mitochondrion	SOLYC06G068820|SOLYC01G098230|SOLYC03G121860|SOLYC01G108250|SOLYC11G068980|SOLYC06G072330
blue	90333	0.27779	regulation of stomatal closure	SOLYC01G096720|SOLYC01G098190|SOLYC01G096730
blue	43207	0.27919	response to external biotic stimulus	SOLYC05G008210|SOLYC02G081190|SOLYC10G005040|SOLYC07G006770|SOLYC02G092800|SOLYC10G081970|SOLYC08G005320|SOLYC02G093970|SOLYC05G056550|SOLYC04G074000|SOLYC01G111400|SOLYC02G069260|SOLYC04G063380|SOLYC09G089790|SOLYC10G085190|SOLYC08G080660|SOLYC07G049530|SOLYC02G085730|SOLYC08G066210|SOLYC04G007490|SOLYC02G080120|SOLYC04G079660|SOLYC07G008620|SOLYC10G008220|SOLYC03G080190|SOLYC11G013110|SOLYC04G0…
blue	6595	0.29314	polyamine metabolic process	SOLYC01G110440|SOLYC10G054440|SOLYC02G089610|SOLYC07G043590
blue	9117	0.29851	nucleotide metabolic process	SOLYC02G079170|SOLYC01G010250|SOLYC02G038740|SOLYC05G012110|SOLYC00G500322|SOLYC07G056330|SOLYC02G078900|SOLYC03G123370|SOLYC04G016330|SOLYC06G074390|SOLYC11G012100|SOLYC11G006340|SOLYC11G039980|SOLYC02G082190|SOLYC10G083720|SOLYC07G053270|SOLYC10G005510|SOLYC07G053890|SOLYC07G017610|SOLYC11G067190|SOLYC05G014980|SOLYC04G054820|SOLYC12G056940|SOLYC06G007180|SOLYC06G065570|SOLYC04G005160|SOLYC07G0…
blue	8655	0.29851	pyrimidine salvage	SOLYC06G065570|SOLYC07G065890
blue	9068	0.29851	aspartate family amino acid catabolic process	SOLYC04G009960|SOLYC07G017610
blue	9688	0.29851	abscisic acid biosynthetic process	SOLYC04G071960|SOLYC07G056570
blue	34389	0.29851	lipid particle organization	SOLYC01G099680|SOLYC05G015390
blue	43289	0.29851	apocarotenoid biosynthetic process	SOLYC04G071960|SOLYC07G056570
blue	35337	0.29851	fatty-acyl-CoA metabolic process	SOLYC06G074390|SOLYC11G067190
blue	6753	0.31049	nucleoside phosphate metabolic process	SOLYC02G079170|SOLYC01G010250|SOLYC02G038740|SOLYC05G012110|SOLYC00G500322|SOLYC07G056330|SOLYC02G078900|SOLYC03G123370|SOLYC04G016330|SOLYC06G074390|SOLYC11G012100|SOLYC11G006340|SOLYC11G039980|SOLYC02G082190|SOLYC10G083720|SOLYC07G053270|SOLYC10G005510|SOLYC07G053890|SOLYC07G017610|SOLYC11G067190|SOLYC05G014980|SOLYC04G054820|SOLYC12G056940|SOLYC06G007180|SOLYC06G065570|SOLYC04G005160|SOLYC07G0…
blue	6014	0.31049	D-ribose metabolic process	SOLYC06G074390|SOLYC11G012100|SOLYC02G038740|SOLYC11G006340|SOLYC11G039980|SOLYC02G082190|SOLYC00G500322|SOLYC10G083720|SOLYC07G053270|SOLYC10G005510|SOLYC07G053890|SOLYC07G056330|SOLYC07G017610|SOLYC11G067190|SOLYC03G123370|SOLYC04G054820|SOLYC12G056940|SOLYC06G007180|SOLYC07G065890|SOLYC03G083440
blue	30150	0.31209	protein import into mitochondrial matrix	SOLYC06G068820|SOLYC01G098230|SOLYC03G121860|SOLYC06G072330
blue	6082	0.33511	organic acid metabolic process	SOLYC10G009240|SOLYC03G120980|SOLYC08G006750|SOLYC07G056570|SOLYC04G074480|SOLYC08G077230|SOLYC04G014370|SOLYC04G079730|SOLYC03G051920|SOLYC02G092260|SOLYC09G061840|SOLYC02G065240|SOLYC11G069180|SOLYC02G087110|SOLYC02G085730|SOLYC08G083110|SOLYC06G065560|SOLYC10G085200|SOLYC05G053550|SOLYC08G006740|SOLYC06G035960|SOLYC02G082190|SOLYC10G078550|SOLYC10G054440|SOLYC11G006540|SOLYC10G005510|SOLYC05G0…
blue	46394	0.33511	carboxylic acid biosynthetic process	SOLYC10G009240|SOLYC04G009960|SOLYC03G111170|SOLYC07G056570|SOLYC11G069800|SOLYC04G074480|SOLYC04G014370|SOLYC04G079730|SOLYC02G092260|SOLYC09G083050|SOLYC07G043310|SOLYC12G089210|SOLYC02G087110|SOLYC02G085730|SOLYC07G007590|SOLYC08G083110|SOLYC06G065560|SOLYC03G006140|SOLYC05G053550|SOLYC07G053890|SOLYC07G056320|SOLYC01G105370|SOLYC04G071960|SOLYC03G044790|SOLYC07G017610|SOLYC12G056940|SOLYC08G0…
blue	16053	0.33511	organic acid biosynthetic process	SOLYC10G009240|SOLYC04G009960|SOLYC03G111170|SOLYC07G056570|SOLYC11G069800|SOLYC04G074480|SOLYC04G014370|SOLYC04G079730|SOLYC02G092260|SOLYC09G083050|SOLYC07G043310|SOLYC12G089210|SOLYC02G087110|SOLYC02G085730|SOLYC07G007590|SOLYC08G083110|SOLYC06G065560|SOLYC03G006140|SOLYC05G053550|SOLYC07G053890|SOLYC07G056320|SOLYC01G105370|SOLYC04G071960|SOLYC03G044790|SOLYC07G017610|SOLYC12G056940|SOLYC08G0…
blue	9788	0.33511	negative regulation of abscisic acid mediated signaling pathway	SOLYC03G096670|SOLYC08G067290|SOLYC05G052980
blue	6124	0.33511	ferredoxin metabolic process	SOLYC11G065920|SOLYC11G068430|SOLYC11G006910
blue	6526	0.33511	arginine biosynthetic process	SOLYC02G092260|SOLYC12G089210|SOLYC07G053890
blue	45117	0.33511	azole transport	SOLYC01G067070
blue	90352	0.33511	regulation of nitrate assimilation	SOLYC01G086650
blue	33274	0.33511	response to vitamin B2	SOLYC02G085730
blue	42183	0.33511	formate catabolic process	SOLYC02G086880
blue	50730	0.33511	regulation of peptidyl-tyrosine phosphorylation	SOLYC04G014370
blue	50732	0.33511	negative regulation of peptidyl-tyrosine phosphorylation	SOLYC04G014370
blue	71629	0.33511	cytoplasm-associated proteasomal ubiquitin-dependent protein catabolic process	SOLYC05G007895
blue	51316	0.33511	attachment of spindle microtubules to kinetochore involved in meiotic chromosome segregation	SOLYC03G120340
blue	51455	0.33511	attachment of spindle microtubules to kinetochore involved in homologous chromosome segregation	SOLYC03G120340
blue	10499	0.33511	proteasomal ubiquitin-independent protein catabolic process	SOLYC07G066030
blue	15942	0.33511	formate metabolic process	SOLYC02G086880
blue	16134	0.33511	saponin metabolic process	SOLYC10G085870
blue	90070	0.33511	positive regulation of ribosome biogenesis	SOLYC08G006470
blue	51707	0.33992	response to other organism	SOLYC05G008210|SOLYC10G005040|SOLYC04G074000|SOLYC04G063380|SOLYC10G085190|SOLYC02G065240|SOLYC02G085730|SOLYC08G066210|SOLYC04G007490|SOLYC02G080120|SOLYC04G054140|SOLYC04G079660|SOLYC07G008620|SOLYC10G008220|SOLYC03G080190|SOLYC11G013110|SOLYC04G078290|SOLYC05G008860|SOLYC02G078170|SOLYC05G052980|SOLYC01G105370|SOLYC01G108880|SOLYC01G109650|SOLYC03G123860|SOLYC01G100200|SOLYC02G081190|SOLYC07G0…
blue	492	0.33992	box C/D snoRNP assembly	SOLYC01G074020|SOLYC06G062350
blue	10345	0.33992	suberin biosynthetic process	SOLYC06G074390|SOLYC11G067190
blue	6552	0.33992	leucine catabolic process	SOLYC01G108030|SOLYC11G069180
blue	16106	0.33992	sesquiterpenoid biosynthetic process	SOLYC04G071960|SOLYC07G056570
blue	55088	0.34308	lipid homeostasis	SOLYC02G089160|SOLYC06G051750|SOLYC07G044990|SOLYC04G054890
blue	16998	0.35049	cell wall macromolecule catabolic process	SOLYC02G061770|SOLYC11G012870|SOLYC04G077190|SOLYC02G082930|SOLYC02G082950
blue	70585	0.35791	protein localization in mitochondrion	SOLYC06G068820|SOLYC01G098230|SOLYC03G121860|SOLYC01G108250|SOLYC11G068980|SOLYC06G072330
blue	6189	0.35791	de novo' IMP biosynthetic process	SOLYC11G012100|SOLYC11G006340|SOLYC03G083440
blue	48653	0.35791	anther development	SOLYC06G051750|SOLYC07G056570|SOLYC10G078680
blue	9156	0.36756	ribonucleoside monophosphate biosynthetic process	SOLYC11G012100|SOLYC11G006340|SOLYC07G053270|SOLYC06G007180|SOLYC06G065570|SOLYC07G065890|SOLYC03G083440
blue	43436	0.38088	oxoacid metabolic process	SOLYC10G009240|SOLYC03G120980|SOLYC08G006750|SOLYC07G056570|SOLYC04G074480|SOLYC08G077230|SOLYC04G014370|SOLYC04G079730|SOLYC03G051920|SOLYC02G092260|SOLYC09G061840|SOLYC02G065240|SOLYC11G069180|SOLYC02G087110|SOLYC02G085730|SOLYC08G083110|SOLYC06G065560|SOLYC10G085200|SOLYC05G053550|SOLYC08G006740|SOLYC06G035960|SOLYC02G082190|SOLYC10G078550|SOLYC10G054440|SOLYC10G005510|SOLYC05G053150|SOLYC01G1…
blue	9259	0.38609	ribonucleotide metabolic process	SOLYC06G074390|SOLYC11G012100|SOLYC02G038740|SOLYC11G006340|SOLYC11G039980|SOLYC02G082190|SOLYC00G500322|SOLYC10G083720|SOLYC07G053270|SOLYC10G005510|SOLYC07G053890|SOLYC07G017610|SOLYC11G067190|SOLYC03G123370|SOLYC04G054820|SOLYC12G056940|SOLYC06G007180|SOLYC06G065570|SOLYC07G065890|SOLYC03G083440
blue	9308	0.39288	amine metabolic process	SOLYC04G009960|SOLYC08G006750|SOLYC04G074480|SOLYC03G051920|SOLYC02G092260|SOLYC01G108030|SOLYC07G043310|SOLYC01G107700|SOLYC04G081290|SOLYC12G089210|SOLYC11G069180|SOLYC07G049530|SOLYC02G089610|SOLYC07G007590|SOLYC08G083110|SOLYC08G068330|SOLYC07G043590|SOLYC03G006140|SOLYC02G061770|SOLYC08G006740|SOLYC02G082190|SOLYC10G078550|SOLYC10G054440|SOLYC03G098240|SOLYC07G053890|SOLYC01G105370|SOLYC07G0…
blue	10038	0.39288	response to metal ion	SOLYC01G105370|SOLYC01G106310|SOLYC03G119980|SOLYC11G066420|SOLYC02G085730|SOLYC10G084060
blue	15807	0.39288	L-amino acid transport	SOLYC03G032090|SOLYC06G050800|SOLYC02G089400
blue	6635	0.39288	fatty acid beta-oxidation	SOLYC05G010720|SOLYC10G085200|SOLYC09G061840|SOLYC04G054890
blue	491	0.39288	small nucleolar ribonucleoprotein complex assembly	SOLYC01G074020|SOLYC06G062350
blue	9269	0.39288	response to desiccation	SOLYC01G095140|SOLYC06G060250
blue	9445	0.39288	putrescine metabolic process	SOLYC01G110440|SOLYC10G054440
blue	9446	0.39288	putrescine biosynthetic process	SOLYC01G110440|SOLYC10G054440
blue	71456	0.39288	cellular response to hypoxia	SOLYC09G008970|SOLYC05G007895
blue	15804	0.39288	neutral amino acid transport	SOLYC12G088190|SOLYC03G032090
blue	6812	0.40168	cation transport	SOLYC07G053970|SOLYC02G081030|SOLYC08G023440|SOLYC00G019730|SOLYC11G039980|SOLYC02G092800|SOLYC01G096720|SOLYC07G062700|SOLYC00G500322|SOLYC06G005820|SOLYC05G051220|SOLYC01G096730|SOLYC10G076480|SOLYC00G500349|SOLYC01G067070|SOLYC07G006370|SOLYC07G008320|SOLYC01G098190|SOLYC02G087000|SOLYC07G007060|SOLYC01G086730|SOLYC12G088230|SOLYC06G082780
blue	50794	0.40455	regulation of cellular process	SOLYC06G075690|SOLYC03G118420|SOLYC04G011860|SOLYC10G078340|SOLYC04G078840|SOLYC08G077230|SOLYC04G071770|SOLYC04G074000|SOLYC10G050970|SOLYC01G079810|SOLYC11G068770|SOLYC06G084320|SOLYC01G104650|SOLYC09G083110|SOLYC03G117860|SOLYC04G011850|SOLYC06G076670|SOLYC05G007770|SOLYC07G053550|SOLYC07G006600|SOLYC04G082830|SOLYC02G067810|SOLYC02G078170|SOLYC04G081900|SOLYC05G052980|SOLYC02G090970|SOLYC03G0…
blue	48585	0.40939	negative regulation of response to stimulus	SOLYC03G096670|SOLYC08G067290|SOLYC06G053710|SOLYC10G085190|SOLYC10G076670|SOLYC05G052980|SOLYC10G078680
blue	16311	0.4112	dephosphorylation	SOLYC07G040990|SOLYC07G054300|SOLYC04G072035|SOLYC03G096670|SOLYC07G062970|SOLYC03G121880|SOLYC06G051940|SOLYC05G052520|SOLYC05G052980|SOLYC05G053290|SOLYC06G007190|SOLYC06G009390
blue	19752	0.42351	carboxylic acid metabolic process	SOLYC10G009240|SOLYC03G120980|SOLYC08G006750|SOLYC07G056570|SOLYC04G074480|SOLYC08G077230|SOLYC04G014370|SOLYC04G079730|SOLYC03G051920|SOLYC02G092260|SOLYC09G061840|SOLYC02G065240|SOLYC11G069180|SOLYC02G087110|SOLYC02G085730|SOLYC08G083110|SOLYC06G065560|SOLYC10G085200|SOLYC05G053550|SOLYC08G006740|SOLYC06G035960|SOLYC02G082190|SOLYC10G078550|SOLYC10G054440|SOLYC10G005510|SOLYC05G053150|SOLYC01G1…
blue	9129	0.42351	pyrimidine nucleoside monophosphate metabolic process	SOLYC06G065570|SOLYC07G065890|SOLYC03G083440
blue	9130	0.42351	pyrimidine nucleoside monophosphate biosynthetic process	SOLYC06G065570|SOLYC07G065890|SOLYC03G083440
blue	9161	0.42371	ribonucleoside monophosphate metabolic process	SOLYC11G012100|SOLYC11G006340|SOLYC07G053270|SOLYC06G007180|SOLYC06G065570|SOLYC07G065890|SOLYC03G083440
blue	35467	0.42742	negative regulation of signaling pathway	SOLYC03G096670|SOLYC08G067290|SOLYC06G053710|SOLYC05G052980|SOLYC10G078680
blue	9056	0.43059	catabolic process	SOLYC01G010250|SOLYC12G011000|SOLYC04G077190|SOLYC09G007520|SOLYC07G056570|SOLYC05G012110|SOLYC02G077110|SOLYC03G051920|SOLYC02G094040|SOLYC04G063380|SOLYC01G079810|SOLYC11G068770|SOLYC09G061840|SOLYC11G071870|SOLYC02G065240|SOLYC11G069180|SOLYC02G089410|SOLYC04G082460|SOLYC03G025380|SOLYC06G084440|SOLYC03G025260|SOLYC04G054140|SOLYC08G079700|SOLYC03G117860|SOLYC10G085200|SOLYC10G006480|SOLYC06G0…
blue	15711	0.43469	organic anion transport	SOLYC10G051120|SOLYC04G080290|SOLYC01G067070|SOLYC06G071890|SOLYC12G005980|SOLYC03G032090|SOLYC12G096340|SOLYC06G050800|SOLYC02G089400
blue	55086	0.43561	nucleobase, nucleoside and nucleotide metabolic process	SOLYC02G079170|SOLYC01G010250|SOLYC02G038740|SOLYC05G012110|SOLYC00G500322|SOLYC07G056330|SOLYC02G078900|SOLYC03G123370|SOLYC04G016330|SOLYC11G066150|SOLYC06G074390|SOLYC11G012100|SOLYC11G006340|SOLYC11G039980|SOLYC02G082190|SOLYC10G083720|SOLYC07G053270|SOLYC11G006540|SOLYC10G005510|SOLYC07G053890|SOLYC07G017610|SOLYC01G097880|SOLYC11G067190|SOLYC05G014980|SOLYC04G054820|SOLYC12G056940|SOLYC06G0…
blue	70413	0.43561	trehalose metabolism in response to stress	SOLYC07G006500|SOLYC04G025940
blue	42402	0.43561	cellular biogenic amine catabolic process	SOLYC01G107700|SOLYC07G043590
blue	9692	0.43561	ethylene metabolic process	SOLYC09G089580|SOLYC07G049530
blue	9693	0.43561	ethylene biosynthetic process	SOLYC09G089580|SOLYC07G049530
blue	18106	0.43561	peptidyl-histidine phosphorylation	SOLYC04G008110|SOLYC06G053710
blue	71453	0.43561	cellular response to oxygen levels	SOLYC09G008970|SOLYC05G007895
blue	43449	0.43561	cellular alkene metabolic process	SOLYC09G089580|SOLYC07G049530
blue	43450	0.43561	alkene biosynthetic process	SOLYC09G089580|SOLYC07G049530
blue	2832	0.43561	negative regulation of response to biotic stimulus	SOLYC10G085190|SOLYC10G076670
blue	7229	0.43561	integrin-mediated signaling pathway	SOLYC07G064440|SOLYC12G019410
blue	32102	0.43561	negative regulation of response to external stimulus	SOLYC10G085190|SOLYC10G076670
blue	6596	0.43893	polyamine biosynthetic process	SOLYC01G110440|SOLYC10G054440|SOLYC02G089610
blue	46496	0.43893	nicotinamide nucleotide metabolic process	SOLYC02G078900|SOLYC02G079170|SOLYC01G010250|SOLYC04G016330|SOLYC05G012110|SOLYC04G005160
blue	8610	0.43893	lipid biosynthetic process	SOLYC10G009240|SOLYC03G111170|SOLYC02G038740|SOLYC07G056570|SOLYC11G069800|SOLYC12G006530|SOLYC04G014370|SOLYC04G079730|SOLYC06G036260|SOLYC06G061280|SOLYC09G083050|SOLYC02G087110|SOLYC01G107825|SOLYC02G085730|SOLYC06G065560|SOLYC08G044260|SOLYC03G006140|SOLYC04G079660|SOLYC06G051750|SOLYC01G011430|SOLYC05G051850|SOLYC07G053890|SOLYC07G056320|SOLYC03G117800|SOLYC04G071960|SOLYC03G044790|SOLYC02G0…
blue	9062	0.43893	fatty acid catabolic process	SOLYC05G010720|SOLYC10G085200|SOLYC09G061840|SOLYC04G054890
blue	10087	0.43893	phloem or xylem histogenesis	SOLYC03G111810|SOLYC05G013850|SOLYC05G013870|SOLYC01G009860
blue	19395	0.43893	fatty acid oxidation	SOLYC05G010720|SOLYC10G085200|SOLYC09G061840|SOLYC04G054890
blue	44248	0.43893	cellular catabolic process	SOLYC12G011000|SOLYC04G077190|SOLYC09G007520|SOLYC07G056570|SOLYC03G051920|SOLYC04G063380|SOLYC01G079810|SOLYC11G068770|SOLYC09G061840|SOLYC11G071870|SOLYC11G069180|SOLYC02G089410|SOLYC04G082460|SOLYC03G025380|SOLYC06G084440|SOLYC03G025260|SOLYC04G054140|SOLYC08G079700|SOLYC03G117860|SOLYC10G085200|SOLYC10G006480|SOLYC06G035960|SOLYC05G007895|SOLYC10G078550|SOLYC10G054440|SOLYC11G006540|SOLYC08G0…
blue	42180	0.43893	cellular ketone metabolic process	SOLYC10G009240|SOLYC03G120980|SOLYC08G006750|SOLYC07G056570|SOLYC04G074480|SOLYC08G077230|SOLYC04G014370|SOLYC04G079730|SOLYC03G051920|SOLYC02G092260|SOLYC09G061840|SOLYC02G065240|SOLYC11G069180|SOLYC02G087110|SOLYC02G085730|SOLYC08G083110|SOLYC06G065560|SOLYC10G085200|SOLYC05G053550|SOLYC08G006740|SOLYC06G035960|SOLYC02G082190|SOLYC10G078550|SOLYC10G054440|SOLYC10G005510|SOLYC05G053150|SOLYC01G1…
blue	44106	0.43893	cellular amine metabolic process	SOLYC04G009960|SOLYC08G006750|SOLYC04G074480|SOLYC03G051920|SOLYC02G092260|SOLYC01G108030|SOLYC07G043310|SOLYC01G107700|SOLYC12G089210|SOLYC11G069180|SOLYC07G049530|SOLYC02G089610|SOLYC07G007590|SOLYC08G083110|SOLYC08G068330|SOLYC07G043590|SOLYC08G006740|SOLYC02G082190|SOLYC10G078550|SOLYC10G054440|SOLYC03G098240|SOLYC07G053890|SOLYC01G105370|SOLYC07G017610|SOLYC01G110440|SOLYC05G041200|SOLYC04G0…
blue	44092	0.43893	negative regulation of molecular function	SOLYC12G096960|SOLYC03G020010|SOLYC04G079470|SOLYC09G075750|SOLYC03G096670|SOLYC03G097270|SOLYC01G108390|SOLYC05G052980|SOLYC09G075350|SOLYC03G098740|SOLYC06G072230|SOLYC09G097850
blue	48569	0.43893	post-embryonic organ development	SOLYC04G063380|SOLYC06G051750|SOLYC11G072630|SOLYC07G056570|SOLYC08G077440|SOLYC12G096340|SOLYC10G078680
blue	6553	0.43893	lysine metabolic process	SOLYC07G017610|SOLYC07G053890|SOLYC06G007180
blue	9084	0.43893	glutamine family amino acid biosynthetic process	SOLYC02G092260|SOLYC12G089210|SOLYC07G053890|SOLYC03G083440
blue	70588	0.43893	calcium ion transmembrane transport	SOLYC07G053970|SOLYC07G062700|SOLYC07G008320|SOLYC06G082780
blue	33875	0.43893	ribonucleoside bisphosphate metabolic process	SOLYC07G017610|SOLYC06G074390|SOLYC02G038740|SOLYC11G067190|SOLYC03G123370|SOLYC12G056940
blue	34032	0.43893	purine nucleoside bisphosphate metabolic process	SOLYC07G017610|SOLYC06G074390|SOLYC02G038740|SOLYC11G067190|SOLYC03G123370|SOLYC12G056940
blue	19362	0.43893	pyridine nucleotide metabolic process	SOLYC02G078900|SOLYC02G079170|SOLYC01G010250|SOLYC04G016330|SOLYC05G012110|SOLYC04G005160
blue	65002	0.43893	intracellular protein transmembrane transport	SOLYC06G068820|SOLYC01G098230|SOLYC03G121860|SOLYC03G116990|SOLYC06G072330|SOLYC08G077440
blue	9605	0.43893	response to external stimulus	SOLYC05G008210|SOLYC10G005040|SOLYC05G054030|SOLYC04G074000|SOLYC04G063380|SOLYC10G085190|SOLYC02G085730|SOLYC08G066210|SOLYC04G007490|SOLYC02G080120|SOLYC04G079660|SOLYC07G008620|SOLYC10G008220|SOLYC03G080190|SOLYC11G013110|SOLYC04G078290|SOLYC05G008860|SOLYC02G078170|SOLYC10G078550|SOLYC01G105370|SOLYC01G108880|SOLYC01G109650|SOLYC03G123860|SOLYC02G081190|SOLYC07G006770|SOLYC02G092800|SOLYC10G0…
blue	44419	0.43893	interspecies interaction between organisms	SOLYC05G008210|SOLYC02G081190|SOLYC10G005040|SOLYC07G006770|SOLYC02G092800|SOLYC10G081970|SOLYC08G005320|SOLYC02G093970|SOLYC05G056550|SOLYC04G074000|SOLYC01G111400|SOLYC02G069260|SOLYC04G063380|SOLYC09G089790|SOLYC10G085190|SOLYC07G049530|SOLYC08G066210|SOLYC04G007490|SOLYC02G080120|SOLYC07G008620|SOLYC10G008220|SOLYC03G080190|SOLYC11G013110|SOLYC04G074270|SOLYC04G078290|SOLYC12G006380|SOLYC10G0…
blue	70973	0.43893	protein localization to endoplasmic reticulum exit site	SOLYC02G032930|SOLYC12G005910
blue	9687	0.43893	abscisic acid metabolic process	SOLYC04G071960|SOLYC07G056570
blue	55046	0.43893	microgametogenesis	SOLYC01G079810|SOLYC06G005820
blue	10311	0.43893	lateral root formation	SOLYC04G063380|SOLYC11G072630
blue	43288	0.43893	apocarotenoid metabolic process	SOLYC04G071960|SOLYC07G056570
blue	19747	0.43893	regulation of isoprenoid metabolic process	SOLYC05G053760|SOLYC11G006720
blue	10648	0.43893	negative regulation of cell communication	SOLYC03G096670|SOLYC08G067290|SOLYC06G053710|SOLYC05G052980|SOLYC10G078680
blue	46131	0.43893	pyrimidine ribonucleoside metabolic process	SOLYC02G082190|SOLYC06G065570|SOLYC07G065890|SOLYC03G083440
blue	9751	0.43893	response to salicylic acid stimulus	SOLYC07G056570|SOLYC02G065240|SOLYC05G024260|SOLYC02G085730
blue	9809	0.43893	lignin biosynthetic process	SOLYC02G093270|SOLYC11G011340|SOLYC11G011330|SOLYC10G050160
blue	52	0.43893	citrulline metabolic process	SOLYC12G089210
blue	90359	0.43893	negative regulation of abscisic acid biosynthetic process	SOLYC11G006720
blue	45827	0.43893	negative regulation of isoprenoid metabolic process	SOLYC11G006720
blue	17186	0.43893	peptidyl-pyroglutamic acid biosynthetic process, using glutaminyl-peptide cyclotransferase	SOLYC03G007900
blue	33609	0.43893	oxalate metabolic process	SOLYC06G035960
blue	33611	0.43893	oxalate catabolic process	SOLYC06G035960
blue	42178	0.43893	xenobiotic catabolic process	SOLYC09G061840
blue	46415	0.43893	urate metabolic process	SOLYC11G006540
blue	46448	0.43893	tropane alkaloid metabolic process	SOLYC10G081560
blue	9710	0.43893	tropane alkaloid biosynthetic process	SOLYC10G081560
blue	75260	0.43893	regulation of spore-bearing organ development	SOLYC05G007770
blue	46622	0.43893	positive regulation of organ growth	SOLYC12G017530
blue	71211	0.43893	protein targeting to vacuole involved in autophagy	SOLYC03G112230
blue	42759	0.43893	long-chain fatty acid biosynthetic process	SOLYC03G006140
blue	18199	0.43893	peptidyl-glutamine modification	SOLYC03G007900
blue	10069	0.43893	zygote asymmetric cytokinesis in the embryo sac	SOLYC05G008860
blue	10070	0.43893	zygote asymmetric cell division	SOLYC05G008860
blue	10124	0.43893	phenylacetate catabolic process	SOLYC09G061840
blue	10322	0.43893	regulation of isopentenyl diphosphate biosynthetic process, mevalonate-independent pathway	SOLYC05G053760
blue	30974	0.43893	thiamin pyrophosphate transport	SOLYC01G067070
blue	31155	0.43893	regulation of fruiting body development	SOLYC05G007770
blue	10952	0.43893	positive regulation of peptidase activity	SOLYC07G066030
blue	19240	0.43893	citrulline biosynthetic process	SOLYC12G089210
blue	48254	0.43893	snoRNA localization	SOLYC01G074020
blue	19628	0.43893	urate catabolic process	SOLYC11G006540
blue	48455	0.43893	stamen formation	SOLYC06G051750
blue	15697	0.43893	quaternary ammonium group transport	SOLYC01G067070
blue	48654	0.43893	anther morphogenesis	SOLYC06G051750
blue	48655	0.43893	tapetal layer morphogenesis	SOLYC06G051750
blue	48656	0.43893	tapetal layer formation	SOLYC06G051750
blue	15888	0.43893	thiamin transport	SOLYC01G067070
blue	48657	0.43893	tapetal cell differentiation	SOLYC06G051750
blue	281	0.44366	cytokinesis after mitosis	SOLYC03G005450|SOLYC02G072240|SOLYC07G065660
blue	30001	0.44366	metal ion transport	SOLYC07G053970|SOLYC02G092800|SOLYC01G096720|SOLYC07G062700|SOLYC06G005820|SOLYC05G051220|SOLYC01G096730|SOLYC07G008320|SOLYC01G098190|SOLYC02G087000|SOLYC07G007060|SOLYC01G086730|SOLYC06G082780
blue	33865	0.44774	nucleoside bisphosphate metabolic process	SOLYC07G017610|SOLYC06G074390|SOLYC02G038740|SOLYC11G067190|SOLYC03G123370|SOLYC12G056940
blue	35556	0.44774	intracellular signal transduction	SOLYC09G075420|SOLYC04G008110|SOLYC03G112140|SOLYC04G080170|SOLYC02G077370|SOLYC06G053710|SOLYC06G051620|SOLYC04G009900|SOLYC08G077230|SOLYC04G071770|SOLYC12G056590|SOLYC08G077780|SOLYC04G012050|SOLYC12G099790|SOLYC05G056550|SOLYC10G050970|SOLYC10G051340|SOLYC08G078190|SOLYC11G072630|SOLYC08G078180|SOLYC06G082590|SOLYC01G008130
blue	45229	0.44774	external encapsulating structure organization	SOLYC06G049050|SOLYC04G081870|SOLYC06G051750|SOLYC05G007830|SOLYC01G067330|SOLYC07G005360|SOLYC09G075350|SOLYC08G075020|SOLYC02G072240|SOLYC04G005050|SOLYC11G066270
blue	9124	0.4522	nucleoside monophosphate biosynthetic process	SOLYC11G012100|SOLYC11G006340|SOLYC07G053270|SOLYC06G007180|SOLYC06G065570|SOLYC07G065890|SOLYC03G083440
blue	8272	0.46902	sulfate transport	SOLYC05G007980|SOLYC09G065560
blue	30042	0.46902	actin filament depolymerization	SOLYC01G111380|SOLYC09G072590
blue	45927	0.46902	positive regulation of growth	SOLYC01G099680|SOLYC12G017530|SOLYC05G015390
blue	9074	0.46902	aromatic amino acid family catabolic process	SOLYC05G041200|SOLYC01G107700|SOLYC12G014100
blue	6098	0.46902	pentose-phosphate shunt	SOLYC01G010250|SOLYC05G012110|SOLYC04G005160
blue	6188	0.46902	IMP biosynthetic process	SOLYC11G012100|SOLYC11G006340|SOLYC03G083440
blue	48443	0.46902	stamen development	SOLYC06G051750|SOLYC07G056570|SOLYC10G078680
blue	48466	0.46902	androecium development	SOLYC06G051750|SOLYC07G056570|SOLYC10G078680
blue	16128	0.46902	phytosteroid metabolic process	SOLYC10G085870|SOLYC02G089160|SOLYC06G051750
blue	6816	0.48125	calcium ion transport	SOLYC07G053970|SOLYC07G062700|SOLYC07G008320|SOLYC06G082780
blue	9066	0.50219	aspartate family amino acid metabolic process	SOLYC04G009960|SOLYC07G017610|SOLYC09G089580|SOLYC07G049530|SOLYC07G053890|SOLYC06G007180
blue	50789	0.50669	regulation of biological process	SOLYC06G075690|SOLYC03G118420|SOLYC04G011860|SOLYC10G078340|SOLYC04G078840|SOLYC02G079930|SOLYC08G077230|SOLYC04G071770|SOLYC05G015390|SOLYC04G074000|SOLYC10G050970|SOLYC01G079810|SOLYC11G068770|SOLYC06G084320|SOLYC01G104650|SOLYC09G083110|SOLYC03G117860|SOLYC04G011850|SOLYC06G076670|SOLYC05G007770|SOLYC07G053550|SOLYC03G007890|SOLYC07G006600|SOLYC04G082830|SOLYC06G051750|SOLYC02G067810|SOLYC06G0…
blue	6012	0.50764	galactose metabolic process	SOLYC02G069580|SOLYC08G082440|SOLYC08G080570
blue	43648	0.51189	dicarboxylic acid metabolic process	SOLYC01G105370|SOLYC03G120980|SOLYC04G025530|SOLYC06G035960|SOLYC10G078550|SOLYC03G098240|SOLYC04G074480|SOLYC07G007590|SOLYC03G083440
blue	6520	0.51972	cellular amino acid metabolic process	SOLYC04G009960|SOLYC04G074480|SOLYC03G051920|SOLYC02G092260|SOLYC01G108030|SOLYC07G043310|SOLYC01G107700|SOLYC12G089210|SOLYC11G069180|SOLYC07G049530|SOLYC07G007590|SOLYC08G083110|SOLYC08G068330|SOLYC02G082190|SOLYC10G078550|SOLYC10G054440|SOLYC03G098240|SOLYC07G053890|SOLYC01G105370|SOLYC07G017610|SOLYC01G110440|SOLYC05G041200|SOLYC04G025530|SOLYC09G089580|SOLYC12G014100|SOLYC06G007180|SOLYC03G0…
blue	42742	0.51972	defense response to bacterium	SOLYC01G097240|SOLYC02G092800|SOLYC12G009220|SOLYC02G078170|SOLYC02G085730|SOLYC05G056550
blue	8283	0.51981	cell proliferation	SOLYC02G092120|SOLYC02G092110
blue	1676	0.51981	long-chain fatty acid metabolic process	SOLYC03G006140|SOLYC04G054890
blue	6714	0.51981	sesquiterpenoid metabolic process	SOLYC04G071960|SOLYC07G056570
blue	15706	0.51981	nitrate transport	SOLYC12G006050|SOLYC02G067790
blue	46040	0.53444	IMP metabolic process	SOLYC11G012100|SOLYC11G006340|SOLYC03G083440
blue	6740	0.53444	NADPH regeneration	SOLYC01G010250|SOLYC05G012110|SOLYC04G005160
blue	15837	0.53444	amine transport	SOLYC12G088190|SOLYC08G075710|SOLYC03G013440|SOLYC01G067070|SOLYC03G032090|SOLYC06G050800|SOLYC02G089400
blue	48609	0.53444	reproductive process in a multicellular organism	SOLYC08G078510|SOLYC07G005790|SOLYC06G005820|SOLYC05G024260|SOLYC10G078680
blue	19725	0.53444	cellular homeostasis	SOLYC02G082250|SOLYC04G011850|SOLYC07G053550|SOLYC04G011830|SOLYC04G011860|SOLYC07G051950|SOLYC04G081900|SOLYC07G062700|SOLYC06G005820|SOLYC04G053110|SOLYC01G098190|SOLYC04G011810|SOLYC01G008130|SOLYC06G082780
blue	9218	0.53444	pyrimidine ribonucleotide metabolic process	SOLYC02G082190|SOLYC06G065570|SOLYC07G065890|SOLYC03G083440
blue	9220	0.53444	pyrimidine ribonucleotide biosynthetic process	SOLYC02G082190|SOLYC06G065570|SOLYC07G065890|SOLYC03G083440
blue	9833	0.53444	primary cell wall biogenesis	SOLYC03G005450|SOLYC02G072240|SOLYC07G065660
blue	71446	0.53444	cellular response to salicylic acid stimulus	SOLYC02G065240|SOLYC05G024260
blue	10101	0.53444	post-embryonic root morphogenesis	SOLYC04G063380|SOLYC11G072630
blue	10102	0.53444	lateral root morphogenesis	SOLYC04G063380|SOLYC11G072630
blue	9072	0.53444	aromatic amino acid family metabolic process	SOLYC01G105370|SOLYC05G041200|SOLYC01G107700|SOLYC04G074480|SOLYC12G014100|SOLYC07G007590
blue	33273	0.53444	response to vitamin	SOLYC02G085730
blue	70189	0.53444	kynurenine metabolic process	SOLYC01G107700
blue	45761	0.53444	regulation of adenylate cyclase activity	SOLYC10G051340
blue	33512	0.53444	L-lysine catabolic process to acetyl-CoA via saccharopine	SOLYC07G017610
blue	9061	0.53444	anaerobic respiration	SOLYC09G008970
blue	46156	0.53444	siroheme metabolic process	SOLYC01G086650
blue	9301	0.53444	snRNA transcription	SOLYC10G009000
blue	9398	0.53444	FMN biosynthetic process	SOLYC07G053270
blue	46440	0.53444	L-lysine metabolic process	SOLYC07G017610
blue	46444	0.53444	FMN metabolic process	SOLYC07G053270
blue	42795	0.53444	snRNA transcription from RNA polymerase II promoter	SOLYC10G009000
blue	42796	0.53444	snRNA transcription from RNA polymerase III promoter	SOLYC10G009000
blue	30799	0.53444	regulation of cyclic nucleotide metabolic process	SOLYC10G051340
blue	30802	0.53444	regulation of cyclic nucleotide biosynthetic process	SOLYC10G051340
blue	30814	0.53444	regulation of cAMP metabolic process	SOLYC10G051340
blue	30817	0.53444	regulation of cAMP biosynthetic process	SOLYC10G051340
blue	51339	0.53444	regulation of lyase activity	SOLYC10G051340
blue	51382	0.53444	kinetochore assembly	SOLYC03G120340
blue	6529	0.53444	asparagine biosynthetic process	SOLYC06G007180
blue	6554	0.53444	lysine catabolic process	SOLYC07G017610
blue	10930	0.53444	negative regulation of auxin mediated signaling pathway	SOLYC10G078680
blue	6858	0.53444	extracellular transport	SOLYC09G092320
blue	19354	0.53444	siroheme biosynthetic process	SOLYC01G086650
blue	60320	0.53444	rejection of self pollen	SOLYC08G005320
blue	19474	0.53444	L-lysine catabolic process to acetyl-CoA	SOLYC07G017610
blue	19477	0.53444	L-lysine catabolic process	SOLYC07G017610
blue	31930	0.53444	mitochondria-nucleus signaling pathway	SOLYC08G075540
blue	48448	0.53444	stamen morphogenesis	SOLYC06G051750
blue	19878	0.53444	lysine biosynthetic process via aminoadipic acid	SOLYC07G017610
blue	6007	0.53834	glucose catabolic process	SOLYC01G010250|SOLYC04G054820|SOLYC05G012110|SOLYC10G083720|SOLYC10G005510|SOLYC04G005160|SOLYC07G065890
blue	6163	0.55276	purine nucleotide metabolic process	SOLYC06G074390|SOLYC11G012100|SOLYC02G038740|SOLYC11G006340|SOLYC11G039980|SOLYC00G500322|SOLYC10G083720|SOLYC10G005510|SOLYC07G053890|SOLYC07G056330|SOLYC07G017610|SOLYC11G067190|SOLYC03G123370|SOLYC04G054820|SOLYC12G056940|SOLYC06G007180|SOLYC03G083440
blue	9808	0.55289	lignin metabolic process	SOLYC02G093270|SOLYC11G011340|SOLYC11G011330|SOLYC10G050160|SOLYC06G150137
blue	15698	0.55289	inorganic anion transport	SOLYC03G032030|SOLYC05G007980|SOLYC05G006990|SOLYC11G033283|SOLYC12G006050|SOLYC03G117300|SOLYC09G090070|SOLYC09G075820|SOLYC07G051950|SOLYC01G096720|SOLYC03G113430|SOLYC03G113420|SOLYC06G076750|SOLYC10G039290|SOLYC01G096730|SOLYC02G067740|SOLYC02G067790|SOLYC09G065560
blue	51704	0.55289	multi-organism process	SOLYC05G008210|SOLYC03G078360|SOLYC10G005040|SOLYC07G056570|SOLYC04G074000|SOLYC04G063380|SOLYC10G085190|SOLYC02G065240|SOLYC02G085730|SOLYC08G066210|SOLYC04G007490|SOLYC02G080120|SOLYC04G054140|SOLYC04G079660|SOLYC07G008620|SOLYC10G008220|SOLYC03G080190|SOLYC11G013110|SOLYC04G078290|SOLYC05G008860|SOLYC02G078170|SOLYC05G052980|SOLYC01G105370|SOLYC01G108880|SOLYC01G109650|SOLYC03G123860|SOLYC01G1…
blue	6576	0.55289	cellular biogenic amine metabolic process	SOLYC01G110440|SOLYC08G006740|SOLYC08G006750|SOLYC01G107700|SOLYC10G054440|SOLYC02G089610|SOLYC07G043590
blue	9610	0.55289	response to symbiotic fungus	SOLYC01G105370|SOLYC01G111400|SOLYC01G100200
blue	6026	0.55289	aminoglycan catabolic process	SOLYC02G061770|SOLYC02G082930|SOLYC02G082950
blue	6030	0.55289	chitin metabolic process	SOLYC02G061770|SOLYC02G082930|SOLYC02G082950
blue	6032	0.55289	chitin catabolic process	SOLYC02G061770|SOLYC02G082930|SOLYC02G082950
blue	51762	0.55289	sesquiterpene biosynthetic process	SOLYC04G071960|SOLYC04G079660|SOLYC07G056570
blue	15718	0.55289	monocarboxylic acid transport	SOLYC10G051120|SOLYC06G071890|SOLYC12G005980
blue	51248	0.55343	negative regulation of protein metabolic process	SOLYC03G020010|SOLYC04G079470|SOLYC11G068770|SOLYC03G097270|SOLYC01G108390|SOLYC04G014370|SOLYC03G098740|SOLYC06G072230|SOLYC09G097850
blue	32269	0.55343	negative regulation of cellular protein metabolic process	SOLYC03G020010|SOLYC04G079470|SOLYC11G068770|SOLYC03G097270|SOLYC01G108390|SOLYC04G014370|SOLYC03G098740|SOLYC06G072230|SOLYC09G097850
blue	23034	0.55343	intracellular signaling pathway	SOLYC08G075540|SOLYC09G075420|SOLYC04G008110|SOLYC03G112140|SOLYC04G080170|SOLYC02G077370|SOLYC06G053710|SOLYC06G051620|SOLYC04G009900|SOLYC08G077230|SOLYC04G071770|SOLYC12G056590|SOLYC08G077780|SOLYC04G012050|SOLYC12G099790|SOLYC05G056550|SOLYC10G050970|SOLYC10G051340|SOLYC08G078190|SOLYC11G072630|SOLYC08G078180|SOLYC06G082590|SOLYC01G008130
blue	9615	0.55401	response to virus	SOLYC04G054140|SOLYC02G069260|SOLYC03G096670|SOLYC05G052980
blue	71704	0.55401	organic substance metabolic process	SOLYC05G054990|SOLYC01G010250|SOLYC02G077110|SOLYC03G111870|SOLYC03G051920|SOLYC04G040180|SOLYC02G093270|SOLYC01G079810|SOLYC11G068770|SOLYC02G065240|SOLYC04G081290|SOLYC11G069180|SOLYC08G066210|SOLYC08G083110|SOLYC06G084440|SOLYC03G117860|SOLYC05G053550|SOLYC06G035960|SOLYC05G008860|SOLYC05G007895|SOLYC10G050160|SOLYC09G091030|SOLYC12G099790|SOLYC08G080090|SOLYC05G041540|SOLYC05G014980|SOLYC01G1…
blue	9123	0.55482	nucleoside monophosphate metabolic process	SOLYC11G012100|SOLYC11G006340|SOLYC05G014980|SOLYC07G053270|SOLYC06G007180|SOLYC06G065570|SOLYC07G065890|SOLYC03G083440
blue	6813	0.55482	potassium ion transport	SOLYC01G096720|SOLYC01G098190|SOLYC05G051220|SOLYC02G087000|SOLYC01G096730
blue	9423	0.55482	chorismate biosynthetic process	SOLYC01G105370|SOLYC04G074480
blue	6415	0.55482	translational termination	SOLYC07G006130|SOLYC12G010520
blue	19322	0.55482	pentose biosynthetic process	SOLYC11G012100|SOLYC11G006340|SOLYC02G082190|SOLYC00G500322|SOLYC07G053270|SOLYC12G056940|SOLYC07G053890|SOLYC06G007180|SOLYC07G056330|SOLYC11G066150|SOLYC07G065890|SOLYC03G083440
blue	9150	0.55482	purine ribonucleotide metabolic process	SOLYC06G074390|SOLYC11G012100|SOLYC02G038740|SOLYC11G006340|SOLYC11G039980|SOLYC00G500322|SOLYC10G083720|SOLYC10G005510|SOLYC07G053890|SOLYC07G017610|SOLYC11G067190|SOLYC03G123370|SOLYC04G054820|SOLYC12G056940|SOLYC06G007180|SOLYC03G083440
blue	9555	0.55482	pollen development	SOLYC01G079810|SOLYC06G051750|SOLYC12G009220|SOLYC07G056570|SOLYC05G052410|SOLYC06G005820|SOLYC05G015390
blue	6733	0.55482	oxidoreduction coenzyme metabolic process	SOLYC02G078900|SOLYC02G079170|SOLYC01G010250|SOLYC04G016330|SOLYC05G012110|SOLYC07G053270|SOLYC04G005160
blue	32502	0.55482	developmental process	SOLYC06G075690|SOLYC09G092270|SOLYC07G056570|SOLYC05G052410|SOLYC06G005820|SOLYC05G015390|SOLYC06G073990|SOLYC04G063380|SOLYC01G079810|SOLYC06G084320|SOLYC08G007210|SOLYC02G085730|SOLYC06G049050|SOLYC01G087980|SOLYC10G085200|SOLYC05G007770|SOLYC06G051750|SOLYC06G035960|SOLYC05G013850|SOLYC05G008860|SOLYC08G077440|SOLYC02G092110|SOLYC01G099680|SOLYC11G068980|SOLYC11G017470|SOLYC11G072630|SOLYC05G0…
blue	71396	0.55482	cellular response to lipid	SOLYC12G096960|SOLYC03G096670|SOLYC12G009220|SOLYC06G084320|SOLYC05G052520|SOLYC01G104650|SOLYC05G052980|SOLYC05G024260|SOLYC02G085730
blue	51336	0.55482	regulation of hydrolase activity	SOLYC12G096960|SOLYC03G020010|SOLYC04G079470|SOLYC03G097270|SOLYC01G108390|SOLYC07G066030|SOLYC03G098740|SOLYC06G072230|SOLYC09G097850
blue	2252	0.55482	immune effector process	SOLYC02G069260|SOLYC03G096670|SOLYC05G052980|SOLYC02G085730
blue	9608	0.55482	response to symbiont	SOLYC01G105370|SOLYC01G111400|SOLYC01G100200
blue	51156	0.55482	glucose 6-phosphate metabolic process	SOLYC01G010250|SOLYC05G012110|SOLYC04G005160
blue	43650	0.55482	dicarboxylic acid biosynthetic process	SOLYC01G105370|SOLYC04G074480|SOLYC03G083440
blue	32787	0.55482	monocarboxylic acid metabolic process	SOLYC10G009240|SOLYC03G111170|SOLYC03G120980|SOLYC07G056570|SOLYC11G069800|SOLYC08G077230|SOLYC04G014370|SOLYC04G054890|SOLYC04G079730|SOLYC09G083050|SOLYC07G043310|SOLYC09G061840|SOLYC02G065240|SOLYC02G087110|SOLYC02G086880|SOLYC02G085730|SOLYC06G065560|SOLYC05G010720|SOLYC03G006140|SOLYC10G085200|SOLYC05G053550|SOLYC06G074390|SOLYC06G035960|SOLYC10G083720|SOLYC10G005510|SOLYC07G053890|SOLYC07G0…
blue	48856	0.55482	anatomical structure development	SOLYC06G075690|SOLYC09G092270|SOLYC07G056570|SOLYC06G005820|SOLYC05G015390|SOLYC06G073990|SOLYC04G063380|SOLYC01G079810|SOLYC06G084320|SOLYC08G007210|SOLYC02G085730|SOLYC06G049050|SOLYC01G087980|SOLYC10G085200|SOLYC05G007770|SOLYC06G051750|SOLYC06G035960|SOLYC05G013850|SOLYC05G008860|SOLYC08G077440|SOLYC11G068980|SOLYC11G017470|SOLYC11G072630|SOLYC05G024260|SOLYC04G081870|SOLYC04G008110|SOLYC12G0…
blue	32504	0.55482	multicellular organism reproduction	SOLYC08G078510|SOLYC07G005790|SOLYC06G005820|SOLYC05G024260|SOLYC10G078680
blue	51094	0.55482	positive regulation of developmental process	SOLYC06G051750|SOLYC06G035960|SOLYC02G067740|SOLYC12G017530
blue	22900	0.55482	electron transport chain	SOLYC11G065920|SOLYC12G013900|SOLYC00G019730|SOLYC03G116700|SOLYC11G006540|SOLYC11G006910|SOLYC01G094040|SOLYC00G500349|SOLYC07G150103|SOLYC11G068430|SOLYC01G104400|SOLYC09G089880|SOLYC07G008140|SOLYC07G064240
blue	16042	0.55482	lipid catabolic process	SOLYC05G010720|SOLYC03G006140|SOLYC02G094040|SOLYC10G085200|SOLYC09G061840|SOLYC06G051620|SOLYC07G056570|SOLYC02G077110|SOLYC04G054890
blue	18958	0.55482	phenol metabolic process	SOLYC03G044790|SOLYC02G065240
blue	31348	0.55482	negative regulation of defense response	SOLYC10G085190|SOLYC10G076670
blue	9083	0.55482	branched chain family amino acid catabolic process	SOLYC03G051920|SOLYC01G108030|SOLYC11G069180
blue	9787	0.55482	regulation of abscisic acid mediated signaling pathway	SOLYC03G096670|SOLYC08G067290|SOLYC05G052980
blue	46390	0.55482	ribose phosphate biosynthetic process	SOLYC11G012100|SOLYC11G006340|SOLYC02G082190|SOLYC00G500322|SOLYC07G053270|SOLYC12G056940|SOLYC07G053890|SOLYC06G007180|SOLYC07G056330|SOLYC07G065890|SOLYC03G083440
blue	70838	0.55482	divalent metal ion transport	SOLYC07G053970|SOLYC07G062700|SOLYC07G008320|SOLYC01G086730|SOLYC06G082780
blue	9611	0.55482	response to wounding	SOLYC05G007950|SOLYC12G009220|SOLYC02G065240|SOLYC01G108390|SOLYC02G085730
blue	6355	0.55482	regulation of transcription, DNA-dependent	SOLYC03G118420|SOLYC03G117410|SOLYC06G075370|SOLYC05G052410|SOLYC04G078840|SOLYC08G077230|SOLYC04G071770|SOLYC12G056590|SOLYC01G107170|SOLYC06G073990|SOLYC04G078640|SOLYC10G050970|SOLYC01G104650|SOLYC02G088200|SOLYC09G083110|SOLYC12G013620|SOLYC02G079180|SOLYC05G007770|SOLYC07G032510|SOLYC03G120390|SOLYC08G076590|SOLYC05G053150|SOLYC06G069710|SOLYC08G080090|SOLYC11G017470|SOLYC08G078180|SOLYC01G0…
blue	6213	0.55482	pyrimidine nucleoside metabolic process	SOLYC02G082190|SOLYC06G065570|SOLYC07G065890|SOLYC03G083440
blue	390	0.55482	spliceosome disassembly	SOLYC01G110990
blue	8608	0.55482	attachment of spindle microtubules to kinetochore	SOLYC03G120340
blue	33540	0.55482	fatty acid beta-oxidation using acyl-CoA oxidase	SOLYC04G054890
blue	46168	0.55482	glycerol-3-phosphate catabolic process	SOLYC04G016330
blue	46176	0.55482	aldonic acid catabolic process	SOLYC04G005160
blue	46177	0.55482	D-gluconate catabolic process	SOLYC04G005160
blue	46218	0.55482	indolalkylamine catabolic process	SOLYC01G107700
blue	42330	0.55482	taxis	SOLYC03G093680
blue	42436	0.55482	indole derivative catabolic process	SOLYC01G107700
blue	42450	0.55482	arginine biosynthetic process via ornithine	SOLYC12G089210
blue	42631	0.55482	cellular response to water deprivation	SOLYC01G109170
blue	34453	0.55482	microtubule anchoring	SOLYC03G120340
blue	50918	0.55482	positive chemotaxis	SOLYC03G093680
blue	71462	0.55482	cellular response to water	SOLYC01G109170
blue	30574	0.55482	collagen catabolic process	SOLYC04G005050
blue	51091	0.55482	positive regulation of transcription factor activity	SOLYC01G096510
blue	10183	0.55482	pollen tube guidance	SOLYC03G093680
blue	10200	0.55482	response to chitin	SOLYC11G073075
blue	10231	0.55482	maintenance of seed dormancy	SOLYC08G078510
blue	30808	0.55482	regulation of nucleotide biosynthetic process	SOLYC10G051340
blue	10343	0.55482	singlet oxygen-mediated programmed cell death	SOLYC09G083110
blue	51303	0.55482	establishment of chromosome localization	SOLYC03G120340
blue	51310	0.55482	metaphase plate congression	SOLYC03G120340
blue	51313	0.55482	attachment of spindle microtubules to chromosome	SOLYC03G120340
blue	51315	0.55482	attachment of spindle microtubules to kinetochore involved in mitotic sister chromatid segregation	SOLYC03G120340
blue	10380	0.55482	regulation of chlorophyll biosynthetic process	SOLYC01G086650
blue	51383	0.55482	kinetochore organization	SOLYC03G120340
blue	10440	0.55482	stomatal lineage progression	SOLYC05G052520
blue	10447	0.55482	response to acidity	SOLYC11G066420
blue	51552	0.55482	flavone metabolic process	SOLYC11G013110
blue	51553	0.55482	flavone biosynthetic process	SOLYC11G013110
blue	51554	0.55482	flavonol metabolic process	SOLYC11G013110
blue	51555	0.55482	flavonol biosynthetic process	SOLYC11G013110
blue	43388	0.55482	positive regulation of DNA binding	SOLYC01G096510
blue	6537	0.55482	glutamate biosynthetic process	SOLYC03G083440
blue	6567	0.55482	threonine catabolic process	SOLYC04G009960
blue	6569	0.55482	tryptophan catabolic process	SOLYC01G107700
blue	6571	0.55482	tyrosine biosynthetic process	SOLYC07G007590
blue	51865	0.55482	protein autoubiquitination	SOLYC05G007895
blue	6851	0.55482	mitochondrial calcium ion transport	SOLYC06G082780
blue	6935	0.55482	chemotaxis	SOLYC03G093680
blue	19343	0.55482	cysteine biosynthetic process via cystathionine	SOLYC08G083110
blue	7080	0.55482	mitotic metaphase plate congression	SOLYC03G120340
blue	19441	0.55482	tryptophan catabolic process to kynurenine	SOLYC01G107700
blue	19520	0.55482	aldonic acid metabolic process	SOLYC04G005160
blue	19521	0.55482	D-gluconate metabolic process	SOLYC04G005160
blue	44211	0.55482	CTP salvage	SOLYC07G065890
blue	44243	0.55482	multicellular organismal catabolic process	SOLYC04G005050
blue	19740	0.55482	nitrogen utilization	SOLYC03G083440
blue	7610	0.55482	behavior	SOLYC03G093680
blue	7626	0.55482	locomotory behavior	SOLYC03G093680
blue	48639	0.55482	positive regulation of developmental growth	SOLYC12G017530
blue	15976	0.55482	carbon utilization	SOLYC02G067750
blue	90047	0.55482	positive regulation of transcription regulator activity	SOLYC01G096510
blue	19674	0.5591	NAD metabolic process	SOLYC02G078900|SOLYC02G079170|SOLYC04G016330
blue	3333	0.55935	amino acid transmembrane transport	SOLYC12G088190|SOLYC03G013440|SOLYC03G032090|SOLYC06G050800|SOLYC02G089400
blue	6631	0.56422	fatty acid metabolic process	SOLYC10G009240|SOLYC03G111170|SOLYC11G069800|SOLYC08G077230|SOLYC04G014370|SOLYC04G054890|SOLYC04G079730|SOLYC09G083050|SOLYC09G061840|SOLYC02G065240|SOLYC02G087110|SOLYC02G085730|SOLYC06G065560|SOLYC05G010720|SOLYC03G006140|SOLYC10G085200|SOLYC06G074390|SOLYC06G035960|SOLYC07G056320|SOLYC11G006720|SOLYC05G053150|SOLYC03G044790|SOLYC11G067190|SOLYC01G057910|SOLYC12G056940|SOLYC08G067410
blue	22412	0.56879	reproductive cellular process in multicellular organism	SOLYC07G005790|SOLYC06G005820
blue	6551	0.56879	leucine metabolic process	SOLYC01G108030|SOLYC11G069180
blue	19432	0.56879	triglyceride biosynthetic process	SOLYC01G011430|SOLYC07G053890
blue	8154	0.56879	actin polymerization or depolymerization	SOLYC01G111380|SOLYC09G072590
blue	19320	0.58549	hexose catabolic process	SOLYC01G010250|SOLYC04G054820|SOLYC05G012110|SOLYC10G083720|SOLYC10G005510|SOLYC04G005160|SOLYC07G065890
blue	27	0.58549	ribosomal large subunit assembly	SOLYC06G007520|SOLYC06G007670|SOLYC06G082870
blue	51761	0.58549	sesquiterpene metabolic process	SOLYC04G071960|SOLYC04G079660|SOLYC07G056570
blue	33205	0.58774	cell cycle cytokinesis	SOLYC03G005450|SOLYC05G008860|SOLYC02G072240|SOLYC07G065660
blue	910	0.58774	cytokinesis	SOLYC03G005450|SOLYC05G008860|SOLYC02G072240|SOLYC07G065660
blue	19302	0.58885	D-ribose biosynthetic process	SOLYC11G012100|SOLYC11G006340|SOLYC02G082190|SOLYC00G500322|SOLYC07G053270|SOLYC12G056940|SOLYC07G053890|SOLYC06G007180|SOLYC07G056330|SOLYC07G065890|SOLYC03G083440
blue	46164	0.59458	alcohol catabolic process	SOLYC04G072035|SOLYC01G010250|SOLYC04G016330|SOLYC04G054820|SOLYC05G012110|SOLYC10G083720|SOLYC02G082930|SOLYC10G005510|SOLYC04G005160|SOLYC07G065890
blue	46686	0.59763	response to cadmium ion	SOLYC01G105370|SOLYC03G119980
blue	51017	0.59763	actin filament bundle assembly	SOLYC03G114000|SOLYC01G111380
blue	48232	0.59763	male gamete generation	SOLYC07G005790|SOLYC06G005820
blue	7276	0.59763	gamete generation	SOLYC07G005790|SOLYC06G005820
blue	6221	0.59763	pyrimidine nucleotide biosynthetic process	SOLYC02G082190|SOLYC06G065570|SOLYC07G065890|SOLYC03G083440
blue	6637	0.59763	acyl-CoA metabolic process	SOLYC07G017610|SOLYC06G074390|SOLYC11G067190|SOLYC12G056940
blue	35383	0.59763	thioester metabolic process	SOLYC07G017610|SOLYC06G074390|SOLYC11G067190|SOLYC12G056940
blue	2831	0.59763	regulation of response to biotic stimulus	SOLYC04G011840|SOLYC10G085190|SOLYC10G076670|SOLYC02G085730
blue	51252	0.59763	regulation of RNA metabolic process	SOLYC03G118420|SOLYC03G117410|SOLYC06G075370|SOLYC05G052410|SOLYC04G078840|SOLYC08G077230|SOLYC04G071770|SOLYC12G056590|SOLYC01G107170|SOLYC06G073990|SOLYC04G078640|SOLYC10G050970|SOLYC11G068770|SOLYC01G104650|SOLYC02G088200|SOLYC09G083110|SOLYC12G013620|SOLYC02G079180|SOLYC06G076670|SOLYC05G007770|SOLYC07G032510|SOLYC03G120390|SOLYC08G076590|SOLYC05G053150|SOLYC06G069710|SOLYC08G080090|SOLYC11G0…
blue	46365	0.59763	monosaccharide catabolic process	SOLYC01G010250|SOLYC04G054820|SOLYC05G012110|SOLYC10G083720|SOLYC02G082930|SOLYC10G005510|SOLYC04G005160|SOLYC07G065890
blue	45449	0.59763	regulation of transcription	SOLYC03G118420|SOLYC03G117410|SOLYC06G075370|SOLYC05G052410|SOLYC04G078840|SOLYC08G077230|SOLYC04G071770|SOLYC12G056590|SOLYC01G107170|SOLYC06G073990|SOLYC04G078640|SOLYC10G050970|SOLYC01G104650|SOLYC02G088200|SOLYC09G083110|SOLYC12G013620|SOLYC02G079180|SOLYC05G007770|SOLYC07G032510|SOLYC03G120390|SOLYC08G076590|SOLYC05G053150|SOLYC06G069710|SOLYC08G080090|SOLYC11G017470|SOLYC08G078180|SOLYC01G0…
blue	51049	0.59763	regulation of transport	SOLYC07G053970|SOLYC07G006600|SOLYC03G096670|SOLYC05G052980|SOLYC05G051220
blue	10029	0.59763	regulation of seed germination	SOLYC08G078510|SOLYC06G035960|SOLYC06G084320
blue	51240	0.59763	positive regulation of multicellular organismal process	SOLYC06G051750|SOLYC06G035960|SOLYC12G017530
blue	6541	0.59763	glutamine metabolic process	SOLYC02G082190|SOLYC06G007180|SOLYC03G083440
blue	15674	0.59763	di-, tri-valent inorganic cation transport	SOLYC07G053970|SOLYC02G092800|SOLYC07G062700|SOLYC07G008320|SOLYC01G086730|SOLYC06G082780
blue	16560	0.59763	protein import into peroxisome matrix, docking	SOLYC08G077440
blue	32963	0.59763	collagen metabolic process	SOLYC04G005050
blue	212	0.59763	meiotic spindle organization	SOLYC07G005790
blue	50000	0.59763	chromosome localization	SOLYC03G120340
blue	70574	0.59763	cadmium ion transmembrane transport	SOLYC02G092800
blue	9268	0.59763	response to pH	SOLYC11G066420
blue	42126	0.59763	nitrate metabolic process	SOLYC02G067790
blue	42128	0.59763	nitrate assimilation	SOLYC02G067790
blue	9448	0.59763	gamma-aminobutyric acid metabolic process	SOLYC07G043310
blue	34035	0.59763	purine ribonucleoside bisphosphate metabolic process	SOLYC03G123370
blue	71071	0.59763	regulation of phospholipid biosynthetic process	SOLYC05G053760
blue	46514	0.59763	ceramide catabolic process	SOLYC03G006140
blue	34508	0.59763	centromere complex assembly	SOLYC03G120340
blue	71452	0.59763	cellular response to singlet oxygen	SOLYC09G083110
blue	10115	0.59763	regulation of abscisic acid biosynthetic process	SOLYC11G006720
blue	51090	0.59763	regulation of transcription factor activity	SOLYC01G096510
blue	51101	0.59763	regulation of DNA binding	SOLYC01G096510
blue	30635	0.59763	acetate derivative metabolic process	SOLYC05G053550
blue	30636	0.59763	acetate derivative biosynthetic process	SOLYC05G053550
blue	30638	0.59763	polyketide metabolic process	SOLYC05G053550
blue	30639	0.59763	polyketide biosynthetic process	SOLYC05G053550
blue	42981	0.59763	regulation of apoptosis	SOLYC02G081550
blue	31279	0.59763	regulation of cyclase activity	SOLYC10G051340
blue	35461	0.59763	vitamin transmembrane transport	SOLYC01G067070
blue	19413	0.59763	acetate biosynthetic process	SOLYC05G053550
blue	48235	0.59763	pollen sperm cell differentiation	SOLYC06G005820
blue	44236	0.59763	multicellular organismal metabolic process	SOLYC04G005050
blue	19676	0.59763	ammonia assimilation cycle	SOLYC03G083440
blue	44259	0.59763	multicellular organismal macromolecule metabolic process	SOLYC04G005050
blue	48449	0.59763	floral organ formation	SOLYC06G051750
blue	15691	0.59763	cadmium ion transport	SOLYC02G092800
blue	15770	0.59763	sucrose transport	SOLYC05G024260
blue	7584	0.59763	response to nutrient	SOLYC02G085730
blue	48658	0.59763	tapetal layer development	SOLYC06G051750
blue	15969	0.59763	guanosine tetraphosphate metabolic process	SOLYC03G123370
blue	90046	0.59763	regulation of transcription regulator activity	SOLYC01G096510
blue	90069	0.59763	regulation of ribosome biogenesis	SOLYC08G006470
blue	18202	0.59967	peptidyl-histidine modification	SOLYC04G008110|SOLYC06G053710
blue	6580	0.59967	ethanolamine metabolic process	SOLYC08G006740|SOLYC08G006750
blue	16109	0.59967	tetraterpenoid biosynthetic process	SOLYC07G056570|SOLYC06G036260
blue	16117	0.59967	carotenoid biosynthetic process	SOLYC07G056570|SOLYC06G036260
blue	51273	0.6045	beta-glucan metabolic process	SOLYC03G005450|SOLYC08G082250|SOLYC02G072240|SOLYC07G065660
blue	43086	0.6045	negative regulation of catalytic activity	SOLYC12G096960|SOLYC03G020010|SOLYC04G079470|SOLYC09G075750|SOLYC03G097270|SOLYC01G108390|SOLYC09G075350|SOLYC03G098740|SOLYC06G072230|SOLYC09G097850
blue	9260	0.60544	ribonucleotide biosynthetic process	SOLYC11G012100|SOLYC11G006340|SOLYC02G082190|SOLYC00G500322|SOLYC10G083720|SOLYC07G053270|SOLYC10G005510|SOLYC07G053890|SOLYC04G054820|SOLYC12G056940|SOLYC06G007180|SOLYC06G065570|SOLYC07G065890|SOLYC03G083440
blue	9119	0.60615	ribonucleoside metabolic process	SOLYC02G038740|SOLYC03G123370|SOLYC02G082190|SOLYC06G065570|SOLYC07G065890|SOLYC03G083440
blue	44242	0.60615	cellular lipid catabolic process	SOLYC05G010720|SOLYC03G006140|SOLYC10G085200|SOLYC09G061840|SOLYC07G056570|SOLYC04G054890
blue	6022	0.61633	aminoglycan metabolic process	SOLYC02G061770|SOLYC02G082930|SOLYC02G082950
blue	9966	0.61714	regulation of signal transduction	SOLYC03G096670|SOLYC08G067290|SOLYC06G053710|SOLYC12G009220|SOLYC10G085190|SOLYC05G052980|SOLYC08G065320|SOLYC10G078680
blue	44262	0.62164	cellular carbohydrate metabolic process	SOLYC10G085870|SOLYC01G010250|SOLYC02G038740|SOLYC04G077190|SOLYC05G012110|SOLYC00G500322|SOLYC07G056330|SOLYC03G123370|SOLYC04G025940|SOLYC02G065240|SOLYC05G006080|SOLYC11G066150|SOLYC11G066270|SOLYC11G012100|SOLYC11G006340|SOLYC02G082190|SOLYC05G051850|SOLYC07G053270|SOLYC10G005510|SOLYC09G091030|SOLYC07G017610|SOLYC04G072035|SOLYC07G042550|SOLYC04G054820|SOLYC07G005360|SOLYC12G056940|SOLYC06G0…
blue	42446	0.62404	hormone biosynthetic process	SOLYC02G089160|SOLYC06G051750|SOLYC08G062820|SOLYC04G081290
blue	23051	0.6301	regulation of signaling process	SOLYC03G096670|SOLYC08G067290|SOLYC06G053710|SOLYC12G009220|SOLYC10G085190|SOLYC05G052980|SOLYC08G065320|SOLYC10G078680
blue	46165	0.6301	alcohol biosynthetic process	SOLYC03G006140|SOLYC11G012100|SOLYC11G006340|SOLYC02G082190|SOLYC05G051850|SOLYC07G056570|SOLYC00G500322|SOLYC07G053270|SOLYC07G053890|SOLYC07G056330|SOLYC04G071960|SOLYC12G056940|SOLYC06G007180|SOLYC11G066150|SOLYC07G065890|SOLYC03G083440|SOLYC10G085140
blue	5992	0.63327	trehalose biosynthetic process	SOLYC07G006500|SOLYC04G025940
blue	43173	0.63327	nucleotide salvage	SOLYC06G065570|SOLYC07G065890
blue	9116	0.63327	nucleoside metabolic process	SOLYC01G097880|SOLYC02G038740|SOLYC03G123370|SOLYC02G082190|SOLYC06G065570|SOLYC07G065890|SOLYC03G083440
blue	16137	0.63327	glycoside metabolic process	SOLYC07G006500|SOLYC10G085870|SOLYC07G042550|SOLYC04G025940|SOLYC02G065240
blue	46246	0.63808	terpene biosynthetic process	SOLYC04G071960|SOLYC04G079660|SOLYC07G056570
blue	6739	0.63808	NADP metabolic process	SOLYC01G010250|SOLYC05G012110|SOLYC04G005160
blue	6220	0.64025	pyrimidine nucleotide metabolic process	SOLYC02G082190|SOLYC06G065570|SOLYC07G065890|SOLYC03G083440
blue	65007	0.64025	biological regulation	SOLYC03G120340|SOLYC04G011860|SOLYC02G094000|SOLYC08G077230|SOLYC05G015390|SOLYC10G050970|SOLYC01G079810|SOLYC11G068770|SOLYC06G084320|SOLYC04G081290|SOLYC01G104650|SOLYC03G117860|SOLYC04G011850|SOLYC05G007770|SOLYC07G053550|SOLYC03G007890|SOLYC04G082830|SOLYC06G051750|SOLYC06G035960|SOLYC05G007895|SOLYC07G062700|SOLYC08G076390|SOLYC06G072230|SOLYC12G099790|SOLYC06G069710|SOLYC08G080090|SOLYC12G0…
blue	5996	0.64025	monosaccharide metabolic process	SOLYC01G010250|SOLYC02G038740|SOLYC05G012110|SOLYC00G500322|SOLYC07G056330|SOLYC02G069580|SOLYC03G123370|SOLYC08G082440|SOLYC11G066150|SOLYC06G074390|SOLYC11G012100|SOLYC11G006340|SOLYC11G039980|SOLYC02G082190|SOLYC10G083720|SOLYC07G053270|SOLYC10G005510|SOLYC07G053890|SOLYC07G017610|SOLYC11G067190|SOLYC04G054820|SOLYC02G082930|SOLYC12G056940|SOLYC06G007180|SOLYC04G005160|SOLYC07G065890|SOLYC03G0…
blue	34440	0.64025	lipid oxidation	SOLYC05G010720|SOLYC10G085200|SOLYC09G061840|SOLYC04G054890
blue	6515	0.64025	misfolded or incompletely synthesized protein catabolic process	SOLYC05G007895|SOLYC08G077440|SOLYC07G048120
blue	9691	0.64025	cytokinin biosynthetic process	SOLYC08G062820|SOLYC04G081290
blue	42538	0.64025	hyperosmotic salinity response	SOLYC07G056570|SOLYC01G058720
blue	51258	0.64025	protein polymerization	SOLYC06G075690|SOLYC03G112230
blue	6641	0.64025	triglyceride metabolic process	SOLYC01G011430|SOLYC07G053890
blue	8215	0.64025	spermine metabolic process	SOLYC02G089610
blue	304	0.64025	response to singlet oxygen	SOLYC09G083110
blue	33120	0.64025	positive regulation of RNA splicing	SOLYC06G076670
blue	46521	0.64025	sphingoid catabolic process	SOLYC03G006140
blue	9864	0.64025	induced systemic resistance, jasmonic acid mediated signaling pathway	SOLYC02G085730
blue	1680	0.64025	tRNA 3'-terminal CCA addition	SOLYC03G097830
blue	10043	0.64025	response to zinc ion	SOLYC03G119980
blue	51099	0.64025	positive regulation of binding	SOLYC01G096510
blue	6072	0.64025	glycerol-3-phosphate metabolic process	SOLYC04G016330
blue	51131	0.64025	chaperone-mediated protein complex assembly	SOLYC04G072160
blue	6516	0.64025	glycoprotein catabolic process	SOLYC03G113900
blue	6517	0.64025	protein deglycosylation	SOLYC03G113900
blue	6528	0.64025	asparagine metabolic process	SOLYC06G007180
blue	6597	0.64025	spermine biosynthetic process	SOLYC02G089610
blue	6598	0.64025	polyamine catabolic process	SOLYC07G043590
blue	31204	0.64025	posttranslational protein targeting to membrane, translocation	SOLYC03G116990
blue	6746	0.64025	FADH2 metabolic process	SOLYC07G053270
blue	48026	0.64025	positive regulation of nuclear mRNA splicing, via spliceosome	SOLYC06G076670
blue	44089	0.64025	positive regulation of cellular component biogenesis	SOLYC08G006470
blue	15695	0.64025	organic cation transport	SOLYC01G067070
blue	15766	0.64025	disaccharide transport	SOLYC05G024260
blue	15772	0.64025	oligosaccharide transport	SOLYC05G024260
blue	48640	0.64025	negative regulation of developmental growth	SOLYC04G014370
blue	16104	0.64025	triterpenoid biosynthetic process	SOLYC12G006530
blue	6629	0.6432	lipid metabolic process	SOLYC04G081770|SOLYC10G009240|SOLYC10G085870|SOLYC02G038740|SOLYC07G056570|SOLYC02G077110|SOLYC12G006530|SOLYC08G077230|SOLYC04G014370|SOLYC04G079730|SOLYC06G061280|SOLYC02G094040|SOLYC09G061840|SOLYC02G065240|SOLYC02G087110|SOLYC02G085730|SOLYC06G065560|SOLYC08G044260|SOLYC03G121960|SOLYC10G085200|SOLYC04G079660|SOLYC06G051750|SOLYC06G035960|SOLYC01G011430|SOLYC11G012260|SOLYC05G051850|SOLYC05G0…
blue	10154	0.65409	fruit development	SOLYC10G085200|SOLYC08G078510|SOLYC09G092270|SOLYC06G035960|SOLYC05G008860|SOLYC10G078770|SOLYC05G052670|SOLYC04G078660|SOLYC05G052680|SOLYC11G068980|SOLYC11G017470|SOLYC02G093180|SOLYC08G007210|SOLYC07G049530|SOLYC05G024260
blue	42592	0.65475	homeostatic process	SOLYC02G082250|SOLYC03G119300|SOLYC04G011850|SOLYC07G053550|SOLYC04G011830|SOLYC06G051750|SOLYC04G011860|SOLYC02G092800|SOLYC07G051950|SOLYC04G081900|SOLYC07G062700|SOLYC06G005820|SOLYC04G053110|SOLYC04G054890|SOLYC02G089160|SOLYC01G098190|SOLYC07G044990|SOLYC04G011810|SOLYC01G008130|SOLYC06G082780
blue	9617	0.65475	response to bacterium	SOLYC01G097240|SOLYC02G092800|SOLYC12G009220|SOLYC02G078170|SOLYC02G085730|SOLYC05G056550
blue	6414	0.65845	translational elongation	SOLYC01G099680|SOLYC11G069700|SOLYC12G040510|SOLYC06G074430|SOLYC05G015390
blue	48638	0.66156	regulation of developmental growth	SOLYC11G017470|SOLYC12G017530|SOLYC04G014370
blue	5975	0.66177	carbohydrate metabolic process	SOLYC10G085870|SOLYC01G010250|SOLYC02G038740|SOLYC12G011000|SOLYC04G077190|SOLYC05G012110|SOLYC00G500322|SOLYC07G056330|SOLYC03G123370|SOLYC04G025940|SOLYC02G067860|SOLYC02G065240|SOLYC05G006080|SOLYC11G066150|SOLYC11G066270|SOLYC02G080290|SOLYC11G012100|SOLYC11G006340|SOLYC02G082190|SOLYC05G051850|SOLYC07G053270|SOLYC10G005510|SOLYC09G091030|SOLYC07G017610|SOLYC03G113900|SOLYC01G110000|SOLYC04G0…
blue	5991	0.67006	trehalose metabolic process	SOLYC07G006500|SOLYC04G025940
blue	6071	0.67006	glycerol metabolic process	SOLYC04G016330|SOLYC06G069470
blue	10268	0.67006	brassinosteroid homeostasis	SOLYC02G089160|SOLYC06G051750
blue	19400	0.67006	alditol metabolic process	SOLYC04G016330|SOLYC06G069470
blue	16129	0.67006	phytosteroid biosynthetic process	SOLYC02G089160|SOLYC06G051750
blue	16132	0.67006	brassinosteroid biosynthetic process	SOLYC02G089160|SOLYC06G051750
blue	32879	0.67006	regulation of localization	SOLYC07G053970|SOLYC07G006600|SOLYC03G096670|SOLYC05G052980|SOLYC05G051220
blue	40008	0.67006	regulation of growth	SOLYC01G099680|SOLYC11G017470|SOLYC12G017530|SOLYC04G014370|SOLYC05G015390
blue	209	0.67702	protein polyubiquitination	SOLYC04G016160|SOLYC03G117860|SOLYC05G007895|SOLYC07G066080|SOLYC11G071870|SOLYC03G111870
blue	46942	0.67702	carboxylic acid transport	SOLYC12G088190|SOLYC10G051120|SOLYC03G013440|SOLYC06G071890|SOLYC12G005980|SOLYC03G032090|SOLYC06G050800|SOLYC02G089400
blue	15849	0.67702	organic acid transport	SOLYC12G088190|SOLYC10G051120|SOLYC03G013440|SOLYC06G071890|SOLYC12G005980|SOLYC03G032090|SOLYC06G050800|SOLYC02G089400
blue	6091	0.67702	generation of precursor metabolites and energy	SOLYC11G065920|SOLYC01G010250|SOLYC12G011000|SOLYC12G013900|SOLYC03G116700|SOLYC05G012110|SOLYC00G500322|SOLYC07G055060|SOLYC11G006910|SOLYC08G075550|SOLYC01G094040|SOLYC00G500349|SOLYC11G068430|SOLYC11G069180|SOLYC07G008140|SOLYC08G075540|SOLYC00G019730|SOLYC10G083720|SOLYC11G006540|SOLYC10G005510|SOLYC07G150103|SOLYC09G008970|SOLYC04G054820|SOLYC01G104400|SOLYC09G089880|SOLYC06G007180|SOLYC04G0…
blue	70297	0.67702	regulation of two-component signal transduction system (phosphorelay)	SOLYC06G053710|SOLYC08G065320
blue	46036	0.67702	CTP metabolic process	SOLYC02G082190|SOLYC07G065890
blue	9208	0.67702	pyrimidine ribonucleoside triphosphate metabolic process	SOLYC02G082190|SOLYC07G065890
blue	9209	0.67702	pyrimidine ribonucleoside triphosphate biosynthetic process	SOLYC02G082190|SOLYC07G065890
blue	10104	0.67702	regulation of ethylene mediated signaling pathway	SOLYC06G053710|SOLYC08G065320
blue	6241	0.67702	CTP biosynthetic process	SOLYC02G082190|SOLYC07G065890
blue	6972	0.67702	hyperosmotic response	SOLYC07G056570|SOLYC01G058720
blue	12	0.67702	single strand break repair	SOLYC03G117960
blue	32890	0.67702	regulation of organic acid transport	SOLYC07G006600
blue	8617	0.67702	guanosine metabolic process	SOLYC03G123370
blue	9102	0.67702	biotin biosynthetic process	SOLYC07G043310
blue	46391	0.67702	5-phosphoribose 1-diphosphate metabolic process	SOLYC07G056330
blue	46466	0.67702	membrane lipid catabolic process	SOLYC03G006140
blue	30149	0.67702	sphingolipid catabolic process	SOLYC03G006140
blue	50685	0.67702	positive regulation of mRNA processing	SOLYC06G076670
blue	30259	0.67702	lipid glycosylation	SOLYC11G007770
blue	71229	0.67702	cellular response to acid	SOLYC01G109170
blue	9862	0.67702	systemic acquired resistance, salicylic acid mediated signaling pathway	SOLYC02G065240
blue	6015	0.67702	5-phosphoribose 1-diphosphate biosynthetic process	SOLYC07G056330
blue	51098	0.67702	regulation of binding	SOLYC01G096510
blue	51180	0.67702	vitamin transport	SOLYC01G067070
blue	80143	0.67702	regulation of amino acid export	SOLYC07G006600
blue	6591	0.67702	ornithine metabolic process	SOLYC12G089210
blue	6722	0.67702	triterpenoid metabolic process	SOLYC12G006530
blue	6768	0.67702	biotin metabolic process	SOLYC07G043310
blue	51952	0.67702	regulation of amine transport	SOLYC07G006600
blue	51955	0.67702	regulation of amino acid transport	SOLYC07G006600
blue	44210	0.67702	de novo' CTP biosynthetic process	SOLYC02G082190
blue	15846	0.67702	polyamine transport	SOLYC08G075710
blue	90056	0.67702	regulation of chlorophyll metabolic process	SOLYC01G086650
blue	45491	0.67702	xylan metabolic process	SOLYC04G077190|SOLYC02G082950|SOLYC06G068770
blue	51607	0.67702	defense response to virus	SOLYC02G069260|SOLYC03G096670|SOLYC05G052980
blue	6817	0.67869	phosphate transport	SOLYC03G032030|SOLYC05G006990|SOLYC11G033283|SOLYC12G006050|SOLYC03G117300|SOLYC09G090070|SOLYC09G075820|SOLYC01G096720|SOLYC03G113430|SOLYC03G113420|SOLYC06G076750|SOLYC10G039290|SOLYC01G096730|SOLYC02G067790
blue	7275	0.67991	multicellular organismal development	SOLYC06G075690|SOLYC09G092270|SOLYC12G009220|SOLYC07G056570|SOLYC05G052410|SOLYC06G005820|SOLYC07G055060|SOLYC05G052670|SOLYC04G078660|SOLYC05G015390|SOLYC10G078680|SOLYC06G073990|SOLYC03G111810|SOLYC04G063380|SOLYC01G079810|SOLYC06G084320|SOLYC08G007210|SOLYC07G049530|SOLYC02G085730|SOLYC08G068330|SOLYC01G087980|SOLYC06G073180|SOLYC10G085200|SOLYC05G007770|SOLYC08G078510|SOLYC06G051750|SOLYC11G0…
blue	17038	0.67991	protein import	SOLYC06G068820|SOLYC01G098230|SOLYC03G121860|SOLYC01G108250|SOLYC11G068980|SOLYC06G072330|SOLYC03G120900|SOLYC08G077440
blue	22411	0.68078	cellular component disassembly	SOLYC01G110990|SOLYC01G111380|SOLYC07G006130|SOLYC08G067630|SOLYC09G072590|SOLYC09G083110|SOLYC12G010520
blue	48513	0.68253	organ development	SOLYC01G087980|SOLYC05G007770|SOLYC06G051750|SOLYC05G013850|SOLYC12G009220|SOLYC05G013870|SOLYC07G056570|SOLYC05G052520|SOLYC06G005820|SOLYC07G055060|SOLYC08G077440|SOLYC12G096340|SOLYC10G078680|SOLYC06G073990|SOLYC03G111810|SOLYC04G063380|SOLYC11G072630|SOLYC01G009860|SOLYC08G067630|SOLYC05G024260|SOLYC02G085730|SOLYC08G068330
blue	8299	0.69267	isoprenoid biosynthetic process	SOLYC04G071960|SOLYC04G079660|SOLYC02G038740|SOLYC07G056570|SOLYC12G006530|SOLYC01G107825|SOLYC06G036260|SOLYC10G085140
blue	48608	0.6983	reproductive structure development	SOLYC10G085200|SOLYC08G078510|SOLYC09G092270|SOLYC06G051750|SOLYC06G035960|SOLYC05G008860|SOLYC12G009220|SOLYC10G078770|SOLYC07G056570|SOLYC05G052670|SOLYC04G078660|SOLYC05G052680|SOLYC10G078680|SOLYC11G068980|SOLYC11G017470|SOLYC02G093180|SOLYC06G084320|SOLYC08G007210|SOLYC09G089580|SOLYC07G049530|SOLYC05G024260|SOLYC02G085730
blue	51274	0.69892	beta-glucan biosynthetic process	SOLYC03G005450|SOLYC02G072240|SOLYC07G065660
blue	70271	0.69958	protein complex biogenesis	SOLYC06G075690|SOLYC06G076570|SOLYC06G076560|SOLYC01G066720|SOLYC03G120340|SOLYC03G112230|SOLYC08G062437|SOLYC04G072160|SOLYC08G077440|SOLYC03G113930|SOLYC08G062340|SOLYC11G020330|SOLYC09G015000|SOLYC03G123540|SOLYC10G086680|SOLYC01G102960
blue	6461	0.69958	protein complex assembly	SOLYC06G075690|SOLYC06G076570|SOLYC06G076560|SOLYC01G066720|SOLYC03G120340|SOLYC03G112230|SOLYC08G062437|SOLYC04G072160|SOLYC08G077440|SOLYC03G113930|SOLYC08G062340|SOLYC11G020330|SOLYC09G015000|SOLYC03G123540|SOLYC10G086680|SOLYC01G102960
blue	463	0.69958	maturation of LSU-rRNA from tricistronic rRNA transcript (SSU-rRNA, 5.8S rRNA, LSU-rRNA)	SOLYC07G047670|SOLYC01G074020
blue	9148	0.69958	pyrimidine nucleoside triphosphate biosynthetic process	SOLYC02G082190|SOLYC07G065890
blue	9696	0.69958	salicylic acid metabolic process	SOLYC03G044790|SOLYC02G065240
blue	48024	0.69958	regulation of nuclear mRNA splicing, via spliceosome	SOLYC06G076670|SOLYC07G066080
blue	16131	0.69958	brassinosteroid metabolic process	SOLYC02G089160|SOLYC06G051750
blue	70972	0.71526	protein localization in endoplasmic reticulum	SOLYC03G116990|SOLYC02G032930|SOLYC12G005910|SOLYC04G072032
blue	9165	0.71814	nucleotide biosynthetic process	SOLYC11G012100|SOLYC11G006340|SOLYC02G082190|SOLYC00G500322|SOLYC10G083720|SOLYC07G053270|SOLYC10G005510|SOLYC07G053890|SOLYC07G056330|SOLYC05G014980|SOLYC04G054820|SOLYC12G056940|SOLYC06G007180|SOLYC06G065570|SOLYC07G065890|SOLYC03G083440
blue	55	0.723	ribosomal large subunit export from nucleus	SOLYC11G011780
blue	8356	0.723	asymmetric cell division	SOLYC05G008860
blue	45926	0.723	negative regulation of growth	SOLYC04G014370
blue	42138	0.723	meiotic DNA double-strand break formation	SOLYC07G005790
blue	51560	0.723	mitochondrial calcium ion homeostasis	SOLYC06G082780
blue	6616	0.723	SRP-dependent cotranslational protein targeting to membrane, translocation	SOLYC03G116990
blue	6814	0.723	sodium ion transport	SOLYC01G098190
blue	15786	0.723	UDP-glucose transport	SOLYC12G096340
blue	15800	0.723	acidic amino acid transport	SOLYC12G088190
blue	48645	0.723	organ formation	SOLYC06G051750
blue	16123	0.723	xanthophyll biosynthetic process	SOLYC07G056570
blue	10167	0.723	response to nitrate	SOLYC12G006050|SOLYC02G067790
blue	51261	0.723	protein depolymerization	SOLYC01G111380|SOLYC09G072590
blue	43455	0.723	regulation of secondary metabolic process	SOLYC11G006720|SOLYC09G064780
blue	42445	0.72517	hormone metabolic process	SOLYC02G089160|SOLYC06G051750|SOLYC08G062820|SOLYC04G081290|SOLYC03G121270
blue	6865	0.72517	amino acid transport	SOLYC12G088190|SOLYC03G013440|SOLYC03G032090|SOLYC06G050800|SOLYC02G089400
blue	19751	0.72517	polyol metabolic process	SOLYC03G006140|SOLYC04G072035|SOLYC04G016330|SOLYC05G051850|SOLYC06G069470
blue	34404	0.73099	nucleobase, nucleoside and nucleotide biosynthetic process	SOLYC11G012100|SOLYC11G006340|SOLYC02G082190|SOLYC00G500322|SOLYC10G083720|SOLYC07G053270|SOLYC10G005510|SOLYC07G053890|SOLYC07G056330|SOLYC05G014980|SOLYC04G054820|SOLYC12G056940|SOLYC06G007180|SOLYC06G065570|SOLYC07G065890|SOLYC03G083440
blue	48731	0.73857	system development	SOLYC06G075690|SOLYC09G092270|SOLYC12G009220|SOLYC07G056570|SOLYC06G005820|SOLYC07G055060|SOLYC05G052670|SOLYC04G078660|SOLYC10G078680|SOLYC06G073990|SOLYC03G111810|SOLYC04G063380|SOLYC06G084320|SOLYC02G085730|SOLYC08G068330|SOLYC01G087980|SOLYC05G007770|SOLYC08G078510|SOLYC06G051750|SOLYC05G013850|SOLYC05G013870|SOLYC10G078770|SOLYC05G052520|SOLYC08G077440|SOLYC12G096340|SOLYC05G052680|SOLYC11G0…
blue	42273	0.73857	ribosomal large subunit biogenesis	SOLYC06G007520|SOLYC08G006470|SOLYC06G007670|SOLYC07G047670|SOLYC06G082870|SOLYC01G074020
blue	51171	0.74858	regulation of nitrogen compound metabolic process	SOLYC03G118420|SOLYC04G078840|SOLYC08G077230|SOLYC04G071770|SOLYC10G050970|SOLYC11G068770|SOLYC01G104650|SOLYC09G083110|SOLYC03G117860|SOLYC06G076670|SOLYC05G007770|SOLYC02G067810|SOLYC03G098740|SOLYC05G053150|SOLYC06G072230|SOLYC06G069710|SOLYC08G080090|SOLYC12G096960|SOLYC11G017470|SOLYC08G078180|SOLYC01G057910|SOLYC01G100200|SOLYC02G080890|SOLYC04G079470|SOLYC11G056650|SOLYC12G087950|SOLYC12G0…
blue	10565	0.75287	regulation of cellular ketone metabolic process	SOLYC05G053760|SOLYC03G113920|SOLYC11G006720
blue	16114	0.75287	terpenoid biosynthetic process	SOLYC04G071960|SOLYC07G056570|SOLYC12G006530|SOLYC01G107825|SOLYC06G036260
blue	10646	0.75287	regulation of cell communication	SOLYC03G096670|SOLYC08G067290|SOLYC06G053710|SOLYC12G009220|SOLYC10G085190|SOLYC05G052980|SOLYC08G065320|SOLYC10G078680
blue	44275	0.75287	cellular carbohydrate catabolic process	SOLYC01G010250|SOLYC03G078090|SOLYC05G012110|SOLYC10G083720|SOLYC10G005510|SOLYC09G091030|SOLYC09G075350|SOLYC04G072035|SOLYC04G016330|SOLYC04G054820|SOLYC02G065240|SOLYC02G082930|SOLYC08G082250|SOLYC04G005160|SOLYC07G065890
blue	32988	0.75287	ribonucleoprotein complex disassembly	SOLYC01G110990
blue	33319	0.75287	UDP-D-xylose metabolic process	SOLYC11G066150
blue	33320	0.75287	UDP-D-xylose biosynthetic process	SOLYC11G066150
blue	70483	0.75287	detection of hypoxia	SOLYC02G087740
blue	9625	0.75287	response to insect	SOLYC02G085730
blue	9682	0.75287	induced systemic resistance	SOLYC02G085730
blue	50667	0.75287	homocysteine metabolic process	SOLYC08G083110
blue	46620	0.75287	regulation of organ growth	SOLYC12G017530
blue	9901	0.75287	anther dehiscence	SOLYC10G078680
blue	18158	0.75287	protein amino acid oxidation	SOLYC02G087740
blue	18171	0.75287	peptidyl-cysteine oxidation	SOLYC02G087740
blue	42842	0.75287	D-xylose biosynthetic process	SOLYC11G066150
blue	10112	0.75287	regulation of systemic acquired resistance	SOLYC04G011840
blue	6083	0.75287	acetate metabolic process	SOLYC05G053550
blue	51193	0.75287	regulation of cofactor metabolic process	SOLYC01G086650
blue	6152	0.75287	purine nucleoside catabolic process	SOLYC01G097880
blue	10413	0.75287	glucuronoxylan metabolic process	SOLYC06G068770
blue	10417	0.75287	glucuronoxylan biosynthetic process	SOLYC06G068770
blue	6545	0.75287	glycine biosynthetic process	SOLYC04G009960
blue	35434	0.75287	copper ion transmembrane transport	SOLYC06G005820
blue	6825	0.75287	copper ion transport	SOLYC06G005820
blue	6878	0.75287	cellular copper ion homeostasis	SOLYC06G005820
blue	7008	0.75287	outer mitochondrial membrane organization	SOLYC01G108250
blue	19346	0.75287	transsulfuration	SOLYC08G083110
blue	3032	0.75287	detection of oxygen	SOLYC02G087740
blue	19933	0.75287	cAMP-mediated signaling	SOLYC10G051340
blue	19935	0.75287	cyclic-nucleotide-mediated signaling	SOLYC10G051340
blue	45040	0.75287	protein import into mitochondrial outer membrane	SOLYC01G108250
blue	19219	0.75381	regulation of nucleobase, nucleoside, nucleotide and nucleic acid metabolic process	SOLYC03G118420|SOLYC03G117410|SOLYC06G075370|SOLYC04G007720|SOLYC05G052410|SOLYC04G078840|SOLYC08G077230|SOLYC04G071770|SOLYC12G056590|SOLYC01G107170|SOLYC06G073990|SOLYC04G078640|SOLYC10G050970|SOLYC11G068770|SOLYC10G051340|SOLYC01G104650|SOLYC02G088200|SOLYC09G083110|SOLYC12G013620|SOLYC02G079180|SOLYC06G076670|SOLYC05G007770|SOLYC02G067810|SOLYC07G032510|SOLYC03G120390|SOLYC08G076590|SOLYC05G0…
blue	45492	0.75381	xylan biosynthetic process	SOLYC02G082950|SOLYC06G068770
blue	71398	0.75381	cellular response to fatty acid	SOLYC12G009220|SOLYC02G085730
blue	10224	0.75381	response to UV-B	SOLYC03G044790|SOLYC06G051750
blue	10431	0.75381	seed maturation	SOLYC08G078510|SOLYC05G024260
blue	3006	0.75643	reproductive developmental process	SOLYC10G085200|SOLYC08G078510|SOLYC09G092270|SOLYC06G051750|SOLYC06G035960|SOLYC05G008860|SOLYC12G009220|SOLYC10G078770|SOLYC07G056570|SOLYC06G005820|SOLYC05G052670|SOLYC04G078660|SOLYC05G052680|SOLYC10G078680|SOLYC03G093680|SOLYC11G068980|SOLYC11G017470|SOLYC02G093180|SOLYC06G084320|SOLYC08G007210|SOLYC09G089580|SOLYC07G049530|SOLYC05G024260|SOLYC02G085730
blue	10015	0.76757	root morphogenesis	SOLYC04G063380|SOLYC11G072630|SOLYC12G096340|SOLYC06G073990
blue	9127	0.76757	purine nucleoside monophosphate biosynthetic process	SOLYC11G012100|SOLYC11G006340|SOLYC03G083440
blue	9168	0.76757	purine ribonucleoside monophosphate biosynthetic process	SOLYC11G012100|SOLYC11G006340|SOLYC03G083440
blue	48646	0.76757	anatomical structure formation involved in morphogenesis	SOLYC04G063380|SOLYC06G051750|SOLYC11G072630
blue	10817	0.76838	regulation of hormone levels	SOLYC04G082830|SOLYC02G089160|SOLYC06G051750|SOLYC08G062820|SOLYC04G081290|SOLYC03G121270|SOLYC02G082450
blue	16052	0.77416	carbohydrate catabolic process	SOLYC02G061770|SOLYC01G010250|SOLYC03G078090|SOLYC04G077190|SOLYC05G012110|SOLYC10G083720|SOLYC10G005510|SOLYC09G091030|SOLYC09G075350|SOLYC04G072035|SOLYC04G016330|SOLYC04G054820|SOLYC02G065240|SOLYC02G082930|SOLYC02G082950|SOLYC08G082250|SOLYC04G005160|SOLYC07G065890
blue	90151	0.77562	establishment of protein localization in mitochondrial membrane	SOLYC01G108250|SOLYC11G068980
blue	46173	0.77562	polyol biosynthetic process	SOLYC03G006140|SOLYC05G051850
blue	71218	0.77562	cellular response to misfolded protein	SOLYC05G007895|SOLYC07G048120
blue	46890	0.77562	regulation of lipid biosynthetic process	SOLYC05G053760|SOLYC11G006720
blue	51204	0.77562	protein insertion into mitochondrial membrane	SOLYC01G108250|SOLYC11G068980
blue	80147	0.77562	root hair cell development	SOLYC12G096340|SOLYC06G073990
blue	51788	0.77562	response to misfolded protein	SOLYC05G007895|SOLYC07G048120
blue	9073	0.77896	aromatic amino acid family biosynthetic process	SOLYC01G105370|SOLYC04G074480|SOLYC07G007590
blue	46417	0.77896	chorismate metabolic process	SOLYC01G105370|SOLYC04G074480|SOLYC07G007590
blue	48229	0.77896	gametophyte development	SOLYC01G079810|SOLYC06G051750|SOLYC12G009220|SOLYC07G056570|SOLYC05G052410|SOLYC06G005820|SOLYC05G015390
blue	45116	0.77896	protein neddylation	SOLYC02G085690
blue	8535	0.77896	respiratory chain complex IV assembly	SOLYC01G066720
blue	33617	0.77896	mitochondrial respiratory chain complex IV assembly	SOLYC01G066720
blue	9095	0.77896	aromatic amino acid family biosynthetic process, prephenate pathway	SOLYC07G007590
blue	9164	0.77896	nucleoside catabolic process	SOLYC01G097880
blue	34063	0.77896	stress granule assembly	SOLYC07G064550
blue	9900	0.77896	dehiscence	SOLYC10G078680
blue	10030	0.77896	positive regulation of seed germination	SOLYC06G035960
blue	10044	0.77896	response to aluminum ion	SOLYC11G066420
blue	5983	0.77896	starch catabolic process	SOLYC09G091030
blue	10143	0.77896	cutin biosynthetic process	SOLYC07G056320
blue	51231	0.77896	spindle elongation	SOLYC02G091780
blue	6572	0.77896	tyrosine catabolic process	SOLYC05G041200
blue	19405	0.77896	alditol catabolic process	SOLYC04G016330
blue	19563	0.77896	glycerol catabolic process	SOLYC04G016330
blue	15996	0.77896	chlorophyll catabolic process	SOLYC08G080090
blue	9309	0.78304	amine biosynthetic process	SOLYC04G009960|SOLYC10G054440|SOLYC04G074480|SOLYC07G053890|SOLYC01G105370|SOLYC07G017610|SOLYC01G110440|SOLYC02G092260|SOLYC12G089210|SOLYC06G007180|SOLYC02G089610|SOLYC07G007590|SOLYC08G083110|SOLYC03G083440
blue	16567	0.78304	protein ubiquitination	SOLYC04G007500|SOLYC08G067290|SOLYC07G066080|SOLYC03G111870|SOLYC01G096200|SOLYC04G071030|SOLYC04G016160|SOLYC01G079810|SOLYC09G008780|SOLYC09G010650|SOLYC11G071870|SOLYC02G089410|SOLYC08G067960|SOLYC03G025260|SOLYC04G054140|SOLYC03G119300|SOLYC03G117860|SOLYC11G005670|SOLYC10G006480|SOLYC02G092810|SOLYC05G007895|SOLYC11G068940|SOLYC01G111610|SOLYC12G044230|SOLYC12G096420|SOLYC07G065930
blue	9690	0.78304	cytokinin metabolic process	SOLYC08G062820|SOLYC04G081290
blue	9845	0.78304	seed germination	SOLYC08G078510|SOLYC11G007770
blue	45862	0.78304	positive regulation of proteolysis	SOLYC04G016160|SOLYC03G117860|SOLYC07G066030
blue	18393	0.78304	internal peptidyl-lysine acetylation	SOLYC03G120260|SOLYC06G065570|SOLYC06G062350
blue	18394	0.78304	peptidyl-lysine acetylation	SOLYC03G120260|SOLYC06G065570|SOLYC06G062350
blue	6475	0.78304	internal protein amino acid acetylation	SOLYC03G120260|SOLYC06G065570|SOLYC06G062350
blue	48438	0.78304	floral whorl development	SOLYC06G051750|SOLYC07G056570|SOLYC10G078680
blue	6096	0.79356	glycolysis	SOLYC04G054820|SOLYC10G083720|SOLYC10G005510|SOLYC07G065890
blue	35466	0.79518	regulation of signaling pathway	SOLYC03G096670|SOLYC08G067290|SOLYC06G053710|SOLYC05G052980|SOLYC08G065320|SOLYC10G078680
blue	34599	0.80215	cellular response to oxidative stress	SOLYC02G082250|SOLYC06G050440|SOLYC09G007520|SOLYC06G005260|SOLYC04G082460|SOLYC09G083110|SOLYC03G025380|SOLYC03G111720
blue	9067	0.80364	aspartate family amino acid biosynthetic process	SOLYC07G017610|SOLYC07G053890|SOLYC06G007180
blue	30244	0.80364	cellulose biosynthetic process	SOLYC03G005450|SOLYC02G072240|SOLYC07G065660
blue	55074	0.80589	calcium ion homeostasis	SOLYC07G062700|SOLYC06G082780
blue	43484	0.80589	regulation of RNA splicing	SOLYC06G076670|SOLYC07G066080
blue	6874	0.80589	cellular calcium ion homeostasis	SOLYC07G062700|SOLYC06G082780
blue	32436	0.80589	positive regulation of proteasomal ubiquitin-dependent protein catabolic process	SOLYC04G016160|SOLYC03G117860
blue	16558	0.80589	protein import into peroxisome matrix	SOLYC08G077440
blue	46149	0.80589	pigment catabolic process	SOLYC08G080090
blue	42326	0.80589	negative regulation of phosphorylation	SOLYC04G014370
blue	34311	0.80589	diol metabolic process	SOLYC03G006140
blue	34312	0.80589	diol biosynthetic process	SOLYC03G006140
blue	42780	0.80589	tRNA 3'-end processing	SOLYC03G097830
blue	1933	0.80589	negative regulation of protein amino acid phosphorylation	SOLYC04G014370
blue	51275	0.80589	beta-glucan catabolic process	SOLYC08G082250
blue	10584	0.80589	pollen exine formation	SOLYC06G051750
blue	7140	0.80589	male meiosis	SOLYC07G005790
blue	7205	0.80589	activation of protein kinase C activity by G-protein coupled receptor protein signaling pathway	SOLYC03G115370
blue	16110	0.80589	tetraterpenoid catabolic process	SOLYC07G056570
blue	16118	0.80589	carotenoid catabolic process	SOLYC07G056570
blue	16121	0.80589	carotene catabolic process	SOLYC07G056570
blue	6955	0.80624	immune response	SOLYC02G069260|SOLYC03G096670|SOLYC02G065240|SOLYC05G052980|SOLYC02G085730|SOLYC04G007490
blue	9126	0.80659	purine nucleoside monophosphate metabolic process	SOLYC11G012100|SOLYC11G006340|SOLYC03G083440
blue	9167	0.80659	purine ribonucleoside monophosphate metabolic process	SOLYC11G012100|SOLYC11G006340|SOLYC03G083440
blue	42214	0.80659	terpene metabolic process	SOLYC04G071960|SOLYC04G079660|SOLYC07G056570
blue	70085	0.81119	glycosylation	SOLYC08G069060|SOLYC03G044880|SOLYC03G005450|SOLYC11G007770|SOLYC01G108110|SOLYC05G006080|SOLYC06G068770|SOLYC07G065660|SOLYC10G085140
blue	55114	0.81302	oxidation reduction	SOLYC11G065920|SOLYC04G079660|SOLYC06G071070|SOLYC07G052230|SOLYC12G013900|SOLYC10G007880|SOLYC00G019730|SOLYC03G116700|SOLYC11G006540|SOLYC11G006910|SOLYC01G094040|SOLYC00G500349|SOLYC07G150103|SOLYC11G068430|SOLYC07G062500|SOLYC01G104400|SOLYC08G082870|SOLYC09G089880|SOLYC12G056600|SOLYC07G008140|SOLYC04G082460|SOLYC02G087740|SOLYC07G064240
blue	32501	0.81412	multicellular organismal process	SOLYC06G075690|SOLYC09G092270|SOLYC03G078360|SOLYC07G056570|SOLYC05G052410|SOLYC06G005820|SOLYC05G015390|SOLYC05G054030|SOLYC06G073990|SOLYC04G063380|SOLYC01G079810|SOLYC06G084320|SOLYC08G007210|SOLYC07G005790|SOLYC02G085730|SOLYC01G087980|SOLYC10G085200|SOLYC05G007770|SOLYC06G051750|SOLYC06G035960|SOLYC05G013850|SOLYC05G008860|SOLYC08G077440|SOLYC11G068980|SOLYC11G017470|SOLYC11G072630|SOLYC05G0…
blue	9147	0.81412	pyrimidine nucleoside triphosphate metabolic process	SOLYC02G082190|SOLYC07G065890
blue	46460	0.81412	neutral lipid biosynthetic process	SOLYC01G011430|SOLYC07G053890
blue	46463	0.81412	acylglycerol biosynthetic process	SOLYC01G011430|SOLYC07G053890
blue	46504	0.81412	glycerol ether biosynthetic process	SOLYC01G011430|SOLYC07G053890
blue	31347	0.81749	regulation of defense response	SOLYC04G011840|SOLYC12G009220|SOLYC10G085190|SOLYC10G076670|SOLYC02G085730
blue	10243	0.81952	response to organic nitrogen	SOLYC03G113900|SOLYC11G073075|SOLYC02G085730|SOLYC07G048120
blue	34637	0.81952	cellular carbohydrate biosynthetic process	SOLYC07G006500|SOLYC11G012100|SOLYC11G006340|SOLYC03G005450|SOLYC02G082190|SOLYC05G051850|SOLYC00G500322|SOLYC07G053270|SOLYC07G053890|SOLYC02G072240|SOLYC07G056330|SOLYC04G025940|SOLYC07G005360|SOLYC12G056940|SOLYC02G082950|SOLYC06G068770|SOLYC06G007180|SOLYC11G066150|SOLYC07G065660|SOLYC07G065890|SOLYC03G083440
blue	48523	0.81952	negative regulation of cellular process	SOLYC04G079470|SOLYC02G067810|SOLYC04G007720|SOLYC08G067290|SOLYC06G053710|SOLYC05G012210|SOLYC03G097270|SOLYC01G108390|SOLYC03G111100|SOLYC05G052980|SOLYC04G014370|SOLYC11G006720|SOLYC03G098740|SOLYC10G078680|SOLYC06G073990|SOLYC06G072230|SOLYC09G097850|SOLYC03G020010|SOLYC11G068770|SOLYC03G096670|SOLYC01G009860
blue	46364	0.81952	monosaccharide biosynthetic process	SOLYC11G012100|SOLYC11G006340|SOLYC02G082190|SOLYC00G500322|SOLYC07G053270|SOLYC12G056940|SOLYC07G053890|SOLYC06G007180|SOLYC07G056330|SOLYC11G066150|SOLYC07G065890|SOLYC03G083440
blue	6720	0.81952	isoprenoid metabolic process	SOLYC04G071960|SOLYC10G085870|SOLYC04G079660|SOLYC02G038740|SOLYC07G056570|SOLYC12G006530|SOLYC01G107825|SOLYC06G036260|SOLYC10G085140
blue	34623	0.81952	cellular macromolecular complex disassembly	SOLYC01G110990|SOLYC01G111380|SOLYC07G006130|SOLYC09G072590|SOLYC12G010520
blue	9100	0.81952	glycoprotein metabolic process	SOLYC08G069060|SOLYC03G113900|SOLYC03G044880|SOLYC11G007770|SOLYC01G108110|SOLYC05G006080|SOLYC06G068770|SOLYC10G085140
blue	45893	0.81952	positive regulation of transcription, DNA-dependent	SOLYC05G006980|SOLYC07G032510|SOLYC07G062710|SOLYC05G052410|SOLYC04G078840|SOLYC01G096320|SOLYC08G077230|SOLYC08G080090|SOLYC02G092090|SOLYC07G065500|SOLYC01G100460|SOLYC01G104650|SOLYC08G083130|SOLYC03G082550
blue	45941	0.81952	positive regulation of transcription	SOLYC05G006980|SOLYC07G032510|SOLYC07G062710|SOLYC05G052410|SOLYC04G078840|SOLYC01G096320|SOLYC08G077230|SOLYC08G080090|SOLYC02G092090|SOLYC07G065500|SOLYC01G100460|SOLYC01G104650|SOLYC08G083130|SOLYC03G082550
blue	6555	0.81952	methionine metabolic process	SOLYC09G089580|SOLYC07G049530
blue	48469	0.81952	cell maturation	SOLYC12G096340|SOLYC06G073990
blue	48764	0.81952	trichoblast maturation	SOLYC12G096340|SOLYC06G073990
blue	48765	0.81952	root hair cell differentiation	SOLYC12G096340|SOLYC06G073990
blue	32434	0.81952	regulation of proteasomal ubiquitin-dependent protein catabolic process	SOLYC04G016160|SOLYC03G117860
blue	9886	0.81952	post-embryonic morphogenesis	SOLYC04G063380|SOLYC06G051750|SOLYC11G072630
blue	45143	0.81952	homologous chromosome segregation	SOLYC03G120340
blue	45493	0.81952	xylan catabolic process	SOLYC04G077190
blue	70534	0.81952	protein K63-linked ubiquitination	SOLYC03G111870
blue	46512	0.81952	sphingosine biosynthetic process	SOLYC03G006140
blue	9863	0.81952	salicylic acid mediated signaling pathway	SOLYC02G065240
blue	42762	0.81952	regulation of sulfur metabolic process	SOLYC01G086650
blue	51055	0.81952	negative regulation of lipid biosynthetic process	SOLYC11G006720
blue	10214	0.81952	seed coat development	SOLYC06G035960
blue	6123	0.81952	mitochondrial electron transport, cytochrome c to oxygen	SOLYC00G019730
blue	6566	0.81952	threonine metabolic process	SOLYC04G009960
blue	10731	0.81952	protein amino acid glutathionylation	SOLYC10G084400
blue	6670	0.81952	sphingosine metabolic process	SOLYC03G006140
blue	48444	0.81952	floral organ morphogenesis	SOLYC06G051750
blue	48563	0.81952	post-embryonic organ morphogenesis	SOLYC06G051750
blue	51254	0.81976	positive regulation of RNA metabolic process	SOLYC05G006980|SOLYC06G076670|SOLYC07G032510|SOLYC07G062710|SOLYC05G052410|SOLYC04G078840|SOLYC01G096320|SOLYC08G077230|SOLYC08G080090|SOLYC11G068770|SOLYC02G092090|SOLYC07G065500|SOLYC01G100460|SOLYC01G104650|SOLYC08G083130|SOLYC03G082550
blue	31326	0.82151	regulation of cellular biosynthetic process	SOLYC03G118420|SOLYC03G117410|SOLYC06G075370|SOLYC05G052410|SOLYC04G078840|SOLYC08G077230|SOLYC04G071770|SOLYC12G056590|SOLYC01G107170|SOLYC06G073990|SOLYC04G078640|SOLYC10G050970|SOLYC11G068770|SOLYC10G051340|SOLYC01G104650|SOLYC02G088200|SOLYC09G083110|SOLYC12G013620|SOLYC01G086650|SOLYC02G079180|SOLYC05G007770|SOLYC02G067810|SOLYC07G032510|SOLYC03G120390|SOLYC08G076590|SOLYC05G053150|SOLYC06G0…
blue	43603	0.83279	cellular amide metabolic process	SOLYC05G054990|SOLYC01G081270|SOLYC07G056510|SOLYC01G086680|SOLYC06G007520|SOLYC07G056470|SOLYC11G069700|SOLYC09G011490|SOLYC07G056430|SOLYC05G015390|SOLYC01G110990|SOLYC07G043310|SOLYC09G011540|SOLYC01G081310|SOLYC09G011600|SOLYC06G007670|SOLYC03G006140|SOLYC07G056500|SOLYC06G074390|SOLYC06G072490|SOLYC06G053210|SOLYC07G056480|SOLYC07G056420|SOLYC12G040510|SOLYC06G074430|SOLYC07G056440|SOLYC04G0…
blue	16573	0.83279	histone acetylation	SOLYC03G120260|SOLYC06G065570|SOLYC06G062350
blue	32101	0.83279	regulation of response to external stimulus	SOLYC10G085190|SOLYC10G076670|SOLYC02G085730
blue	9889	0.83279	regulation of biosynthetic process	SOLYC03G118420|SOLYC03G117410|SOLYC06G075370|SOLYC05G052410|SOLYC04G078840|SOLYC08G077230|SOLYC04G071770|SOLYC12G056590|SOLYC01G107170|SOLYC06G073990|SOLYC04G078640|SOLYC10G050970|SOLYC11G068770|SOLYC10G051340|SOLYC01G104650|SOLYC02G088200|SOLYC09G083110|SOLYC12G013620|SOLYC01G086650|SOLYC02G079180|SOLYC05G007770|SOLYC02G067810|SOLYC07G032510|SOLYC03G120390|SOLYC08G076590|SOLYC05G053150|SOLYC06G0…
blue	46351	0.83279	disaccharide biosynthetic process	SOLYC07G006500|SOLYC04G025940
blue	10054	0.83279	trichoblast differentiation	SOLYC12G096340|SOLYC06G073990
blue	7006	0.83279	mitochondrial membrane organization	SOLYC01G108250|SOLYC11G068980
blue	15672	0.83279	monovalent inorganic cation transport	SOLYC00G500349|SOLYC01G096720|SOLYC00G500322|SOLYC01G098190|SOLYC05G051220|SOLYC02G087000|SOLYC01G096730
blue	32446	0.83279	protein modification by small protein conjugation	SOLYC02G085690|SOLYC04G007500|SOLYC08G067290|SOLYC07G066080|SOLYC03G111870|SOLYC01G096200|SOLYC04G071030|SOLYC04G016160|SOLYC01G079810|SOLYC09G008780|SOLYC09G010650|SOLYC11G071870|SOLYC02G089410|SOLYC08G067960|SOLYC03G025260|SOLYC04G054140|SOLYC03G119300|SOLYC03G117860|SOLYC11G005670|SOLYC10G006480|SOLYC02G092810|SOLYC05G007895|SOLYC11G068940|SOLYC01G111610|SOLYC12G044230|SOLYC12G096420|SOLYC07G0…
blue	51173	0.83279	positive regulation of nitrogen compound metabolic process	SOLYC01G086650|SOLYC05G006980|SOLYC03G117860|SOLYC06G076670|SOLYC07G032510|SOLYC07G062710|SOLYC05G052410|SOLYC04G078840|SOLYC01G096320|SOLYC12G040510|SOLYC08G077230|SOLYC08G080090|SOLYC04G016160|SOLYC11G068770|SOLYC02G092090|SOLYC07G065500|SOLYC01G100460|SOLYC01G104650|SOLYC07G066030|SOLYC08G083130|SOLYC03G082550
blue	30243	0.83279	cellulose metabolic process	SOLYC03G005450|SOLYC08G082250|SOLYC02G072240|SOLYC07G065660
blue	6006	0.83279	glucose metabolic process	SOLYC01G010250|SOLYC04G054820|SOLYC05G012110|SOLYC10G083720|SOLYC10G005510|SOLYC04G005160|SOLYC07G065890
blue	18130	0.83279	heterocycle biosynthetic process	SOLYC02G081190|SOLYC10G009000|SOLYC00G500322|SOLYC07G056330|SOLYC12G099340|SOLYC07G043310|SOLYC09G089790|SOLYC10G085190|SOLYC07G049530|SOLYC11G066150|SOLYC02G080120|SOLYC01G086650|SOLYC11G012100|SOLYC11G006340|SOLYC03G080190|SOLYC10G081560|SOLYC11G013110|SOLYC12G006380|SOLYC02G062500|SOLYC02G082190|SOLYC10G054440|SOLYC07G053270|SOLYC10G076670|SOLYC07G053890|SOLYC02G069690|SOLYC01G110440|SOLYC05G0…
blue	48518	0.83279	positive regulation of biological process	SOLYC02G092800|SOLYC07G062710|SOLYC05G052410|SOLYC04G078840|SOLYC01G096320|SOLYC08G077230|SOLYC05G015390|SOLYC04G016160|SOLYC11G068770|SOLYC07G065500|SOLYC02G067740|SOLYC01G104650|SOLYC07G066030|SOLYC02G085730|SOLYC08G083130|SOLYC01G086650|SOLYC05G006980|SOLYC03G117860|SOLYC06G076670|SOLYC06G051750|SOLYC06G035960|SOLYC07G032510|SOLYC12G040510|SOLYC08G080090|SOLYC01G099680|SOLYC02G092090|SOLYC01G1…
blue	55076	0.83279	transition metal ion homeostasis	SOLYC03G119300|SOLYC02G092800|SOLYC06G005820
blue	31323	0.83279	regulation of cellular metabolic process	SOLYC03G118420|SOLYC04G078840|SOLYC08G077230|SOLYC04G071770|SOLYC10G050970|SOLYC11G068770|SOLYC01G104650|SOLYC09G083110|SOLYC03G117860|SOLYC06G076670|SOLYC05G007770|SOLYC02G067810|SOLYC03G098740|SOLYC05G053150|SOLYC06G072230|SOLYC06G069710|SOLYC08G080090|SOLYC12G096960|SOLYC11G017470|SOLYC08G078180|SOLYC01G057910|SOLYC01G100200|SOLYC02G080890|SOLYC04G079470|SOLYC03G115370|SOLYC11G056650|SOLYC12G0…
blue	70298	0.83279	negative regulation of two-component signal transduction system (phosphorelay)	SOLYC06G053710
blue	45833	0.83279	negative regulation of lipid metabolic process	SOLYC11G006720
blue	9092	0.83279	homoserine metabolic process	SOLYC08G083110
blue	9231	0.83279	riboflavin biosynthetic process	SOLYC07G053270
blue	46348	0.83279	amino sugar catabolic process	SOLYC02G082930
blue	9646	0.83279	response to absence of light	SOLYC02G085730
blue	71249	0.83279	cellular response to nitrate	SOLYC02G067790
blue	9911	0.83279	positive regulation of flower development	SOLYC06G051750
blue	42732	0.83279	D-xylose metabolic process	SOLYC11G066150
blue	30497	0.83279	fatty acid elongation	SOLYC04G014370
blue	10089	0.83279	xylem development	SOLYC01G009860
blue	10105	0.83279	negative regulation of ethylene mediated signaling pathway	SOLYC06G053710
blue	10208	0.83279	pollen wall assembly	SOLYC06G051750
blue	80142	0.83279	regulation of salicylic acid biosynthetic process	SOLYC03G113920
blue	6559	0.83279	L-phenylalanine catabolic process	SOLYC12G014100
blue	6771	0.83279	riboflavin metabolic process	SOLYC07G053270
blue	48017	0.83279	inositol lipid-mediated signaling	SOLYC06G051620
blue	40011	0.83279	locomotion	SOLYC03G093680
blue	65001	0.83279	specification of axis polarity	SOLYC06G075690
blue	33365	0.83279	protein localization in organelle	SOLYC03G121860|SOLYC03G112230|SOLYC03G116990|SOLYC06G072330|SOLYC12G005910|SOLYC08G077440|SOLYC04G072032|SOLYC06G068820|SOLYC01G098230|SOLYC01G108250|SOLYC11G068980|SOLYC02G032930|SOLYC03G120900
blue	9908	0.83279	flower development	SOLYC06G051750|SOLYC12G009220|SOLYC07G056570|SOLYC02G085730|SOLYC10G078680
blue	45088	0.83279	regulation of innate immune response	SOLYC04G011840|SOLYC02G085730
blue	9112	0.83279	nucleobase metabolic process	SOLYC02G082190|SOLYC11G006540
blue	9411	0.83279	response to UV	SOLYC03G044790|SOLYC06G051750
blue	16138	0.83279	glycoside biosynthetic process	SOLYC07G006500|SOLYC04G025940
blue	19439	0.83279	aromatic compound catabolic process	SOLYC08G080090|SOLYC01G097880|SOLYC11G068770|SOLYC05G041200|SOLYC05G007950|SOLYC09G061840|SOLYC01G107700|SOLYC09G074050|SOLYC12G014100
blue	42278	0.84189	purine nucleoside metabolic process	SOLYC01G097880|SOLYC02G038740|SOLYC03G123370
blue	42401	0.84189	cellular biogenic amine biosynthetic process	SOLYC01G110440|SOLYC10G054440|SOLYC02G089610
blue	31325	0.84832	positive regulation of cellular metabolic process	SOLYC01G086650|SOLYC05G006980|SOLYC03G117860|SOLYC06G076670|SOLYC02G092800|SOLYC07G032510|SOLYC07G062710|SOLYC05G052410|SOLYC04G078840|SOLYC01G096320|SOLYC12G040510|SOLYC08G077230|SOLYC08G080090|SOLYC04G016160|SOLYC11G068770|SOLYC02G092090|SOLYC07G065500|SOLYC01G100460|SOLYC01G104650|SOLYC07G066030|SOLYC08G083130|SOLYC03G082550
blue	18904	0.84832	organic ether metabolic process	SOLYC01G011430|SOLYC07G053890
blue	6638	0.84832	neutral lipid metabolic process	SOLYC01G011430|SOLYC07G053890
blue	6639	0.84832	acylglycerol metabolic process	SOLYC01G011430|SOLYC07G053890
blue	6662	0.84832	glycerol ether metabolic process	SOLYC01G011430|SOLYC07G053890
blue	2376	0.84832	immune system process	SOLYC02G069260|SOLYC03G096670|SOLYC02G065240|SOLYC05G052980|SOLYC02G085730|SOLYC04G007490
blue	32984	0.84832	macromolecular complex disassembly	SOLYC01G110990|SOLYC01G111380|SOLYC07G006130|SOLYC09G072590|SOLYC12G010520
blue	44036	0.84832	cell wall macromolecule metabolic process	SOLYC02G061770|SOLYC11G012870|SOLYC04G077190|SOLYC02G082930|SOLYC07G005360|SOLYC02G082950|SOLYC06G068770|SOLYC09G075350|SOLYC11G066270
blue	9791	0.84832	post-embryonic development	SOLYC06G073180|SOLYC10G085200|SOLYC08G078510|SOLYC06G051750|SOLYC11G007770|SOLYC06G035960|SOLYC05G008860|SOLYC12G009220|SOLYC10G078770|SOLYC07G056570|SOLYC05G052520|SOLYC08G077440|SOLYC12G096340|SOLYC10G078680|SOLYC04G063380|SOLYC11G068980|SOLYC11G017470|SOLYC11G072630|SOLYC06G084320|SOLYC05G024260|SOLYC02G085730
blue	90114	0.84832	COPII-coated vesicle budding	SOLYC03G120900
blue	33015	0.84832	tetrapyrrole catabolic process	SOLYC08G080090
blue	45910	0.84832	negative regulation of DNA recombination	SOLYC04G007720
blue	42761	0.84832	very long-chain fatty acid biosynthetic process	SOLYC04G014370
blue	71451	0.84832	cellular response to superoxide	SOLYC02G082250
blue	71450	0.84832	cellular response to oxygen radical	SOLYC02G082250
blue	10218	0.84832	response to far red light	SOLYC02G085730
blue	6544	0.84832	glycine metabolic process	SOLYC04G009960
blue	6620	0.84832	posttranslational protein targeting to membrane	SOLYC03G116990
blue	6787	0.84832	porphyrin catabolic process	SOLYC08G080090
blue	6801	0.84832	superoxide metabolic process	SOLYC02G082250
blue	48015	0.84832	phosphoinositide-mediated signaling	SOLYC06G051620
blue	43928	0.84832	exonucleolytic nuclear-transcribed mRNA catabolic process involved in deadenylation-dependent decay	SOLYC11G068770
blue	19430	0.84832	removal of superoxide radicals	SOLYC02G082250
blue	22622	0.84832	root system development	SOLYC01G087980|SOLYC04G063380|SOLYC11G072630|SOLYC06G005820|SOLYC08G077440|SOLYC12G096340|SOLYC06G073990
blue	48364	0.84832	root development	SOLYC01G087980|SOLYC04G063380|SOLYC11G072630|SOLYC06G005820|SOLYC08G077440|SOLYC12G096340|SOLYC06G073990
blue	6721	0.84868	terpenoid metabolic process	SOLYC04G071960|SOLYC10G085870|SOLYC07G056570|SOLYC12G006530|SOLYC01G107825|SOLYC06G036260
blue	31324	0.84868	negative regulation of cellular metabolic process	SOLYC04G079470|SOLYC04G007720|SOLYC05G012210|SOLYC03G097270|SOLYC01G108390|SOLYC03G111100|SOLYC04G014370|SOLYC11G006720|SOLYC03G098740|SOLYC06G073990|SOLYC06G072230|SOLYC09G097850|SOLYC03G020010|SOLYC11G068770|SOLYC01G009860
blue	7005	0.84868	mitochondrion organization	SOLYC06G068820|SOLYC01G066720|SOLYC01G098230|SOLYC03G121860|SOLYC01G108250|SOLYC02G062700|SOLYC11G068980|SOLYC05G051510|SOLYC06G072330
blue	10876	0.84868	lipid localization	SOLYC10G075100|SOLYC01G099680|SOLYC04G080290|SOLYC10G075103|SOLYC04G015970|SOLYC07G007680|SOLYC10G075070|SOLYC02G086310
blue	10410	0.84868	hemicellulose metabolic process	SOLYC04G077190|SOLYC02G082950|SOLYC06G068770|SOLYC11G066270
blue	48437	0.84868	floral organ development	SOLYC06G051750|SOLYC07G056570|SOLYC10G078680
blue	90351	0.84868	seedling development	SOLYC08G078510|SOLYC11G007770
blue	46174	0.84868	polyol catabolic process	SOLYC04G072035|SOLYC04G016330
blue	50684	0.84868	regulation of mRNA processing	SOLYC06G076670|SOLYC07G066080
blue	9867	0.84868	jasmonic acid mediated signaling pathway	SOLYC12G009220|SOLYC02G085730
blue	10053	0.84868	root epidermal cell differentiation	SOLYC12G096340|SOLYC06G073990
blue	48582	0.84868	positive regulation of post-embryonic development	SOLYC06G051750|SOLYC06G035960
blue	16108	0.84868	tetraterpenoid metabolic process	SOLYC07G056570|SOLYC06G036260
blue	16116	0.84868	carotenoid metabolic process	SOLYC07G056570|SOLYC06G036260
blue	80090	0.8494	regulation of primary metabolic process	SOLYC03G118420|SOLYC04G078840|SOLYC08G077230|SOLYC04G071770|SOLYC10G050970|SOLYC11G068770|SOLYC01G104650|SOLYC09G083110|SOLYC03G117860|SOLYC06G076670|SOLYC05G007770|SOLYC02G067810|SOLYC03G098740|SOLYC05G053150|SOLYC06G072230|SOLYC06G069710|SOLYC08G080090|SOLYC12G096960|SOLYC11G017470|SOLYC08G078180|SOLYC01G057910|SOLYC01G100200|SOLYC02G080890|SOLYC04G079470|SOLYC11G056650|SOLYC12G087950|SOLYC12G0…
blue	55066	0.85518	di-, tri-valent inorganic cation homeostasis	SOLYC03G119300|SOLYC02G092800|SOLYC07G062700|SOLYC06G005820|SOLYC06G082780
blue	10556	0.85664	regulation of macromolecule biosynthetic process	SOLYC03G118420|SOLYC03G117410|SOLYC06G075370|SOLYC05G052410|SOLYC04G078840|SOLYC08G077230|SOLYC04G071770|SOLYC12G056590|SOLYC01G107170|SOLYC06G073990|SOLYC04G078640|SOLYC10G050970|SOLYC11G068770|SOLYC01G104650|SOLYC02G088200|SOLYC09G083110|SOLYC12G013620|SOLYC02G079180|SOLYC05G007770|SOLYC02G067810|SOLYC07G032510|SOLYC03G120390|SOLYC08G076590|SOLYC05G053150|SOLYC06G069710|SOLYC08G080090|SOLYC11G0…
blue	55065	0.85664	metal ion homeostasis	SOLYC03G119300|SOLYC02G092800|SOLYC07G062700|SOLYC06G005820|SOLYC06G082780
blue	6090	0.85664	pyruvate metabolic process	SOLYC03G120980|SOLYC04G054820|SOLYC10G083720|SOLYC10G005510|SOLYC03G083440
blue	9914	0.85664	hormone transport	SOLYC04G082830|SOLYC02G082450
blue	60918	0.85664	auxin transport	SOLYC04G082830|SOLYC02G082450
blue	31328	0.85664	positive regulation of cellular biosynthetic process	SOLYC01G086650|SOLYC05G006980|SOLYC07G032510|SOLYC07G062710|SOLYC05G052410|SOLYC04G078840|SOLYC01G096320|SOLYC08G077230|SOLYC08G080090|SOLYC02G092090|SOLYC07G065500|SOLYC01G100460|SOLYC01G104650|SOLYC08G083130|SOLYC03G082550
blue	303	0.85664	response to superoxide	SOLYC02G082250
blue	305	0.85664	response to oxygen radical	SOLYC02G082250
blue	46247	0.85664	terpene catabolic process	SOLYC07G056570
blue	42727	0.85664	riboflavin and derivative biosynthetic process	SOLYC07G053270
blue	1906	0.85664	cell killing	SOLYC08G080660
blue	6021	0.85664	inositol biosynthetic process	SOLYC05G051850
blue	6144	0.85664	purine base metabolic process	SOLYC11G006540
blue	10337	0.85664	regulation of salicylic acid metabolic process	SOLYC03G113920
blue	10927	0.85664	cellular component assembly involved in morphogenesis	SOLYC06G051750
blue	31640	0.85664	killing of cells of another organism	SOLYC08G080660
blue	19915	0.85664	lipid storage	SOLYC01G099680
blue	16122	0.85664	xanthophyll metabolic process	SOLYC07G056570
blue	45039	0.85664	protein import into mitochondrial inner membrane	SOLYC11G068980
blue	6810	0.85709	transport	SOLYC12G006050|SOLYC03G120980|SOLYC06G071890|SOLYC10G075070|SOLYC03G118820|SOLYC09G007770|SOLYC01G080640|SOLYC05G009550|SOLYC03G120900|SOLYC09G083110|SOLYC06G082780|SOLYC03G032030|SOLYC05G055330|SOLYC04G082830|SOLYC03G007530|SOLYC00G019730|SOLYC07G062700|SOLYC04G076950|SOLYC03G113420|SOLYC12G005910|SOLYC07G065410|SOLYC05G024260|SOLYC01G086730|SOLYC02G083130|SOLYC05G007980|SOLYC11G011780|SOLYC08G0…
blue	7051	0.86657	spindle organization	SOLYC07G005860|SOLYC07G005790|SOLYC02G091780
blue	9891	0.86756	positive regulation of biosynthetic process	SOLYC01G086650|SOLYC05G006980|SOLYC07G032510|SOLYC07G062710|SOLYC05G052410|SOLYC04G078840|SOLYC01G096320|SOLYC08G077230|SOLYC08G080090|SOLYC02G092090|SOLYC07G065500|SOLYC01G100460|SOLYC01G104650|SOLYC08G083130|SOLYC03G082550
blue	9991	0.86756	response to extracellular stimulus	SOLYC05G007950|SOLYC10G078550|SOLYC02G067750|SOLYC01G109170|SOLYC02G085730|SOLYC03G083440
blue	45935	0.86756	positive regulation of nucleobase, nucleoside, nucleotide and nucleic acid metabolic process	SOLYC05G006980|SOLYC06G076670|SOLYC07G032510|SOLYC07G062710|SOLYC05G052410|SOLYC04G078840|SOLYC01G096320|SOLYC08G077230|SOLYC08G080090|SOLYC11G068770|SOLYC02G092090|SOLYC07G065500|SOLYC01G100460|SOLYC01G104650|SOLYC08G083130|SOLYC03G082550
blue	51234	0.86756	establishment of localization	SOLYC12G006050|SOLYC03G120980|SOLYC03G120340|SOLYC06G071890|SOLYC10G075070|SOLYC03G118820|SOLYC09G007770|SOLYC01G080640|SOLYC05G009550|SOLYC03G120900|SOLYC09G083110|SOLYC06G082780|SOLYC03G032030|SOLYC05G055330|SOLYC04G082830|SOLYC03G007530|SOLYC00G019730|SOLYC07G062700|SOLYC04G076950|SOLYC03G113420|SOLYC12G005910|SOLYC07G065410|SOLYC05G024260|SOLYC01G086730|SOLYC02G083130|SOLYC05G007980|SOLYC11G0…
blue	70	0.86756	mitotic sister chromatid segregation	SOLYC03G120340|SOLYC06G065570
blue	30148	0.86756	sphingolipid biosynthetic process	SOLYC03G006140|SOLYC04G014370
blue	71395	0.86756	cellular response to jasmonic acid stimulus	SOLYC12G009220|SOLYC02G085730
blue	71407	0.86756	cellular response to organic cyclic substance	SOLYC02G065240|SOLYC05G024260
blue	51205	0.86756	protein insertion into membrane	SOLYC01G108250|SOLYC11G068980
blue	19216	0.86756	regulation of lipid metabolic process	SOLYC05G053760|SOLYC11G006720
blue	45047	0.86756	protein targeting to ER	SOLYC03G116990|SOLYC04G072032
blue	50832	0.86756	defense response to fungus	SOLYC02G061770|SOLYC07G008620|SOLYC04G074270|SOLYC07G006770|SOLYC05G008860|SOLYC03G112230|SOLYC02G093970|SOLYC04G074000|SOLYC01G097240|SOLYC01G109650|SOLYC08G080660|SOLYC02G082930|SOLYC03G123860|SOLYC02G085730|SOLYC08G066210
blue	65009	0.86833	regulation of molecular function	SOLYC04G079470|SOLYC09G075750|SOLYC03G115370|SOLYC05G053760|SOLYC03G097270|SOLYC01G108390|SOLYC03G111310|SOLYC05G052980|SOLYC02G094000|SOLYC09G075350|SOLYC01G096510|SOLYC03G098740|SOLYC06G072230|SOLYC09G097850|SOLYC12G096960|SOLYC03G020010|SOLYC03G096670|SOLYC10G051340|SOLYC06G073830|SOLYC11G071740|SOLYC07G066030|SOLYC02G069100
[truncated: 8,203 more rows]

## Sheet: hub_genes
Table S1. Gene ontology term enrichment tests of the experimental treatments, co expression modules, and hub genes for both co-expression and gene regulatory networks.
[truncated: 719 more rows]
