# Supplementary material for: Network analyses predict major regulators of resistance to early blight disease complex in tomato
Source: BMC Plant Biol. 2024 Jul 6;24:641. doi: 10.1186/s12870-024-05366-0 (PMC11227178; doi:10.1186/s12870-024-05366-0)
Supplement: Supplementary file 4 — Supplementary Material 4. [file 12870_2024_5366_MOESM4_ESM.xlsx]

## Sheet: Sheet1
Table S3. Module membership, log2-fold change, and false discovery rate of all genes in the co-expression network according to their experimental treatment class.
gene	module	chitin_lfc	chitin_fdr	1117-1_lfc	1117-1_fdr	CS046_lfc	CS046_fdr
Solyc00g014790	green	-0.0851997	0.667539	-0.0437258	0.841079	0.0289458	0.915201
Solyc00g019730	blue	0.0160325	0.932595	-0.0549053	0.625262	0.146239	0.408767
Solyc00g019980	brown	-0.488226	0.039688	-0.0815848	0.674355	-0.434284	0.066324
Solyc00g019990	turquoise	-0.00760814	0.922221	-0.00707364	0.709299	-0.0398562	0.599488
Solyc00g020030	brown	-0.177569	0.351293	-0.0561143	0.803368	-0.142302	0.508537
Solyc00g020040	grey	2.53007		0.00252927		0.00937497
Solyc00g021650	brown	-0.180528	0.28745	-0.107296	0.3816	-0.238733	0.251208
Solyc00g022070	blue	-0.117627	0.511521	-0.0169289	0.943829	0.0814639	0.725119
Solyc00g049210	grey	0.0504356	0.756589	0.0109569	0.956038	0.0146804	0.950542
Solyc00g094520	blue	-0.0553523	0.733163	0.0153627	0.934767	0.00415733	0.989559
Solyc00g094530	green	-0.161021	0.396084	0.00214497	0.994443	-0.180067	0.393689
Solyc00g094540	brown	-0.426122	0.0437348	-0.0147416	0.961684	-0.274716	0.185987
Solyc00g500023	brown	-0.0771439	0.61253	-0.0511935	0.68649	-0.16122	0.363725
Solyc00g500029	grey	0.00607733	0.962831	-4.66356e-05	0.997796	-0.0080393	0.953231
Solyc00g500039	brown	-0.0353279	1.3384e-06	-0.00549483	0.879463	-0.0436448	3.057e-08
Solyc00g500047	green	-0.0484093	0.309907	0.00535121	0.944337	0.0102834	0.922523
Solyc00g500048	turquoise	0.0163584	0.653428	-0.00666651	0.841819	-0.0344717	0.0101455
Solyc00g500052	grey	0.0358823	0.779951	-0.0167267	0.887469	0.0251236	0.885986
Solyc00g500058	green	-0.0768105	0.0147386	-0.000582972	0.997595	0.0171483	0.862077
Solyc00g500059	grey	0.0691545	0.672841	0.0482973	0.737636	-0.183595	0.322063
Solyc00g500060	turquoise	0.0372945	0.841007	-0.022391	0.900303	-0.102858	0.590081
Solyc00g500067	brown	-0.0991624	0.615884	-0.0605295	0.787028	-0.386925	0.0627698
Solyc00g500070	turquoise	0.0280453	0.825848	-0.00597739	0.965977	-0.0328322	0.837827
Solyc00g500071	grey	0.0500558		4.33103		0.0426033
Solyc00g500072	green	-0.584724	0.0544183	-0.0178284	0.935732	-0.0456584	0.850525
Solyc00g500074	turquoise	0.10276	0.601922	-0.0442852	0.858378	-0.0634966	0.797565
Solyc00g500076	green	-0.080055	0.624652	0.000126589	0.999486	0.0939718	0.637536
Solyc00g500077	brown	-0.0339486	0.712162	-0.0135948	0.871096	-0.0912732	0.291523
Solyc00g500078	red	0.203002	0.297	0.0800261	0.68847	0.238519	0.259108
Solyc00g500080	turquoise	0.311631	0.156823	0.0723368	0.640834	0.138263	0.509287
Solyc00g500083	grey	0.00630837		-0.00569751		0.000946554
Solyc00g500086	grey	-0.0253099	0.882886	-0.0521575	0.658529	0.0315535	0.885093
Solyc00g500089	turquoise	1.17859	1.1857e-05	0.0278373	0.906638	-0.256665	0.246809
Solyc00g500103	green	-0.04259	0.847551	-0.043135	0.849645	-0.0304978	0.912559
Solyc00g500104	blue	-0.360438	0.124154	-0.0258632	0.893421	0.0848644	0.698098
Solyc00g500105	grey	0.0339505	0.844045	-0.023566	0.879228	-0.0289051	0.893524
Solyc00g500111	blue	0.039268	0.727098	-0.00141802	0.991042	2.05986	0.00117418
Solyc00g500125	turquoise	0.177685	0.111635	-0.0120051	0.92631	-0.0502109	0.741133
Solyc00g500136	turquoise	0.164039	0.0986165	0.00492811	0.971025	0.107639	0.371925
Solyc00g500141	yellow	0.0366767	0.322085	0.026577	0.0495771	0.0601859	0.0570378
Solyc00g500143	grey	0.0413106	0.742616	0.00512564	0.974683	0.0240084	0.890587
Solyc00g500157	grey	0.00727627	0.975765	0.0112331	0.962539	-0.177708	0.378597
Solyc00g500164	grey	0.0344493	0.86155	-0.0378452	0.845833	-0.0525417	0.830246
Solyc00g500183	brown	-0.180949	0.348773	-0.0821439	0.672298	-0.228481	0.286996
Solyc00g500184	grey	0.0297438	0.880306	0.00981205	0.965977	-0.0186779	0.940214
Solyc00g500186	grey	0.083119	0.6857	-0.0261464	0.918729	-0.0204247	0.94313
Solyc00g500187	red	0.055299	0.4402	0.0148153	0.849606	0.0453461	0.642037
Solyc00g500189	turquoise	0.0176547	0.929011	-0.0592794	0.639724	-0.133113	0.465726
Solyc00g500190	turquoise	0.0478148	0.831378	-0.0666641	0.755625	-0.139509	0.516475
Solyc00g500195	grey	0.00641809	0.929011	0.00108334	0.990504	-0.00128762	0.981759
Solyc00g500200	green	-0.0672453	0.728116	-0.000468895	0.998092	-0.102422	0.638517
Solyc00g500201	grey	0.0101551	0.950725	-0.00526777	0.972059	-0.0813379	0.5219
Solyc00g500204	red	0.080677	0.374535	0.00967762	0.925266	1.60086	0.0176896
Solyc00g500205	green	-0.083606	0.638183	-0.0245834	0.892274	-0.0469511	0.834026
Solyc00g500206	green	-0.0512431	0.715767	-0.0193183	0.893421	-0.024862	0.900685
Solyc00g500207	turquoise	0.374409	0.0687369	0.119905	0.530236	0.11595	0.598672
Solyc00g500210	grey	0.00838574	0.956783	0.0371838	0.682256	0.0748154	0.587125
Solyc00g500228	green	-0.0627686	0.741942	0.0449953	0.809601	-0.0342474	0.893064
Solyc00g500234	brown	0.0168224	0.943757	-0.0918032	0.566647	-0.408904	0.110662
Solyc00g500237	blue	-0.109744	0.545322	-0.0375702	0.855524	0.0747928	0.749012
Solyc00g500238	grey	0.016613	0.946978	-0.0333797	0.886578	0.0435918	0.869415
Solyc00g500240	yellow	0.0365356	0.610665	0.0191206	0.749458	-0.1676	2.46421e-05
Solyc00g500242	brown	-0.809816	0.0186208	-0.0984589	0.487924	-0.308662	0.189052
Solyc00g500244	red	0.0528978	0.765256	0.0187862	0.923249	0.078422	0.708471
Solyc00g500250	green	-0.476966	0.0825964	0.0192608	0.904385	0.021147	0.926432
Solyc00g500274	brown	-0.280884	0.152685	-0.187555	0.159481	-0.307564	0.171395
Solyc00g500280	red	0.0183916	0.883716	0.0155339	0.885349	0.228295	0.0734992
Solyc00g500290	brown	-0.0628498	0.733474	-0.0844457	0.547593	-0.165338	0.414528
Solyc00g500293	green	-0.000929808		2.2329		0.000827378
Solyc00g500294	grey	-0.0047038	0.976499	-0.0227411	0.852216	-0.0717887	0.648138
Solyc00g500297	grey	-0.00904733	0.95058	-0.00592423	0.970513	-0.0769986	0.564751
Solyc00g500301	red	0.004876		-0.0251754		0.0633243
Solyc00g500303	turquoise	0.0408565	0.391494	-0.0085385	0.879692	-0.0320856	0.649061
Solyc00g500304	grey	5.91545		0.0127295		0.0313781
Solyc00g500321	brown	-0.00452062	0.978652	-0.0417634	0.723639	-1.49562	0.00919573
Solyc00g500322	blue	-0.0013183	0.979271	0.00422725	0.939112	0.0272195	0.620964
Solyc00g500323	brown	-0.0911374	0.625094	-0.0857794	0.588656	-0.158361	0.455374
Solyc00g500331	turquoise	0.134804	0.3585	0.0282093	0.852098	0.0296011	0.891814
Solyc00g500333	brown	0.015808	0.950725	-0.185578	0.333397	-0.57758	0.00354389
Solyc00g500342	green	-0.113437	0.555051	-0.0676826	0.774333	0.131242	0.544771
Solyc00g500345	grey	0.0598853	0.745105	-0.00341219	0.988049	0.00104748	0.997391
Solyc00g500349	blue	-0.0183846	0.911192	0.0114359	0.947499	0.125362	0.453388
Solyc01g005010	brown	-0.492219	0.0121703	-0.367255	0.0741289	-0.401805	0.040121
Solyc01g005040	yellow	1.13053	0.0428153	1.56326	0.028993	0.11886	0.314882
Solyc01g005120	brown	-0.103125	0.520638	-0.54546	7.91171e-05	-0.662101	9.16197e-07
Solyc01g005340	turquoise	0.0465418	0.835384	-0.342059	0.125499	-0.348755	0.109197
Solyc01g005400	brown	-1.01854	0.00433301	-0.360678	0.146319	-0.0502864	0.835498
Solyc01g005410	blue	0.104135	0.47627	0.0769141	0.488493	1.498	0.000625753
Solyc01g005420	turquoise	0.29964	0.0550364	0.0193745	0.951448	-0.227969	0.174684
Solyc01g005440	yellow	0.0406291	0.854921	0.112187	0.518194	-0.253115	0.252018
Solyc01g005450	green	-0.452984	0.0412569	-0.0294786	0.909418	-0.118659	0.589783
Solyc01g005470	red	1.00376	1.01335e-05	1.40339	2.78551e-10	1.27862	8.81935e-09
Solyc01g005520	green	-0.137447	0.454131	0.00288224	0.991157	-0.093404	0.670048
Solyc01g005530	turquoise	0.337277	0.0644791	-0.0296576	0.918145	-0.255982	0.195774
Solyc01g005540	brown	-0.158668	0.394599	-0.0222728	0.923839	-0.230306	0.294173
Solyc01g005590	red	1.0872	0.00105648	0.101187	0.492026	1.05802	0.00127275
Solyc01g005680	yellow	0.116325	0.548347	0.495836	0.0406568	0.127647	0.560758
Solyc01g005730	turquoise	0.570261	0.0361557	-0.0878498	0.571461	-0.00520441	0.988844
Solyc01g005760	turquoise	0.0986223	0.614028	-0.0158629	0.952785	-0.212452	0.329383
Solyc01g005840	green	-0.379281	0.0138889	0.217444	0.185953	0.00994792	0.968942
Solyc01g005870	brown	-0.298018	0.0934657	-0.448824	0.0216638	-1.34237	2.18177e-11
Solyc01g005880	brown	-0.126861	0.442808	-0.225829	0.154661	-1.10712	0.0076365
Solyc01g005920	grey	-0.0521538	0.79954	0.0551419	0.772066	-0.0174866	0.953396
Solyc01g005980	turquoise	0.800481	0.008041	0.0467618	0.802314	0.774724	0.00983412
Solyc01g005985	turquoise	-0.0233216	0.92337	-1.21487	1.84503e-07	-0.018446	0.947979
Solyc01g006220	red	0.132229	0.451586	0.0385891	0.834972	0.0958714	0.654943
Solyc01g006290	red	2.2138	0.00188388	0.0215873	0.817755	2.54001	0.000361935
Solyc01g006300	yellow	0.164153	0.388936	0.818441	0.00569701	0.189359	0.383662
Solyc01g006320	red	0.0275515	0.879901	0.136344	0.251735	0.538721	0.0811592
Solyc01g006330	green	-0.14898	0.360722	-0.0238936	0.893791	0.158559	0.423309
Solyc01g006400	turquoise	0.994302	4.95964e-05	-0.0185626	0.952338	0.192619	0.369816
Solyc01g006430	turquoise	0.545784	2.21989e-05	0.260711	0.0713258	0.41092	0.00176295
Solyc01g006450	red	-0.00605914	0.977792	0.093035	0.648785	0.423548	0.0354197
Solyc01g006555	brown	-1.09435	2.13832e-05	-0.0641036	0.755625	-0.820569	0.00108721
Solyc01g006580	green	-0.937926	1.75033e-05	-0.0518514	0.826874	-0.663976	0.00183783
Solyc01g006650	brown	-0.237178	0.214954	-0.0816847	0.556499	-1.03626	0.00660834
Solyc01g006690	green	-0.511318	0.0432157	-0.143455	0.408601	-0.304261	0.183547
Solyc01g006720	brown	-1.27036	0.000501929	-1.01998	0.00595205	-1.05708	0.00272631
Solyc01g006820	turquoise	0.273994	0.131733	0.10245	0.605639	0.238766	0.21034
Solyc01g006890	turquoise	0.217286	0.224132	-0.0594206	0.804452	-0.158375	0.429787
Solyc01g006900	brown	-0.391948	0.000400366	-0.62289	5.76208e-09	-0.771487	2.0149e-13
Solyc01g006950	yellow	0.989059	7.92821e-05	0.852719	0.000999302	0.296665	0.18389
Solyc01g007010	yellow	0.122907	0.497296	0.104409	0.49514	-0.0446409	0.857216
Solyc01g007020	yellow	0.304318	0.160748	0.245309	0.1751	0.0612017	0.783654
Solyc01g007190	blue	0.159481	0.376169	0.149114	0.324248	1.34492	3.31668e-05
Solyc01g007220	yellow	0.519703	0.00181226	0.460989	0.00833498	0.0902477	0.669487
Solyc01g007760	red	0.0169966	0.934941	-0.0336496	0.830304	0.141225	0.47044
Solyc01g007890	brown	-0.717575	0.0135971	-0.0764546	0.670707	-0.705303	0.0152747
Solyc01g007990	yellow	0.0953701	0.605745	0.182996	0.274752	0.205339	0.341742
Solyc01g008130	blue	0.0643644	0.697519	0.101406	0.389604	0.314974	0.172538
Solyc01g008300	turquoise	0.639558	0.0473831	0.138952	0.296676	0.89672	0.0124572
Solyc01g008510	green	-0.477233	0.0336616	0.0195809	0.946082	-0.0362193	0.895651
Solyc01g008620	turquoise	1.24808	0.00341227	0.129521	0.240332	0.0936218	0.612789
Solyc01g008820	yellow	0.0999646	0.607795	0.0567108	0.811823	-0.0572927	0.81264
Solyc01g008830	brown	-0.734237	0.00101916	-0.0612404	0.78469	-0.426334	0.0452384
Solyc01g008850	turquoise	0.737135	1.09347e-06	0.0580669	0.809845	0.285075	0.0745092
Solyc01g008930	green	-0.490408	0.0294451	-0.204418	0.295784	-0.269221	0.206222
Solyc01g009070	brown	-0.160015	0.373009	0.0535336	0.76892	-0.299302	0.199803
Solyc01g009080	yellow	0.0668945	0.674195	0.107691	0.32439	-0.0668616	0.729019
Solyc01g009160	turquoise	0.143894	0.320336	-0.0594398	0.588807	-0.137964	0.42237
Solyc01g009230	brown	-0.410208	0.0342319	-0.0274233	0.922521	-0.167321	0.402468
Solyc01g009290	brown	-0.394517	0.0581945	-0.0249215	0.927742	-0.136368	0.524457
Solyc01g009430	yellow	0.171787	0.232191	0.518986	7.26493e-05	0.123059	0.456995
Solyc01g009610	red	0.227949	0.212039	0.099758	0.621886	0.434376	0.0235819
Solyc01g009670	green	-0.924905	0.00579917	-0.0497628	0.788106	-0.406821	0.119845
Solyc01g009860	blue	-0.235964	0.177238	0.060291	0.799142	0.0226444	0.933449
Solyc01g010000	brown	-0.198329	0.311087	-0.230022	0.251234	-0.133868	0.538855
Solyc01g010020	turquoise	0.498144	0.0134181	-0.081869	0.691066	-0.0497875	0.848435
Solyc01g010060	turquoise	1.5995	0.000127731	0.0780922	0.530493	0.34551	0.152929
Solyc01g010180	turquoise	1.53696	1.07852e-13	0.438913	0.0455738	1.43514	2.35764e-12
Solyc01g010185	yellow	0.0129881	0.960713	0.0682607	0.75675	-0.00308646	0.991381
Solyc01g010230	turquoise	0.0412166	0.856805	-0.00331228	0.990343	-0.0595039	0.810113
Solyc01g010250	blue	0.272446	0.180506	0.140562	0.295249	1.35334	0.000212932
Solyc01g010390	blue	0.590493	0.000505858	0.0442896	0.866341	0.642702	0.000129376
Solyc01g010460	green	-0.498346	0.0303159	-0.0972065	0.607233	-0.128443	0.553775
Solyc01g010480	brown	0.0343835	0.876951	-0.0220563	0.940155	-0.229522	0.222966
Solyc01g010660	blue	0.0429368	0.84884	-0.0189984	0.948385	0.36604	0.0741893
Solyc01g010700	blue	-0.00125907	0.995005	0.0290223	0.885349	0.616467	0.0395576
Solyc01g011430	blue	0.0303475		0.00494108		2.9699	0.0229806
Solyc01g011510	red	0.16662	0.381857	0.0791436	0.701029	0.384669	0.0706556
Solyc01g014105	green	-0.289631	0.159028	-0.0376841	0.876443	-0.0827249	0.727613
Solyc01g014140	yellow	0.246319	0.221392	0.0906413	0.629857	-0.284002	0.204006
Solyc01g014230	brown	-0.373792	0.0459156	-0.0731695	0.74324	-0.240445	0.211817
Solyc01g014373	green	-0.180881	0.347454	0.0595214	0.784601	0.00699112	0.985027
Solyc01g017300	red	0.148392	0.43164	0.190627	0.296278	0.187149	0.384896
Solyc01g017600	red	1.26347	3.05645e-05	0.518562	0.0755319	1.36467	5.01599e-06
Solyc01g022785	blue	-0.039781	0.854287	-0.0251636	0.913457	0.137342	0.527614
Solyc01g028803	red	0.237287	0.212622	0.257176	0.204201	0.142263	0.503247
Solyc01g028807	yellow	0.400701	0.0350512	0.213149	0.270295	0.0617493	0.800934
Solyc01g049770	brown	-0.446406	0.0333056	-0.0469723	0.845966	-0.60782	0.0054763
Solyc01g056690	brown	-0.465281	0.0181967	-0.220665	0.257935	-0.344034	0.0797804
Solyc01g056780	green	-0.263259	0.0933048	-0.153758	0.394721	0.0147923	0.954453
Solyc01g056940	red	0.189756	0.249766	0.234631	0.181551	0.468672	0.00360708
Solyc01g057000	blue	0.00556544	0.963035	0.000581562	0.99587	1.20273	0.0415755
Solyc01g057090	green	-0.223086	0.257928	-0.00556683	0.985125	-0.042311	0.870396
Solyc01g057200	green	-0.510882	0.0107465	-0.129185	0.506997	-0.189265	0.343682
Solyc01g057445	yellow	0.117832	0.452615	0.0402011	0.78469	-0.0743783	0.706489
Solyc01g057680	blue	-0.00928381	0.935269	0.0102929	0.916837	0.0119311	0.935437
Solyc01g057770	turquoise	0.0853729	0.648695	-1.10082	0.000779565	-0.890744	0.00381948
Solyc01g057853	yellow	0.0976742	0.469388	0.0544237	0.61776	0.0770529	0.655
Solyc01g057910	blue	-0.00354707	0.97739	0.0229211	0.803368	1.13277	0.0428516
Solyc01g058020	turquoise	0.15573	0.39044	-0.00471204	0.984815	0.0196058	0.943313
Solyc01g058170	green	-0.679748	0.0488531	0.0649501	0.66366	-0.17568	0.371925
Solyc01g058320	turquoise	0.219322	0.262349	-0.111775	0.466824	0.0611213	0.801155
Solyc01g058390	yellow	0.539834	0.00445091	0.849003	7.42547e-06	0.673487	0.000357185
Solyc01g058450	grey	0.0599101	0.779061	0.0536914	0.807237	-0.104458	0.645381
Solyc01g058720	blue	0.0308691	0.8866	-0.131599	0.376243	0.560674	0.0522502
Solyc01g059880	turquoise	0.632684	5.54174e-06	0.125227	0.494951	0.601789	1.39748e-05
Solyc01g060070	brown	-0.258183	0.210897	-0.218857	0.250192	-0.475645	0.069105
Solyc01g060090	red	0.192537	0.190783	0.0167105	0.917717	0.207223	0.238545
Solyc01g060130	yellow	0.151846	0.337552	0.589261	4.05895e-05	0.269258	0.0755889
Solyc01g060140	brown	-0.525065	0.00027181	-0.217514	0.181324	-0.668786	2.93419e-06
Solyc01g060170	brown	-0.305108	0.129205	-0.0389244	0.876568	-0.399555	0.066906
Solyc01g060240	red	0.0146436	0.946026	0.0464606	0.778361	0.867373	0.0101208
Solyc01g065510	turquoise	0.23651	0.234708	-0.115882	0.402732	0.0584713	0.805121
Solyc01g065530	turquoise	-0.124489	0.406769	-0.685679	7.3429e-08	-0.378232	0.00379684
Solyc01g065680	grey	-0.0707313	0.717027	0.0289718	0.892274	-0.0677244	0.771504
Solyc01g065700	yellow	-0.00602214	0.978506	0.0838527	0.583939	0.199507	0.347721
Solyc01g065740	turquoise	1.25238	0.00376911	-0.00950878	0.958435	0.677813	0.0581285
Solyc01g065840	turquoise	0.700757	0.00860282	0.0638514	0.735548	0.267	0.235719
Solyc01g065980	turquoise	1.01431	3.55735e-10	0.521192	0.00324888	0.683933	4.26428e-05
Solyc01g066290	brown	-1.26216	0.000195996	-0.664777	0.0398	-0.235029	0.287521
Solyc01g066430	turquoise	0.545419	0.0359051	0.0385683	0.862141	0.105021	0.642067
Solyc01g066520	yellow	0.291165	0.166249	0.216649	0.271963	0.224659	0.301469
Solyc01g066570	brown	-0.172661	0.208693	-0.0692311	0.467095	-0.0559894	0.759237
Solyc01g066610	brown	-0.180931	0.227496	-0.0910062	0.357202	-1.38922	0.00985524
Solyc01g066680	red	0.118866	0.429776	0.0806492	0.475814	0.155766	0.39694
Solyc01g066720	blue	0.278145	0.111566	0.0573146	0.810814	0.435503	0.0146998
Solyc01g066860	blue	0.0125237	0.953096	-0.0331273	0.834842	0.487359	0.0956369
Solyc01g067000	yellow	-0.0103715	0.965669	0.047175	0.837599	-0.152324	0.483134
Solyc01g067010	blue	-0.0496347	0.775468	0.0190541	0.918729	0.160943	0.409267
Solyc01g067020	yellow	0.0400645	0.841319	1.14534	0.00121764	0.0875781	0.687473
Solyc01g067070	blue	0.0438604	0.844397	0.0758836	0.726794	0.525428	0.00745871
Solyc01g067120	yellow	0.356016	0.110868	0.116892	0.506997	-0.0353069	0.896769
Solyc01g067330	blue	0.146232	0.285919	0.136815	0.139855	0.412412	0.106055
Solyc01g067440	red	0.102959	0.343798	1.5213	0.0191196	1.26854	0.024446
Solyc01g067460	red	-0.0343863	0.835095	0.084876	0.432171	0.340379	0.144573
Solyc01g067510	red	0.578537	0.0208908	-0.041619	0.852513	1.35634	9.96315e-08
Solyc01g067530	green	-0.407045	0.026817	0.0213411	0.944021	-0.0462572	0.851321
Solyc01g067550	turquoise	0.5372	0.0241895	0.0475848	0.828524	0.186693	0.385018
Solyc01g067640	red	0.150587	0.423591	0.317494	0.164202	0.298053	0.190671
Solyc01g067660	brown	-0.0609953	0.753051	-0.299952	0.083449	-0.806055	5.65505e-07
Solyc01g067680	yellow	-0.0631054	0.748572	0.0250847	0.936444	-0.305059	0.0704995
Solyc01g067740	red	0.267059	0.123037	0.0718424	0.753714	0.318986	0.0734362
Solyc01g067800	brown	-0.262738	0.172275	-0.046093	0.850989	-0.280951	0.16766
Solyc01g067900	turquoise	0.0980512	0.525647	-0.419428	0.00108562	-0.238789	0.0760479
Solyc01g067930	turquoise	0.516023	0.000840251	-0.582948	0.00032335	-0.0310639	0.895976
Solyc01g068130	turquoise	0.170112	0.361428	-0.030551	0.909882	0.261092	0.185445
Solyc01g068210	brown	-0.182759	0.292235	0.0228278	0.938697	-0.277167	0.120152
Solyc01g068470	green	-0.237704	0.235436	0.0340379	0.886578	-0.172107	0.427795
Solyc01g068590	brown	-0.342562	0.00266364	-0.300157	0.0121597	-0.640968	7.76226e-09
Solyc01g073660	yellow	-0.0133695	0.952578	0.458773	0.111232	0.094255	0.657721
Solyc01g073750	brown	-0.434792	0.00196435	-0.297839	0.0491538	-0.482637	0.000550055
Solyc01g073820	yellow	1.16982	0.0378399	1.30892	0.0471574	0.0863422	0.492495
Solyc01g073840	yellow	0.189788	0.108394	1.34884	0.0413814	0.0938362	0.457971
Solyc01g073880	yellow	0.00660828	0.976309	0.139405	0.307272	0.0308078	0.897574
Solyc01g073890	yellow	0.113155	0.51358	0.142105	0.322235	-0.00973993	0.969292
Solyc01g073950	brown	-0.173064	0.304529	-0.227751	0.194518	-0.421696	0.0103654
Solyc01g074000	turquoise	0.84081	0.0237877	-0.0299145	0.849733	0.176721	0.35738
Solyc01g074020	blue	-0.183064	0.332434	0.108306	0.524674	0.409191	0.0988003
Solyc01g074030	brown	-0.425591	0.000549576	-0.707049	3.46221e-09	-0.756578	1.87455e-10
Solyc01g079060	grey	-0.0891796	0.545246	-0.0173939	0.918838	-0.0943175	0.604697
Solyc01g079110	turquoise	0.488431	0.0838613	-0.11593	0.281343	0.0257833	0.91401
Solyc01g079150	brown	-0.5103	0.0418281	-0.897688	0.00228324	-0.675635	0.0122677
Solyc01g079180	red	0.158602	0.320336	0.0359645	0.814103	1.03473	0.00901016
Solyc01g079240	red	-0.0172826	0.942133	-0.0720286	0.694496	0.080837	0.732949
Solyc01g079260	blue	0.822331	0.00994936	-0.0105034	0.966283	1.23257	0.000152168
Solyc01g079470	brown	-0.900426	9.80191e-20	-0.550252	7.35723e-08	-0.74712	3.9249e-14
Solyc01g079490	turquoise	0.252421	0.201383	-0.0980713	0.604917	0.0587348	0.814722
Solyc01g079500	turquoise	0.202556	0.29886	-1.25029	0.000504895	0.0864222	0.712435
Solyc01g079530	yellow	0.868548	8.27029e-06	0.280461	0.160711	-0.000337036	0.998143
Solyc01g079580	turquoise	0.0708727	0.736276	-0.105963	0.5882	-0.481062	0.0279113
Solyc01g079600	turquoise	0.327867	0.112234	-0.0612806	0.786755	0.126281	0.568886
Solyc01g079630	grey	-0.247214	0.223252	-0.0924831	0.607219	-0.0455692	0.860782
Solyc01g079660	turquoise	1.68729	8.78503e-06	-0.0635987	0.625262	0.110636	0.572652
Solyc01g079790	red	0.0791792	0.699381	0.0815213	0.695727	0.317358	0.118913
Solyc01g079810	blue	0.204272	0.282899	0.0678022	0.755838	0.414483	0.0457006
Solyc01g079940	blue	0.388699	0.111839	1.17696	0.000729448	0.863038	0.00805099
Solyc01g079950	grey	0.00182698	0.994056	-0.0372452	0.887469	-0.450325	0.0173088
Solyc01g080010	blue	0.118293	0.364835	0.0623988	0.52176	1.17647	0.0143011
Solyc01g080020	red	0.884443	7.27101e-09	0.826533	9.5135e-08	0.986526	6.38523e-11
Solyc01g080070	red	0.135432	0.465269	0.106315	0.527234	0.518426	0.0494483
Solyc01g080100	yellow	0.0941198	0.634876	0.047525	0.824119	0.078917	0.739481
Solyc01g080210	green	-0.310371	0.107309	0.166467	0.384051	0.0378408	0.884969
Solyc01g080280	brown	-0.262173	0.111217	-0.310166	0.0787494	-0.237631	0.168096
Solyc01g080460	brown	-1.16269	3.38176e-12	-1.08046	9.41148e-11	-1.47773	2.22393e-18
Solyc01g080640	blue	0.0902243	0.652929	-0.0236539	0.932167	0.545521	0.00905013
Solyc01g080670	brown	-0.00244064	0.990743	0.0855936	0.695727	-0.483125	0.00205379
Solyc01g080690	brown	-0.374431	0.0458853	-0.0295604	0.914925	-0.28686	0.13401
Solyc01g080780	green	-0.307722	0.107513	-0.0359602	0.88933	0.0474336	0.853553
Solyc01g080800	red	0.536252	0.0837076	1.50511	0.000994408	1.57469	0.00030953
Solyc01g080830	brown	-0.397197	0.00407333	-0.0872481	0.6695	-0.421413	0.00229125
Solyc01g080870	turquoise	0.103568	0.566991	-0.368957	0.0352218	-0.401854	0.0158083
Solyc01g081060	yellow	-0.1658	0.250045	0.326135	0.0155749	0.0127812	0.955993
Solyc01g081190	brown	-0.443464	0.00573224	-0.284831	0.0989294	-0.679035	2.4504e-05
Solyc01g081230	blue	0.746369	0.061373	0.0595602	0.504334	1.22986	0.0171527
Solyc01g081270	blue	-0.00519044	0.97964	0.0215418	0.913457	0.00964103	0.97143
Solyc01g081310	blue	0.0479927	0.786862	-0.0180911	0.921778	0.777699	0.0321936
Solyc01g081340	blue	0.120217	0.197157	0.101676	0.0904171	1.54218	0.0282568
Solyc01g081410	green	-0.273102	0.19083	0.120074	0.504334	0.482565	0.0455859
Solyc01g081450	turquoise	-0.0949915	0.593952	-0.430922	0.0074927	-0.120691	0.515139
Solyc01g081480	green	-0.2412	0.230318	0.0168044	0.946566	-0.0337883	0.897376
Solyc01g081490	green	-0.426954	0.00681228	-0.0548775	0.82318	-0.180652	0.294604
Solyc01g081540	red	0.848324	2.4838e-05	0.460933	0.0314082	0.835305	2.89568e-05
Solyc01g081610	brown	-0.219095	0.217847	-0.201928	0.288379	-0.72728	0.000161736
Solyc01g086640	turquoise	0.288232	0.174496	0.0124269	0.964303	0.0219807	0.937677
Solyc01g086650	blue	-0.0233928	0.922125	-0.0929705	0.655529	0.369034	0.0395458
Solyc01g086660	blue	1.24732	0.00945393	0.191106	0.0961979	2.4758	4.01204e-07
Solyc01g086670	blue	0.932071	0.000492186	0.72181	0.00954379	1.1967	5.81824e-06
Solyc01g086680	blue	0.00376037	0.977906	0.0374696	0.670707	1.7484	0.00424315
Solyc01g086730	blue	0.0584776	0.650505	0.0484597	0.609998	0.100542	0.506099
Solyc01g086850	turquoise	0.221458	0.266484	-0.133299	0.441867	-0.132695	0.542031
Solyc01g086870	turquoise	0.701697	1.16751e-07	0.28241	0.0613941	0.621659	2.94365e-06
Solyc01g086920	turquoise	0.292191	0.160219	-0.449009	0.0752763	0.65849	0.00705856
Solyc01g086960	turquoise	0.0440941	0.806616	-0.358353	0.00461296	-0.190837	0.162446
Solyc01g087020	turquoise	0.755248	0.00135013	-0.614505	0.0142458	-0.689521	0.00377704
Solyc01g087040	red	0.0713114	0.721037	0.758701	1.14937e-05	0.580097	0.00069624
Solyc01g087210	turquoise	0.206144	0.13993	-0.199948	0.192177	-0.05602	0.777745
Solyc01g087260	brown	-0.0839607	0.648121	-0.182435	0.306282	-0.517818	0.00128108
Solyc01g087390	grey	0.040035	0.818392	-0.00327326	0.987144	-0.119914	0.501089
Solyc01g087540	turquoise	1.06711	9.28621e-13	0.392861	0.0182343	1.00908	1.38638e-11
Solyc01g087560	turquoise	0.409715	0.000518573	-0.182838	0.207295	0.2142	0.100766
Solyc01g087570	turquoise	0.313443	0.0276884	0.0444843	0.866455	0.441981	0.00144742
Solyc01g087580	yellow	0.258937	0.16827	0.0668227	0.586007	0.100107	0.595099
Solyc01g087590	turquoise	1.07925	0.00167957	-0.0812194	0.560205	-0.0373324	0.877966
Solyc01g087690	green	-0.872841	0.000156401	-0.0174828	0.952266	-0.19387	0.35216
Solyc01g087780	brown	-0.240284	0.142225	-0.455341	0.00866697	-0.24588	0.152432
Solyc01g087800	yellow	0.320776	0.0194846	0.737151	1.76714e-08	0.138626	0.40164
Solyc01g087810	yellow	1.05951	8.46226e-08	1.57545	1.5907e-16	0.946421	1.7154e-06
Solyc01g087820	yellow	0.45562	0.0380007	0.478949	0.0440439	-0.182076	0.391808
Solyc01g087850	red	1.36473	1.21152e-12	1.27313	3.85894e-11	1.45043	2.42649e-14
Solyc01g087880	blue	0.200763	0.27679	0.0914396	0.660083	0.40839	0.0349964
Solyc01g087970	turquoise	0.416757	0.0433419	0.0836442	0.682873	-0.110659	0.615421
Solyc01g087980	blue	0.0845979	0.65683	0.0536608	0.770638	0.168263	0.432794
Solyc01g088060	brown	-0.112249	0.554762	-0.127319	0.453169	-0.355745	0.138871
Solyc01g088150	turquoise	-0.0564095	0.775468	-0.538917	0.00122907	-0.154965	0.3872
Solyc01g088250	brown	-0.298596	0.074963	-0.466883	0.00809211	-0.616132	0.000240592
Solyc01g088310	yellow	0.462946	0.0303016	0.265996	0.196979	0.259123	0.216429
Solyc01g088430	blue	0.356793	0.124929	0.512245	0.0795107	0.657591	0.0217772
Solyc01g088480	turquoise	0.800535	2.07785e-05	0.160386	0.39889	0.565084	0.00256526
Solyc01g088600	green	-0.287881	0.0980106	0.0792759	0.71595	0.151734	0.433734
Solyc01g088650	yellow	0.322333	0.135443	0.567681	0.0340954	0.103435	0.647047
Solyc01g088660	brown	-0.150233	0.411399	0.0971649	0.635765	-0.456233	0.0178822
Solyc01g088740	turquoise	0.0979207	0.625585	0.00505288	0.987308	0.112215	0.613538
Solyc01g088820	turquoise	0.260611	0.206579	0.0480211	0.820389	0.0704383	0.769731
Solyc01g089850	green	-0.503615	0.00186946	-0.176487	0.329763	0.0373925	0.876969
Solyc01g089890	yellow	0.0990623	0.399325	1.14439	0.0438337	0.100925	0.487155
Solyc01g090220	yellow	0.0266089	0.911064	0.0662287	0.74589	-0.138836	0.525093
Solyc01g090340	brown	-0.194936	0.224135	-0.0928157	0.387999	-0.163608	0.36646
Solyc01g090560	green	-0.658195	0.0226505	-0.234062	0.222908	-0.319701	0.174684
Solyc01g090740	turquoise	0.0982204	0.615076	-0.0352824	0.875873	-0.122777	0.574749
Solyc01g090790	green	-0.487625	0.00167957	-0.046819	0.85662	-0.367727	0.0189804
Solyc01g090800	turquoise	0.261172	0.206657	-0.0888556	0.559603	0.0515045	0.833759
Solyc01g090965	red	0.990603	0.0194846	0.101427	0.316087	1.68763	0.000244434
Solyc01g091030	blue	0.0132462	0.957764	0.0685005	0.713875	0.00846477	0.978151
Solyc01g091040	green	-0.200457	0.305515	0.0029406	0.992436	-0.0778279	0.744182
Solyc01g091170	turquoise	0.0926427	0.643833	-0.434629	0.0478709	-0.648708	0.00218619
Solyc01g091200	turquoise	0.178522	0.331814	-0.153057	0.42425	0.169796	0.39705
Solyc01g091260	red	0.198	0.306256	0.0495435	0.826874	0.137121	0.526356
Solyc01g091270	blue	-0.0245444	0.915764	-0.031749	0.886578	0.31772	0.168764
Solyc01g091320	brown	-0.142186	0.347183	-0.0669154	0.56992	-0.102253	0.577436
Solyc01g091530	turquoise	0.459811	0.000101684	-0.177233	0.229294	0.0986434	0.536957
Solyc01g091590	turquoise	0.767397	0.0437897	0.0301944	0.835008	0.00703961	0.978121
Solyc01g091740	turquoise	-0.21219	0.196644	-0.994717	2.49241e-09	-0.390018	0.0183479
Solyc01g091920	brown	-0.943179	0.0264598	-0.73532	0.0762791	-0.542036	0.0866469
Solyc01g094010	blue	0.0778911	0.70179	0.0421866	0.853248	0.952395	0.000180683
Solyc01g094020	turquoise	-0.0868619	0.663875	-0.464099	0.031253	0.0244361	0.929975
Solyc01g094040	blue	0.35459	0.127869	0.066592	0.644616	0.494682	0.0877055
Solyc01g094170	yellow	0.475042	0.0583539	0.0800093	0.646179	-0.0612264	0.801155
Solyc01g094210	green	-0.0404455	0.554523	0.00179653	0.987205	-0.0104077	0.911473
Solyc01g094220	green	-0.700018	0.00232009	-0.124291	0.51589	-0.114287	0.604827
Solyc01g094330	blue	0.311977	0.157876	0.139547	0.333113	0.30452	0.196142
Solyc01g094340	green	-0.87837	4.28601e-06	-0.0749117	0.734635	-0.111895	0.59551
Solyc01g094690	blue	-0.133411	0.474481	-0.0350909	0.872708	0.3095	0.181818
Solyc01g094700	turquoise	0.192389	0.324768	-0.115027	0.51593	0.409056	0.0785725
Solyc01g094820	green	-0.692621	0.0117365	-0.0461311	0.824119	-0.0821017	0.729598
Solyc01g094840	green	-0.219223	0.199816	0.171983	0.352293	-0.108252	0.592296
Solyc01g094890	brown	-0.116834	0.544828	-0.174735	0.362018	-0.185281	0.37585
Solyc01g094920	turquoise	0.386184	0.00767698	-0.0842579	0.687456	-0.0483942	0.825926
Solyc01g094940	turquoise	0.216035	0.202789	-0.0898547	0.672298	-0.122186	0.540376
Solyc01g094990	brown	-0.46627	0.00313924	-0.260331	0.122948	-0.381448	0.0164786
Solyc01g095140	blue	0.122156	0.255686	0.0738952	0.295306	3.02483	9.5974e-07
Solyc01g095150	turquoise	0.690197	0.000175242	-0.12105	0.535027	0.263599	0.156206
Solyc01g095270	brown	-0.222163	0.176084	0.00276776	0.992436	-0.431625	0.00905013
Solyc01g095280	turquoise	0.0303476	0.89877	-0.17979	0.34477	-0.0987179	0.665217
Solyc01g095320	brown	0.0648191	0.751172	0.0147539	0.935372	-0.480736	0.00222572
Solyc01g095450	blue	0.0622987		0.0494909		2.21666	0.0264574
Solyc01g095460	blue	0.0228124	0.910459	-0.0191926	0.918723	0.029877	0.90152
Solyc01g095470	blue	0.264022	0.0426907	0.165352	0.289001	0.534725	1.25463e-05
Solyc01g095515	red	0.15011	0.375168	0.360993	0.139855	1.43199	9.4267e-05
Solyc01g095530	turquoise	0.247966	0.223565	0.00397138	0.982867	0.0276084	0.920434
Solyc01g095620	blue	-0.0160048	0.942808	0.0799449	0.591967	0.423141	0.111178
Solyc01g095630	blue	0.331952	0.124248	-0.00332924	0.990323	0.177934	0.409802
Solyc01g095700	red	0.473886	0.000110672	0.311625	0.018831	0.49652	4.17376e-05
Solyc01g095900	green	-0.637816	1.0946e-07	-0.109865	0.532574	-0.411594	0.000782252
Solyc01g095970	turquoise	0.378182	0.0271141	-0.0753599	0.734361	0.339152	0.051438
Solyc01g095990	turquoise	0.0112349	0.963245	-0.40173	0.0259662	-0.215916	0.225356
Solyc01g096000	yellow	0.152518	0.423591	-0.00520185	0.987308	-0.0135256	0.962102
Solyc01g096020	turquoise	0.0907228	0.650741	-0.271349	0.186031	-0.462291	0.0308706
Solyc01g096040	red	0.0811913	0.612944	0.0850496	0.668293	0.628776	8.29813e-08
Solyc01g096070	brown	-0.297879	0.119546	-0.202071	0.298529	-0.420115	0.0383366
Solyc01g096100	brown	-0.214973	0.188561	0.107113	0.591541	-0.278228	0.0952243
Solyc01g096150	turquoise	0.240219	0.2331	-0.0655618	0.721117	0.1902	0.380093
Solyc01g096200	blue	-0.0428978	0.847551	-0.13719	0.474509	-0.0261727	0.925096
Solyc01g096220	turquoise	-0.149101	0.434268	-0.8721	0.000472416	-0.0831826	0.72569
Solyc01g096250	brown	-0.268509	0.196775	-0.648712	0.0252645	-0.235445	0.284906
Solyc01g096260	red	0.433152	0.0381974	0.783413	0.00041376	1.21181	7.46348e-09
Solyc01g096320	blue	-0.0908845	0.413722	-0.0326993	0.750528	1.15147	0.0233489
Solyc01g096330	turquoise	-0.0382487	0.860095	-0.529381	0.0713258	-0.323331	0.172487
Solyc01g096340	blue	-0.100944	0.565978	-0.0196199	0.927315	0.101573	0.635208
Solyc01g096420	blue	0.170404	0.37164	0.0238423	0.919983	0.215198	0.326576
Solyc01g096430	blue	0.483762	0.00539403	0.291383	0.114277	0.461414	0.00804418
Solyc01g096450	turquoise	0.7264	0.000405999	-0.0392141	0.87902	1.22145	1.09291e-09
Solyc01g096510	blue	0.344803	0.134538	0.0332033	0.852423	0.530016	0.0744322
Solyc01g096670	grey	-0.0700605	0.736001	-0.076055	0.698104	-0.0673362	0.782704
Solyc01g096720	blue	0.00412564	0.947656	0.0114596	0.800435	4.46505	0.0015683
Solyc01g096730	blue	0.115668	0.373503	0.0529905	0.601429	1.92639	0.000133517
Solyc01g096880	red	0.718258	0.0147686	1.2342	6.62471e-05	0.990257	0.00103788
Solyc01g096970	yellow	0.05303	0.803714	0.446396	0.0778177	0.124812	0.568801
Solyc01g097120	turquoise	0.233844	0.205914	-0.0486851	0.842086	0.119089	0.573033
Solyc01g097230	turquoise	0.138784	0.470794	-0.125727	0.481387	-0.119085	0.589783
Solyc01g097240	blue	0.429801	0.0754035	0.516194	0.0627207	0.219972	0.31565
Solyc01g097280	yellow	0.989349	0.0314003	0.887983	0.0668704	0.102689	0.514803
Solyc01g097340	green	-0.442706	0.00339914	-0.175015	0.315783	-0.0767189	0.710698
Solyc01g097350	yellow	0.417908	0.0169725	0.173142	0.348323	0.0647176	0.784794
Solyc01g097380	blue	0.0332861	0.607276	-0.00516257	0.935732	3.21753	0.00380995
Solyc01g097390	blue	0.0649587	0.708646	0.0862444	0.513387	1.69223	4.33552e-06
Solyc01g097470	turquoise	0.929963	0.0201002	0.0136689	0.939	-0.0907702	0.609468
Solyc01g097520	turquoise	0.491227	0.0117241	-0.0718147	0.746421	0.167838	0.405764
Solyc01g097570	blue	-0.0429284	0.796058	0.0966789	0.366033	0.681429	0.0587322
Solyc01g097820	turquoise	0.344058	0.0647536	-0.026279	0.927685	-0.218644	0.261803
Solyc01g097880	blue	0.660608	0.0180784	0.0691898	0.695027	1.17179	5.13919e-05
Solyc01g098020	yellow	0.0288044	0.903481	0.0662932	0.75	-0.185653	0.386105
Solyc01g098150	green	-0.465583	0.00441061	0.0118661	0.972059	-0.0447579	0.849444
Solyc01g098190	blue	-0.141369	0.458228	-0.116397	0.524442	0.0174362	0.951683
Solyc01g098230	blue	-0.0718271	0.731099	0.0721988	0.735548	0.127212	0.552632
Solyc01g098390	brown	-0.349225	0.0240717	-0.23826	0.158053	-0.602767	9.79224e-05
Solyc01g098400	brown	-0.203216	0.267982	-0.231674	0.235546	-0.513567	0.00913882
Solyc01g098500	green	-0.37278	0.0383561	-0.1162	0.55804	-0.156808	0.423309
Solyc01g098520	turquoise	0.314308	0.120743	-0.227713	0.256515	-0.134698	0.533774
Solyc01g098540	grey	0.118707	0.53701	0.00129778	0.996587	0.0117455	0.967948
Solyc01g098560	brown	-0.672321	0.00229009	-0.521808	0.0223601	-0.666364	0.0024901
Solyc01g098590	yellow	0.108304	0.581746	0.252703	0.223835	-0.277388	0.20753
Solyc01g098700	red	0.458768	0.00119993	0.332076	0.0290675	0.470504	0.000840159
Solyc01g098730	blue	0.0548291	0.756515	0.0837606	0.517795	0.0281523	0.907434
Solyc01g098740	red	0.0711419	0.707879	0.0539701	0.757068	0.915738	0.00322707
Solyc01g098800	turquoise	0.310528	0.130111	-0.0459728	0.841819	-0.0438071	0.868308
Solyc01g098840	yellow	0.076118	0.701958	0.618089	0.000397263	0.446652	0.00973924
Solyc01g098900	turquoise	0.427878	0.0120013	-0.0281975	0.923373	0.204551	0.257852
Solyc01g098990	brown	-0.182651	0.340101	-0.0995875	0.614542	-0.235512	0.253075
Solyc01g099150	brown	-1.06342	0.0265474	-0.0103829	0.957558	-0.362406	0.122919
Solyc01g099160	brown	-0.0183111	0.940497	-0.169065	0.376349	-0.321795	0.0974984
Solyc01g099370	blue	-0.0652908	0.743318	-0.0620305	0.722389	0.29676	0.199351
Solyc01g099510	turquoise	0.377138	0.0028587	-0.141251	0.387318	-0.115958	0.467762
Solyc01g099560	turquoise	-0.0210084	0.931448	-0.303198	0.172034	-0.037187	0.889691
Solyc01g099630	turquoise	1.1309	7.39961e-11	0.580445	0.00161212	0.756137	1.68373e-05
Solyc01g099680	blue	0.213061	0.0922138	0.135767	0.394796	0.790331	1.35409e-12
Solyc01g099750	brown	-0.107375	0.571333	-0.123365	0.529933	-0.559708	0.00390482
Solyc01g099800	blue	-0.094586	0.536064	-0.000680998	0.996911	0.276009	0.199142
Solyc01g099810	blue	-0.0366934	0.832406	-0.0150627	0.934429	0.386286	0.132694
Solyc01g099910	blue	0.0760786	0.56785	0.0492585	0.639539	0.251483	0.172997
Solyc01g099980	blue	-0.19768	0.140032	0.0075293	0.966202	0.0180461	0.931438
Solyc01g099990	yellow	1.22246	0.0057949	0.999292	0.0309987	-0.0835059	0.623748
Solyc01g100000	yellow	0.0918061	0.642851	0.114003	0.568546	-0.0100973	0.971222
Solyc01g100010	yellow	0.135933	0.468829	0.0665045	0.717426	-0.0954114	0.670432
Solyc01g100120	red	0.427148	0.0471973	0.23559	0.246352	1.00761	6.33299e-06
Solyc01g100200	blue	0.176836	0.361428	0.262239	0.211801	0.177305	0.413325
Solyc01g100300	turquoise	-0.0646356	0.748655	0.0285706	0.898272	-0.229277	0.298082
Solyc01g100460	blue	0.158051	0.152988	0.0564435	0.459376	2.58331	4.04521e-05
Solyc01g100490	brown	-0.138846	0.464843	0.0977297	0.625262	-0.192907	0.35216
Solyc01g100580	blue	-0.0140989	0.950245	-0.0102297	0.96708	0.0562444	0.8119
Solyc01g100660	grey	0.0409879	0.863118	-0.0109468	0.98516	-0.212908	0.296395
Solyc01g100760	blue	0.376382	0.0340305	0.0196269	0.949196	0.68642	9.56054e-05
Solyc01g100770	turquoise	0.272072	0.195332	-0.102554	0.520445	0.280795	0.217033
Solyc01g100930	red	0.533739	0.0453047	0.057631	0.753714	0.871117	0.00274552
Solyc01g101070	brown	-0.167046	0.380533	-0.054642	0.810756	-0.618603	0.00768156
Solyc01g101130	brown	-0.282629	0.0712022	-0.0177809	0.953325	-0.74742	2.25746e-06
Solyc01g101220	grey	0.0619771	0.617122	0.020542	0.871957	0.134959	0.36012
Solyc01g102290	blue	0.676157	0.0016753	0.36612	0.0943574	1.3829	4.46509e-11
Solyc01g102310	brown	-0.186456	0.267266	-0.439098	0.0123935	-0.517825	0.00148668
Solyc01g102330	turquoise	0.812047	8.2588e-08	0.164733	0.363987	0.866058	7.76226e-09
Solyc01g102350	turquoise	0.23363	0.197157	-0.189613	0.324206	0.119509	0.567348
Solyc01g102500	blue	-0.0705463	0.725744	0.066258	0.725024	0.5683	0.0300782
Solyc01g102550	grey	0.0439562	0.793577	0.0293681	0.852216	0.0119398	0.960519
Solyc01g102610	green	-1.56064	2.31069e-05	-0.0948892	0.525365	-1.10373	0.00157895
Solyc01g102740	brown	-0.159053	0.400489	-0.64382	0.0292503	-0.804446	0.00503058
Solyc01g102840	grey	0.0282994	0.904054	-0.0236829	0.923249	-0.100127	0.659716
Solyc01g102880	grey	-0.0678317	0.74021	-0.00435954	0.987632	-0.141335	0.518467
Solyc01g102960	blue	0.14516	0.335414	-0.0638954	0.588056	1.12431	0.00787991
Solyc01g103350	turquoise	0.100103	0.614139	-0.677448	0.0150459	-0.177766	0.408863
Solyc01g103470	turquoise	1.47075	1.24277e-06	0.0165372	0.946592	0.38723	0.123077
Solyc01g103530	brown	-0.254967	0.127457	-0.211575	0.246176	-0.187399	0.304728
Solyc01g103650	yellow	0.810949	0.00217363	1.739	9.54592e-12	1.3228	3.38118e-07
Solyc01g103760	brown	-0.204069	0.198239	-0.605797	0.000122188	-0.410348	0.00822306
Solyc01g103873	turquoise	0.0437287	0.841751	-0.140293	0.394721	-0.156069	0.465726
Solyc01g103920	turquoise	0.640651	0.0473831	-0.00947153	0.965648	0.119541	0.53991
Solyc01g103970	turquoise	0.202113	0.29063	0.0332008	0.870648	-0.015905	0.952886
Solyc01g103990	blue	0.0659209	0.688489	0.052335	0.696029	0.934028	0.0171154
Solyc01g104010	turquoise	-0.0361533	0.875325	-0.237616	0.233815	-0.0050589	0.988043
Solyc01g104020	turquoise	0.0957706	0.507161	-0.344667	0.00486693	-0.344043	0.00386537
Solyc01g104030	brown	-0.0873383	0.585289	-0.276528	0.0632793	-0.564557	3.47232e-05
Solyc01g104070	red	0.415011	0.00296487	0.358265	0.0150269	0.582087	1.82372e-05
Solyc01g104150	red	0.0933747	0.609432	0.014574	0.95134	0.353024	0.153108
Solyc01g104270	green	-0.261078	0.115002	-0.0529394	0.83614	-0.105191	0.601112
Solyc01g104400	blue	0.0978993	0.424052	0.0521523	0.586007	0.201344	0.215674
Solyc01g104530	brown	-0.00309169	0.989462	-0.137631	0.421336	-0.322706	0.165676
Solyc01g104650	blue	0.159984	0.403864	0.104517	0.57893	0.45164	0.0495006
Solyc01g104710	turquoise	0.34027	0.0941985	0.0125544	0.969224	-0.156858	0.462948
Solyc01g104720	turquoise	0.654485	5.63938e-05	-0.0457163	0.861141	-0.0386527	0.86942
Solyc01g104740	blue	0.046331	0.767618	0.0654573	0.543819	2.02608	2.24362e-05
Solyc01g104920	red	0.410035	4.95964e-05	0.205779	0.0884773	0.624319	9.98385e-11
Solyc01g104950	red	0.338352	0.0328543	0.279309	0.100044	0.625176	5.06838e-05
Solyc01g105030	red	0.286237	0.0580077	0.14524	0.423881	0.525749	0.000336325
Solyc01g105050	red	0.174576	0.3489	0.0725451	0.755625	0.576671	0.00364772
Solyc01g105070	yellow	0.731089	0.0241895	1.32499	0.000267533	0.233549	0.279792
Solyc01g105120	brown	-0.327754	0.102431	-0.431008	0.0574334	-0.58801	0.0073635
Solyc01g105350	turquoise	1.39886	0.00511276	-0.0141205	0.927685	-0.0709542	0.668113
Solyc01g105360	green	-0.360905	0.102969	0.0576053	0.786814	-0.345785	0.135836
Solyc01g105370	blue	0.152733	0.380001	0.0319311	0.86535	0.739624	0.0246884
Solyc01g105387	brown	-0.067328	0.625854	-0.0450361	0.687892	-2.58961	0.000562316
Solyc01g105410	brown	0.0409931	0.830698	-0.150523	0.387888	-1.34851	5.83962e-07
Solyc01g105560	yellow	0.352522	0.0215043	0.640235	2.49473e-05	0.480244	0.00146703
Solyc01g105660	brown	-0.524646	0.020794	-0.160502	0.391628	-0.216042	0.306004
Solyc01g105720	blue	0.266458	0.166249	0.0378128	0.881903	0.622393	0.00277134
Solyc01g105770	yellow	1.12705	0.00677666	0.118449	0.288733	-0.0393467	0.848705
Solyc01g106010	brown	-0.272194	0.134079	-0.0178401	0.952266	-0.18799	0.337974
Solyc01g106060	brown	-0.0709552	0.733997	-0.0179183	0.950258	-0.50235	0.025516
Solyc01g106100	brown	-0.31495	0.0695185	-0.0229694	0.937587	-0.253631	0.160279
Solyc01g106280	brown	-0.382295	0.00105611	-0.513366	9.24363e-06	-0.648421	8.59615e-09
Solyc01g106290	turquoise	0.134035	0.455564	-0.155786	0.281055	-0.116959	0.566932
Solyc01g106300	turquoise	0.201968	0.289882	-0.104727	0.457594	-0.0947909	0.657127
Solyc01g106310	blue	0.0257978	0.915272	0.0846034	0.672298	0.282594	0.186317
Solyc01g106400	brown	-1.36512	2.25124e-13	-0.525906	0.0041835	-0.800383	7.60767e-06
Solyc01g106470	brown	-0.575382	9.52023e-07	-0.233932	0.083175	-0.449607	0.000136648
Solyc01g106500	yellow	1.22745	0.00478847	0.959975	0.0338932	0.31498	0.16419
Solyc01g106510	blue	0.0627289	0.635706	0.0513843	0.602298	0.207156	0.21171
Solyc01g106580	turquoise	0.477711	0.0107359	0.0218803	0.941595	0.200521	0.302234
Solyc01g106620	yellow	0.0879484	0.525647	0.775139	0.0733235	-0.00293953	0.99022
Solyc01g106690	yellow	-0.0434995	0.822968	-0.027183	0.893869	-0.56706	0.0560176
Solyc01g106700	turquoise	0.310456	0.122674	-0.338956	0.129624	-0.306776	0.15293
Solyc01g106820	blue	-0.0749951	0.639785	-0.072126	0.554246	0.0911947	0.646
Solyc01g106890	blue	0.43381	0.0890252	0.822058	0.0130498	0.929657	0.00296826
Solyc01g106910	turquoise	0.454011	0.00329104	-0.334701	0.0532094	-0.951622	1.19334e-08
Solyc01g106950	turquoise	-0.0270514	0.899967	-0.29161	0.0881264	-0.552144	0.000533217
Solyc01g106970	blue	0.768789	0.000121909	0.656407	0.00157632	1.16127	2.02739e-09
Solyc01g107090	turquoise	0.227287	0.201073	-0.0255801	0.878836	-0.0556923	0.7888
Solyc01g107100	turquoise	0.424547	0.0350382	-0.0818862	0.694496	-0.35434	0.0812562
Solyc01g107170	blue	0.0990855	0.480874	0.0725501	0.490082	1.5029	0.00110984
Solyc01g107300	brown	-0.308275	0.157942	-0.989879	0.00239871	-0.283914	0.213384
Solyc01g107340	blue	0.0715303	0.733474	-0.00788203	0.978942	0.335428	0.105697
Solyc01g107370	turquoise	1.60941	0.0101564	0.00319819	0.979545	0.222399	0.138858
Solyc01g107450	blue	0.0396965	0.859578	0.0400824	0.863275	-0.00820945	0.978151
Solyc01g107460	green	-1.183	0.000849522	-0.0529118	0.746416	-0.441037	0.104841
Solyc01g107520	red	0.209412	0.280083	0.0588156	0.734813	0.72591	0.0159431
Solyc01g107560	grey	-0.0835161	0.681879	0.144862	0.439808	0.225831	0.288185
Solyc01g107670	turquoise	-0.0768554	0.707798	-0.287548	0.171077	-0.70334	0.0014405
Solyc01g107700	blue	-0.111556	0.556719	-0.144797	0.450472	-0.0239021	0.930111
Solyc01g107730	red	-0.00903309	0.961739	-0.106834	0.280785	0.106479	0.554771
Solyc01g107740	blue	0.120547	0.520084	0.0931165	0.579179	1.07697	0.00016649
Solyc01g107780	blue	0.136298	0.332565	0.170748	0.111753	1.464	0.00190272
Solyc01g107820	blue	0.174722	0.229309	0.163323	0.102745	2.2796	2.84946e-06
Solyc01g107825	blue	0.0674937	0.521538	0.046329	0.554246	2.50958	8.59602e-05
Solyc01g107860	turquoise	0.777539	7.13136e-11	0.435864	0.000645242	0.767723	1.10928e-10
Solyc01g107870	brown	-0.00764482	0.977779	-0.0738908	0.737796	-0.0883012	0.682268
Solyc01g107900	yellow	0.765117	7.05398e-05	1.33279	4.23984e-13	0.587847	0.00230389
Solyc01g108020	turquoise	0.537035	0.0209921	0.0239149	0.927742	0.159334	0.462029
Solyc01g108030	blue	0.177496	0.35854	0.112994	0.532482	0.328821	0.147584
Solyc01g108110	blue	-0.132675	0.433982	0.0321023	0.868629	0.00746546	0.97994
Solyc01g108240	blue	-0.00259347	0.98051	-0.0319157	0.434858	2.93514	0.000814465
Solyc01g108250	blue	0.15844	0.399325	0.074196	0.732847	0.793528	0.000114375
Solyc01g108390	blue	-0.492998	0.0280836	-0.0493439	0.839405	0.212355	0.308912
Solyc01g108400	green	-0.559274	0.0104508	-0.133141	0.48515	-0.106596	0.631466
Solyc01g108440	yellow	1.18018	0.00144609	1.64356	1.16628e-05	1.04325	0.00422748
Solyc01g108490	yellow	0.907789	6.62123e-10	1.00437	6.18452e-12	0.567734	0.000198221
Solyc01g108540	turquoise	0.34438	0.133273	0.0357246	0.863792	-0.0676174	0.772081
Solyc01g108580	turquoise	0.460483	0.0121703	-0.0523867	0.827524	0.3417	0.0655819
Solyc01g108600	brown	-0.46003	0.000672345	-0.296117	0.0437063	-0.479774	0.00035286
Solyc01g108610	turquoise	-0.165063	0.389115	-0.740204	0.00266426	-0.0712805	0.767307
Solyc01g108630	brown	-0.44922	0.00420338	-0.470309	0.00384311	-0.564653	0.000278451
Solyc01g108710	brown	-0.0882466	0.658973	-0.0640418	0.775571	-0.783748	0.000212932
Solyc01g108800	brown	-0.367515	0.0660182	-0.171243	0.366119	-0.941423	1.08665e-05
Solyc01g108880	blue	0.19696	0.122477	0.0665839	0.382952	2.66009	9.46253e-06
Solyc01g108910	yellow	-0.124295	0.403428	0.526718	5.40973e-06	0.134617	0.354646
Solyc01g109090	yellow	0.028444	0.871621	0.207696	0.0843593	-0.416357	4.37685e-05
Solyc01g109100	red	0.770001	0.00425208	0.726367	0.0106816	1.6294	5.08803e-10
Solyc01g109120	blue	-0.0476686	0.714756	0.00815481	0.960327	1.88949	0.000550055
Solyc01g109170	blue	0.144951	0.414734	0.0246748	0.902853	0.434216	0.106859
Solyc01g109200	yellow	-0.0181397	0.935887	-0.0341719	0.862496	-0.426634	0.11111
Solyc01g109250	turquoise	-0.0483836	0.819209	-0.466692	0.0912259	-0.33994	0.153663
Solyc01g109440	yellow	0.128107	0.437379	0.0983312	0.446859	-0.0268014	0.910559
Solyc01g109460	yellow	0.448004	1.4465e-05	0.760767	1.4962e-14	0.0910853	0.529534
Solyc01g109500	red	0.652084	0.00459294	0.574498	0.0175824	0.970363	2.21066e-05
Solyc01g109540	turquoise	0.529308	0.000308608	0.235736	0.152669	0.370456	0.0132154
Solyc01g109550	red	-0.0310494	0.854456	0.0277038	0.859101	0.0989094	0.582652
Solyc01g109570	turquoise	0.569123	0.00054279	0.0371641	0.883526	0.0907918	0.665548
Solyc01g109590	yellow	0.416264	0.0924522	0.173483	0.309211	0.0610673	0.797565
Solyc01g109650	blue	0.262272	0.203227	0.224907	0.257665	0.379949	0.106587
Solyc01g109660	brown	-0.194669	0.214727	-0.0737357	0.737803	-0.294532	0.0578418
Solyc01g109680	red	0.789967	2.11828e-05	0.462854	0.0188327	0.992202	4.43146e-08
Solyc01g109700	red	-0.12263	0.52285	0.127312	0.511203	0.284633	0.159143
Solyc01g109710	blue	0.265558	0.185787	0.694014	0.00420833	0.3326	0.126471
Solyc01g109720	yellow	0.0848194	0.533996	0.15535	0.134089	0.162545	0.334731
Solyc01g109790	brown	-0.443412	0.00227257	-1.14706	1.67209e-15	-0.99067	5.12477e-12
Solyc01g109810	blue	-0.264937	0.20308	0.0218159	0.925049	0.102591	0.644651
Solyc01g109880	turquoise	0.0607389	0.756922	-0.381526	0.0218624	-0.0768138	0.71602
Solyc01g109910	yellow	0.138669	0.467405	0.118176	0.538405	0.290665	0.164585
Solyc01g109930	turquoise	0.6123	0.00556681	0.0875058	0.665181	0.318514	0.135852
Solyc01g110000	blue	0.101795	0.485308	0.0368508	0.786836	1.36399	0.00156198
Solyc01g110060	red	0.381859	0.0211749	0.116125	0.556394	0.420042	0.0114212
Solyc01g110130	turquoise	0.221371	0.24678	-0.679824	0.0712094	0.0864746	0.689626
Solyc01g110160	green	-0.512684	0.0520493	-0.443246	0.102926	-0.337887	0.157364
Solyc01g110310	grey	-0.0617799	0.762814	-0.106293	0.598468	-0.4319	0.0160958
Solyc01g110340	red	1.54646	0.0136149	1.64568	0.0170122	1.94998	0.00264635
Solyc01g110350	green	-0.0905138	0.553866	-0.0283994	0.863995	0.0730924	0.720056
Solyc01g110360	green	-0.88798	0.00238744	-0.344589	0.149711	-0.373734	0.110285
Solyc01g110440	blue	0.067093	0.749409	-0.170583	0.371075	0.172598	0.402636
Solyc01g110480	turquoise	0.228914	0.174306	-0.273005	0.134444	-0.207403	0.247809
Solyc01g110550	green	-0.370323	0.0473831	-0.270631	0.164278	-0.2747	0.151031
Solyc01g110580	green	-0.284906	0.161367	0.0589129	0.787557	0.327095	0.127675
Solyc01g110600	red	0.0353034	0.826268	0.0461017	0.706692	0.91421	0.0284868
Solyc01g110647	grey	0.0432109	0.803714	-0.0378412	0.790131	0.020006	0.932652
Solyc01g110780	turquoise	0.16239	0.367337	0.0276244	0.887566	0.00113868	0.997329
Solyc01g110800	yellow	0.00586361	0.979538	0.178088	0.267661	-0.0447061	0.854054
Solyc01g110903	turquoise	-0.0318731	0.866315	-0.162847	0.198831	-0.075231	0.718217
Solyc01g110907	turquoise	0.0937139	0.639968	0.000150839	0.999951	-0.0767511	0.747269
Solyc01g110960	green	-0.881362	0.000341943	-0.380385	0.10515	-0.186955	0.379412
Solyc01g110990	blue	-0.16639	0.372867	0.0342742	0.892274	0.120919	0.568801
Solyc01g111010	green	-0.526694	3.60052e-06	-0.0401105	0.869317	-0.293691	0.0139036
Solyc01g111050	green	-0.69038	0.0204207	-0.0248681	0.913457	-0.106361	0.630893
Solyc01g111100	turquoise	0.0312443	0.884979	-0.263845	0.178403	-0.0216809	0.935437
Solyc01g111160	turquoise	-0.0593558	0.779916	-1.24284	2.39225e-07	-0.456603	0.0391195
Solyc01g111210	blue	-0.445015	0.0865175	-0.10912	0.470139	0.0170426	0.950711
Solyc01g111250	blue	1.03344	0.0508551	0.0219256	0.796661	1.29568	0.0352792
Solyc01g111310	green	-0.113463	0.557638	-0.0909661	0.632671	-0.0354422	0.895841
Solyc01g111350	red	-0.23403	0.144386	-0.00248598	0.989277	0.203709	0.234567
Solyc01g111380	blue	0.353881	0.096485	0.113369	0.548096	0.469207	0.038428
Solyc01g111400	blue	0.0514861	0.794445	0.0294583	0.885159	0.132361	0.532508
Solyc01g111500	yellow	0.336894	0.110976	0.69293	0.00461296	0.187665	0.380595
Solyc01g111570	blue	-0.0163751	0.946978	0.244154	0.235125	0.324357	0.151822
Solyc01g111610	blue	0.00215411	0.9887	0.0681696	0.390149	1.08453	0.0345053
Solyc01g111630	brown	-0.795606	1.13781e-09	-0.525028	0.000110119	-0.836057	1.40456e-10
Solyc01g111660	red	-0.24956	0.0905646	-0.0193814	0.949235	0.328055	0.0229039
Solyc01g111880	yellow	0.521934	0.0478935	0.316433	0.168648	0.00420806	0.99022
Solyc01g111980	yellow	0.06131	0.746477	0.016152	0.942692	-0.195357	0.348746
Solyc01g111990	green	-0.357206	0.0438208	-0.128829	0.507307	-0.360449	0.0461539
Solyc01g112000	turquoise	0.0316162	0.894734	-0.303961	0.143984	-0.485016	0.0186791
Solyc01g112060	turquoise	0.112692	0.560793	0.0344265	0.882156	0.200763	0.350276
Solyc01g112260	turquoise	0.192867	0.299175	-0.710441	0.000623251	-0.0715861	0.755118
Solyc01g112270	turquoise	0.434309	0.0988055	-0.055458	0.692404	-0.042141	0.85395
Solyc01g150126	brown	-0.945059	0.00329104	-0.122006	0.451801	-0.760086	0.0136589
Solyc01g150131	brown	-0.12279	0.416447	0.0479233	0.743984	-0.582521	0.0817795
Solyc01g150132	green	-1.39318	0.0258245	-0.060906	0.464108	0.0312663	0.870371
Solyc01g150152	grey	0.00214986	0.993621	-0.00945501	0.975541	-0.23716	0.242711
Solyc01g150156	turquoise	0.243641	0.11082	-0.322181	0.0515981	-0.293966	0.0634523
Solyc01g150158	turquoise	0.14924	0.396311	-0.0723116	0.608854	-0.288782	0.204465
Solyc01g150159	turquoise	0.16237	0.299502	-0.0213883	0.87902	-0.0669003	0.731891
Solyc01g150164	yellow	0.10235	0.594715	0.810822	1.62064e-05	-0.124269	0.544936
Solyc01g150165	blue	0.956624	0.00262343	0.258185	0.194498	0.810195	0.00911126
Solyc01g150176	turquoise	0.375609	0.00536725	0.028767	0.917131	0.00774042	0.997967
Solyc02g005110	turquoise	0.471517	0.00491452	-0.063774	0.784947	0.0863666	0.688177
Solyc02g005180	brown	-1.13821	0.00746025	-0.69825	0.0732274	-0.18722	0.341558
Solyc02g005480	green	-0.104675	0.57377	0.0169695	0.946187	0.0371799	0.887229
Solyc02g012020	turquoise	0.0705122	0.465599	-0.00419208	0.97929	-0.0135929	0.930724
Solyc02g014030	yellow	0.0952547	0.467901	0.942125	0.0563741	0.0157275	0.938727
Solyc02g014430	red	0.135719	0.392562	1.12763	0.00699443	1.53402	9.97807e-05
Solyc02g014840	turquoise	0.0619475	0.750189	-0.0830739	0.584793	-0.167147	0.420535
Solyc02g020890	turquoise	0.836894	0.0334646	-0.0299637	0.815708	0.0835644	0.647509
Solyc02g020940	brown	-0.433578	0.00503331	-0.168283	0.342141	-0.358628	0.0217326
Solyc02g021060	brown	-0.344296	0.128085	-0.0702169	0.614104	-0.0955419	0.64178
Solyc02g022830	green	-0.61802	1.14844e-06	-0.108508	0.537643	-0.270626	0.0450541
Solyc02g022900	green	-0.591577	0.0392887	-0.0986264	0.534342	-0.249127	0.261981
Solyc02g030260	brown	-0.125179	0.494917	-0.107195	0.492346	-0.169126	0.427795
Solyc02g030380	brown	-0.272894	0.160255	-0.078028	0.524279	-1.60039	0.000900819
Solyc02g030450	green	-0.236354	0.235548	-0.107882	0.498396	-0.0738686	0.752428
Solyc02g030480	red	0.150324	0.184921	0.0241018	0.817933	2.35768	0.00011737
Solyc02g031900	yellow	-0.0390874	0.860214	0.0312646	0.906188	-0.0871099	0.707211
Solyc02g031980	red	0.0807227	0.579601	0.0983919	0.345844	0.118112	0.497016
Solyc02g032100	yellow	0.0140865	0.954026	0.112124	0.488493	-0.151965	0.478722
Solyc02g032660	brown	-0.20651	0.280456	-0.0117291	0.970513	-0.421107	0.0505851
Solyc02g032850	brown	0.0184883	0.937754	-0.066071	0.748643	-0.59124	0.0191123
Solyc02g032860	brown	-0.594084	0.000438304	-0.160151	0.387194	-0.558726	0.000891406
Solyc02g032930	blue	0.350491	0.0932048	0.0923765	0.639111	0.503769	0.0240151
Solyc02g032950	yellow	0.709088	0.00510344	1.24808	9.1239e-07	0.919644	0.00028624
Solyc02g036270	brown	-0.483505	0.0115611	-0.0533962	0.824478	-0.57452	0.00320219
Solyc02g036480	blue	1.75987	6.23853e-05	1.53265	0.000704681	2.19463	3.7957e-07
Solyc02g038740	blue	0.0291518	0.898039	0.094211	0.581205	0.270222	0.233257
Solyc02g038813	turquoise	-0.0134134	0.956783	-0.416105	0.101378	-0.232069	0.288935
Solyc02g055440	green	-0.230143	0.204304	0.137926	0.476752	-0.0232015	0.931438
Solyc02g061770	blue	0.0296623	0.748825	0.00302978	0.97643	1.55994	0.0287704
Solyc02g061780	yellow	0.191646	0.191094	0.153786	0.114749	0.0362528	0.844284
Solyc02g062340	brown	-0.722245	2.38252e-05	-0.540397	0.00227155	-0.541179	0.00148676
Solyc02g062390	blue	0.065695	0.366905	0.0246448	0.697491	2.66651	0.00269443
Solyc02g062460	blue	0.172129	0.169445	0.046996	0.614542	0.61632	0.0727774
Solyc02g062490	turquoise	0.73091	0.0231959	-0.10579	0.404315	-0.0472761	0.838054
Solyc02g062500	blue	0.116786	0.294094	0.0241083	0.830872	1.29114	0.0182698
Solyc02g062550	blue	0.187848	0.259166	0.158762	0.200118	0.722609	0.0432991
Solyc02g062610	brown	-0.0656339	0.744721	-0.0895448	0.596175	-0.2697	0.228456
Solyc02g062700	blue	0.0472396	0.823871	0.101078	0.620942	0.493983	0.00270751
Solyc02g062710	red	2.73547	0.000992473	2.74833	0.00155797	3.14105	0.000124925
Solyc02g062890	yellow	0.323934	0.0893767	2.07996	0.000206678	0.185684	0.246441
Solyc02g063000	blue	0.0847399	0.325983	0.0116873	0.909882	1.3384	0.0336422
Solyc02g063020	turquoise	1.09554	0.0197602	0.0539016	0.595607	0.0732114	0.656676
Solyc02g063030	green	-0.134478	0.458694	-0.046139	0.809613	-0.0588083	0.806768
Solyc02g063150	green	-0.322818	0.0650575	-0.105163	0.602298	-0.0272606	0.917733
Solyc02g063160	blue	0.463443	0.0241778	0.119914	0.538239	0.342275	0.0946986
Solyc02g063230	red	0.167889	0.267773	0.476098	0.114587	1.60043	0.000369525
Solyc02g063240	yellow	0.217896	0.169662	0.0432093	0.868629	-0.240722	0.143595
Solyc02g063280	green	-0.173191	0.322085	0.304993	0.0911189	0.185989	0.311529
Solyc02g063350	turquoise	0.135417	0.480292	-0.0622618	0.761876	0.213975	0.319358
Solyc02g063420	brown	-0.10264	0.598164	-0.222509	0.258574	-0.145243	0.504647
Solyc02g063430	blue	0.126172	0.467401	0.0633924	0.683241	1.60496	1.15808e-06
Solyc02g063440	brown	-0.33056	0.00740976	-0.111048	0.523121	-0.646396	5.05546e-08
Solyc02g063450	brown	-0.182672	0.305515	-0.0332498	0.86535	-0.0708589	0.746851
Solyc02g063460	yellow	0.108737	0.487061	0.104109	0.369492	0.0450467	0.837099
Solyc02g063480	turquoise	2.46551	0.000226262	0.0466223	0.532482	1.26666	0.0281358
Solyc02g063520	blue	-0.0442774	0.752292	0.00244151	0.990089	0.184587	0.27428
Solyc02g064640	brown	-0.120782	0.430368	-0.344431	0.0159418	-0.547254	4.40426e-05
Solyc02g064680	turquoise	-0.127273	0.466543	-0.79703	1.47217e-06	-0.448783	0.00632688
Solyc02g064770	green	-0.468451	0.000921146	-0.0705311	0.751655	-0.129307	0.455899
Solyc02g064800	red	0.234367	0.24215	0.302536	0.1751	0.869358	0.000507964
Solyc02g064940	red	0.71607	7.47554e-05	0.819485	6.13421e-06	0.977938	2.81602e-08
Solyc02g065000	red	0.632775	0.0123699	0.965759	0.000272155	1.49474	2.41382e-09
Solyc02g065050	yellow	0.131414	0.491449	0.00324674	0.990179	-0.0982782	0.666274
Solyc02g065060	turquoise	0.148245	0.33182	-0.0900047	0.356124	-0.0220543	0.920967
Solyc02g065070	green	-0.493856	0.000695313	-0.105348	0.58786	-0.220355	0.15914
Solyc02g065170	turquoise	0.62668	5.18942e-05	0.162415	0.365802	0.677148	9.27475e-06
Solyc02g065240	blue	0.120966	0.439774	0.0616147	0.636273	2.30863	1.40612e-08
Solyc02g065350	red	0.353941	0.0946501	0.0271127	0.915965	0.603719	0.00861241
Solyc02g065400	red	0.320878	0.0520493	0.297112	0.0944552	0.476372	0.00398076
Solyc02g065470	turquoise	0.251806	0.209945	-0.222521	0.263363	0.145117	0.507741
Solyc02g065550	turquoise	0.467331	0.036855	-0.226308	0.260572	-0.262267	0.22478
Solyc02g065570	turquoise	0.156334	0.382538	-0.0456784	0.789683	-0.403834	0.126948
Solyc02g065610	brown	-0.417834	0.0507742	-0.110185	0.567726	-0.368571	0.0867182
Solyc02g065680	brown	-0.202538	0.149721	-0.0250984	0.927409	-0.440258	0.000840159
Solyc02g065765	turquoise	0.319407	0.115189	-0.0301366	0.908422	0.0855436	0.718817
Solyc02g067080	turquoise	0.587499	4.40764e-05	0.0474227	0.849524	0.318851	0.0322962
Solyc02g067310	brown	-0.485218	0.00105753	-0.214289	0.194498	-0.638827	1.22553e-05
Solyc02g067340	turquoise	-0.00689958	0.976984	-0.371971	0.0651424	-0.12957	0.528153
Solyc02g067360	green	-0.153599	0.396348	0.0107114	0.968199	-0.0914072	0.68057
Solyc02g067480	brown	-0.302823	0.140574	-0.146932	0.226978	-0.650884	0.0598669
Solyc02g067530	turquoise	0.977063	7.52732e-06	-0.000750166	0.998092	0.246872	0.232343
Solyc02g067540	green	-0.358692	0.0258598	-0.0485481	0.848813	-0.218613	0.199452
Solyc02g067580	turquoise	0.761141	1.4007e-09	0.277326	0.0574863	0.622245	1.12363e-06
Solyc02g067590	grey	0.0693529	0.563902	0.00896748	0.951242	-0.00828346	0.964524
Solyc02g067600	yellow	0.633111	0.0441682	1.78676	1.84244e-06	1.31608	0.000309437
Solyc02g067605	yellow	0.601467	0.0263829	1.38402	2.22625e-06	0.978749	0.00060958
Solyc02g067690	brown	-0.532952	0.0103683	-0.135435	0.483992	-0.485891	0.0190887
Solyc02g067740	blue	-0.0527567	0.780754	-0.00150505	0.994443	0.166378	0.428361
Solyc02g067750	blue	0.11772	0.074869	0.0457412	0.328153	3.12366	0.000510849
Solyc02g067790	blue	0.022811	0.880875	0.0213345	0.869069	1.85168	0.000544514
Solyc02g067800	blue	0.0765516	0.397608	0.00166489	0.985244	1.79468	0.0103215
Solyc02g067810	blue	0.72349	0.0484843	0.230634	0.122218	0.791502	0.0411768
Solyc02g067860	blue	0.810045	0.00126835	0.467958	0.0663064	0.710889	0.00424065
Solyc02g067920	blue	-0.121754	0.520331	0.121034	0.535027	0.258432	0.194816
Solyc02g067930	red	0.0113439		0.0166461		1.40333	0.038893
Solyc02g068040	blue	0.00702982	0.965575	-0.0374862	0.672675	0.0554103	0.713394
Solyc02g068140	green	-0.105271	0.568361	0.019058	0.93634	0.0466826	0.853677
Solyc02g068170	green	-1.25499	0.0156417	0.0815544	0.471302	0.0509677	0.801182
Solyc02g068300	yellow	0.438756	0.0441302	0.389066	0.0931111	0.222913	0.294835
Solyc02g068350	brown	-0.430281	0.0142939	-0.0179668	0.954223	-0.267256	0.13605
Solyc02g068370	brown	-0.232075	0.245743	0.00694156	0.980652	-0.191848	0.376457
Solyc02g068540	yellow	0.174981	0.0765073	2.45012	0.00678549	0.327212	0.0513633
Solyc02g068680	yellow	0.79424	0.0480007	1.17794	0.0205427	0.376697	0.121228
Solyc02g068690	turquoise	0.179639	0.354348	-0.00417677	0.990343	0.0783265	0.742654
Solyc02g068740	turquoise	0.693196	0.00339914	0.0978708	0.604317	0.514178	0.0264759
Solyc02g068760	green	-0.622421	0.00805724	-0.0963563	0.619357	-0.235793	0.264368
Solyc02g068820	yellow	0.139344	0.438464	0.323946	0.0843593	0.172495	0.369821
Solyc02g069020	brown	-0.589927	0.00156679	-0.221757	0.241165	-0.523879	0.00473365
Solyc02g069055	blue	-0.00468538	0.980998	-0.220389	0.111753	0.256097	0.230762
Solyc02g069060	brown	-0.206652	0.274194	-1.11747	0.00342926	-0.533209	0.0689353
Solyc02g069100	blue	-0.0388589	0.862969	-0.0133427	0.965897	0.033772	0.895651
Solyc02g069180	yellow	-0.252083	0.131074	0.17126	0.351065	-0.124368	0.521107
Solyc02g069260	blue	0.0163678	0.948381	0.0696652	0.748215	0.507604	0.0153647
Solyc02g069450	red	0.103312	0.607276	0.109604	0.583974	0.66045	0.000694222
Solyc02g069490	brown	-0.872501	0.0113526	-0.0563966	0.721048	-0.717293	0.0289369
Solyc02g069570	green	-0.504971	0.00553927	-0.204539	0.27608	-0.257651	0.160522
Solyc02g069580	blue	0.444101	0.0223898	0.10615	0.599297	0.245962	0.21012
Solyc02g069670	turquoise	-0.0525844	0.777688	-0.701703	0.0629222	0.0333983	0.894508
Solyc02g069690	blue	-0.166352	0.25208	-0.0575525	0.598401	0.0527518	0.791969
Solyc02g069800	blue	0.39975	0.099814	0.0582671	0.747666	0.332971	0.163448
Solyc02g069910	brown	-0.212634	0.279713	-0.984902	0.000232923	-0.349036	0.124763
Solyc02g069960	yellow	4.46625	0.000268827	4.37729	0.000565698	3.74815	0.00176335
Solyc02g070050	turquoise	-0.0151614	0.937192	-0.486488	4.1829e-05	-0.305001	0.0123142
Solyc02g070070	brown	-3.04369	0.000128407	-0.17419	0.0502674	-1.22567	0.0233489
Solyc02g070220	green	-0.257692	0.17614	0.0520069	0.827368	-0.094208	0.676958
Solyc02g070385	brown	-0.468108	0.00819742	-0.228702	0.216631	-0.246412	0.172427
Solyc02g070390	green	-0.483344	0.000180543	0.00276322	0.99308	-0.0786511	0.663831
Solyc02g070470	yellow	0.245116	0.179495	0.0897823	0.431336	0.0573099	0.776196
Solyc02g070480	turquoise	0.132187	0.492162	-0.142638	0.435792	-0.0280002	0.920967
Solyc02g070540	turquoise	0.280231	0.135929	-0.00721533	0.981372	0.562164	0.00482229
Solyc02g070580	blue	0.0417457	0.847685	0.029434	0.895776	0.321087	0.168115
Solyc02g070780	turquoise	1.1071	0.00491452	-0.0287346	0.850624	0.156141	0.410947
Solyc02g070820	yellow	0.108617	0.56957	0.00211706	0.993386	-0.0765705	0.738029
Solyc02g070875	blue	0.0262535	0.890691	-0.0790242	0.511203	-0.0226169	0.926019
Solyc02g070890	red	0.984255	1.29364e-06	0.319727	0.131326	1.24596	2.98489e-10
Solyc02g070940	red	0.121726	0.521538	0.020447	0.931311	0.187788	0.345935
Solyc02g070950	red	1.5563	7.15686e-05	1.56463	9.37759e-05	2.2365	7.27357e-09
Solyc02g070970	red	1.34255	7.51129e-05	1.3309	0.000128261	1.85217	2.62731e-08
Solyc02g070980	red	1.78487	8.34782e-13	1.81622	3.26575e-13	1.99714	3.82582e-16
Solyc02g070990	red	0.583585	0.0133222	1.18004	1.33028e-06	1.09103	5.06512e-06
Solyc02g071000	red	1.0524	1.08105e-05	1.28044	8.12552e-08	1.66585	6.5248e-13
Solyc02g071010	red	0.508653	0.0503762	0.127322	0.446946	0.984432	0.000658435
Solyc02g071020	green	-0.310667	0.0988055	-0.361252	0.0791359	-0.131515	0.526782
Solyc02g071120	turquoise	0.358567	0.0163268	-0.10395	0.599572	0.157422	0.358099
Solyc02g071130	blue	0.103586	0.199264	0.05427	0.294664	1.95508	0.0160182
Solyc02g071210	brown	-0.191916	0.265466	-0.65158	0.000413029	-0.404558	0.0228886
Solyc02g071220	turquoise	0.205693	0.28458	-0.0792027	0.695731	-0.0398336	0.881003
Solyc02g071250	grey	-0.101057	0.603325	-0.0582689	0.802905	-0.147551	0.474328
Solyc02g071280	brown	-0.429248	0.0101508	-0.254994	0.154055	-0.644399	0.000118153
Solyc02g071450	grey	0.400896	0.101501	0.0628679	0.715158	0.0112351	0.967574
Solyc02g071470	yellow	0.50704	0.026061	1.43714	1.66135e-10	-0.0892193	0.703164
Solyc02g071560	yellow	0.143756	0.285035	1.29805	0.0150269	0.214263	0.21797
Solyc02g071610	blue	0.776076	6.96464e-05	0.495729	0.0156156	0.728224	0.000162731
Solyc02g071620	yellow	0.121643	0.524672	0.00279067	0.990976	-0.208204	0.287994
Solyc02g071700	turquoise	3.90769	3.19219e-09	2.00958	0.00506888	2.80428	2.97693e-05
Solyc02g071820	turquoise	0.233828	0.244111	0.115392	0.51	0.108102	0.631466
Solyc02g071830	brown	-0.298641	0.162189	-0.648251	0.0298993	-0.879431	0.00272104
Solyc02g071940	turquoise	0.073933	0.721738	-0.0682895	0.755625	0.0827724	0.724873
Solyc02g071970	yellow	0.207706	0.210897	1.21561	0.00794765	0.629742	0.0640316
Solyc02g072100	turquoise	0.698177	0.0015649	-0.0301898	0.90411	0.259551	0.218754
Solyc02g072140	brown	-0.126546	0.50274	-0.271293	0.181433	-0.41006	0.0452384
Solyc02g072150	turquoise	0.475425	0.0141698	-0.0387179	0.88184	-0.0762576	0.742335
Solyc02g072180	turquoise	0.364864	0.0180745	-0.191228	0.273005	0.247602	0.127602
Solyc02g072190	yellow	0.238222	0.238592	0.524023	0.0524707	0.0812144	0.73268
Solyc02g072240	blue	-0.436211	0.097783	-0.137543	0.28665	0.0210323	0.935618
Solyc02g076690	green	-0.466576	7.38616e-05	0.0747137	0.706692	-0.358058	0.00276225
Solyc02g076700	brown	-0.113645	0.331814	-0.0297542	0.791961	-1.32927	0.0300782
Solyc02g076930	yellow	0.0653882	0.705199	1.08729	0.00527855	0.235063	0.267232
Solyc02g076980	turquoise	0.0309852	0.885854	-0.0768025	0.620183	-0.726071	0.0238035
Solyc02g077040	turquoise	-0.0200645	0.917638	-0.0671079	0.599297	-0.075922	0.709828
Solyc02g077050	grey	-0.0184283	0.940555	-0.000940604	0.997283	-0.0029705	0.99289
Solyc02g077080	green	-0.112554	0.491794	0.301357	0.0444156	-0.224056	0.148411
Solyc02g077090	brown	-0.597677	0.0031474	-0.455452	0.0303889	-0.249011	0.200227
Solyc02g077110	blue	0.455117	0.0593162	0.0286419	0.902346	0.262452	0.23781
Solyc02g077160	yellow	0.0568988	0.761528	0.00718281	0.975805	-0.0436163	0.854502
Solyc02g077280	green	-0.486607	0.00139843	0.0361042	0.892274	-0.192704	0.239234
Solyc02g077330	turquoise	0.486415	0.0411251	-0.143977	0.413896	0.904915	0.000321823
Solyc02g077370	blue	1.26364	0.0235832	0.114167	0.112788	1.26333	0.0228549
Solyc02g077420	brown	-0.24277	0.185392	-0.0462857	0.854048	-0.655989	0.000806591
Solyc02g077430	brown	-0.302095	0.158595	0.0134602	0.962425	-0.245829	0.265921
Solyc02g077590	red	0.880855	0.00080691	0.951368	0.00044289	1.18597	4.70891e-06
Solyc02g077610	blue	0.657244	0.0544884	0.0468809	0.7249	2.36443	3.36001e-09
Solyc02g077670	blue	-0.118941	0.536968	-0.0356212	0.883705	0.0849986	0.721824
Solyc02g077710	red	0.0586518	0.784834	0.495307	0.0368581	0.722507	0.00144739
Solyc02g077880	yellow	0.262692	0.205997	0.555789	0.0599294	-0.00209021	0.994587
Solyc02g077920	turquoise	-0.0406674	0.854456	-0.546976	0.00840095	-0.326198	0.0920692
Solyc02g078040	brown	-0.265473	0.199829	-0.338382	0.150427	-0.0995187	0.660254
Solyc02g078150	turquoise	4.48432	0.000246031	0.0382668	0.390327	0.137932	0.128987
Solyc02g078160	turquoise	1.4593	2.81427e-08	0.54582	0.0492134	1.02573	0.000123755
Solyc02g078170	blue	0.365917	0.0722752	0.664611	0.00288124	0.759921	0.000359663
Solyc02g078380	yellow	0.121004	0.530273	1.06266	3.6502e-05	0.0375054	0.889554
Solyc02g078400	brown	-0.164243	0.378245	0.0155883	0.961189	-0.381576	0.0593981
Solyc02g078450	blue	-0.125711	0.497296	-0.0195667	0.935732	0.243254	0.275009
Solyc02g078540	turquoise	0.528384	9.9584e-07	0.0771471	0.686044	0.38701	0.000444349
Solyc02g078660	yellow	0.733252	0.000500591	0.279846	0.174772	0.063333	0.796582
Solyc02g078760	yellow	0.0910116	0.652294	0.018365	0.949885	0.0451414	0.863646
Solyc02g078850	red	0.822205	0.00035593	0.334998	0.132336	1.30397	7.46348e-09
Solyc02g078900	blue	0.755122	0.00482798	0.343858	0.148087	0.696926	0.00864219
Solyc02g078940	yellow	-0.0784905	0.69075	0.0634911	0.738197	0.0133898	0.962083
Solyc02g079170	blue	1.45261	0.000243444	0.536829	0.0982473	1.68257	1.82372e-05
Solyc02g079180	blue	0.152516	0.1391	0.0173606	0.852216	1.31065	0.0338385
Solyc02g079220	yellow	0.15956	0.401523	0.252644	0.218708	0.127797	0.55517
Solyc02g079410	blue	0.0937304	0.639507	0.00798363	0.979545	0.0336312	0.900874
Solyc02g079440	blue	0.220961	0.00621875	0.0600627	0.0610764	4.24391	0.00108721
Solyc02g079500	turquoise	0.411047	0.0306685	0.0748289	0.73196	0.194391	0.323276
Solyc02g079510	turquoise	1.87725	1.44738e-10	0.0666001	0.706692	0.345028	0.153257
Solyc02g079520	turquoise	0.17385	0.368119	-0.647348	0.0293365	0.14836	0.498797
Solyc02g079640	brown	-0.420188	0.0689856	-0.0338745	0.886578	-0.291743	0.191021
Solyc02g079700	grey	-0.0670861	0.665944	0.0130364	0.946187	-0.109806	0.538855
Solyc02g079750	turquoise	0.958425	2.32129e-06	0.144096	0.456904	0.354487	0.0793824
Solyc02g079760	blue	0.0773585	0.697519	-0.00557037	0.982694	0.124655	0.566371
Solyc02g079930	blue	0.0372059	0.825334	0.012636	0.941878	0.453847	0.105691
Solyc02g079940	red	0.0349365	0.838784	0.0486913	0.70705	0.57299	0.0774553
Solyc02g079950	red	0.275241	0.0829253	0.297946	0.0814116	0.461003	0.00339375
Solyc02g080010	yellow	1.01276	0.0116451	1.22855	0.00441123	0.139534	0.448906
Solyc02g080080	yellow	0.5114	0.059253	0.65131	0.0411159	0.0934482	0.672724
Solyc02g080110	blue	0.169223	0.13766	0.0660136	0.335503	1.34536	0.0272801
Solyc02g080120	blue	0.0842205	0.231254	0.00198985	0.985125	0.170314	0.0445307
Solyc02g080160	turquoise	0.291579	0.141185	-0.0941343	0.333898	0.723957	0.0471149
Solyc02g080220	red	0.0914192	0.282819	0.0520056	0.375583	2.01273	0.0109095
Solyc02g080230	red	-0.0372825	0.830049	-0.0120297	0.951448	0.125489	0.50148
Solyc02g080290	blue	0.314563	0.145431	0.107673	0.382952	0.484309	0.0973294
Solyc02g080510	brown	-0.0663376	0.745105	-0.653501	0.000364522	-0.801952	6.16031e-06
Solyc02g080520	turquoise	0.978251	3.60515e-05	0.190461	0.320454	0.230329	0.282433
Solyc02g080530	brown	-0.373358	0.0770905	-0.625702	0.00968278	-0.460267	0.038199
Solyc02g080560	red	0.941301	6.55065e-07	0.15368	0.42425	1.05517	1.52008e-08
Solyc02g080600	red	0.699692	0.0073957	0.562287	0.0389627	1.01964	9.01738e-05
Solyc02g080620	green	0.0943798	0.639762	0.0811089	0.694496	0.0596907	0.809597
Solyc02g080640	brown	-0.732416	0.000103822	-0.262078	0.173586	-0.786464	2.3761e-05
Solyc02g080660	turquoise	0.367842	0.0587175	-0.0631121	0.774334	0.121627	0.568886
Solyc02g080670	turquoise	1.03181	5.73022e-07	0.00919587	0.976698	0.738796	0.000355917
Solyc02g080810	green	-0.0606664	0.766578	-0.120168	0.542386	-0.0381477	0.882758
Solyc02g080880	brown	-0.522353	0.0101508	-0.512423	0.0173263	-0.601743	0.00335656
Solyc02g080890	blue	0.35909	0.128338	0.0632306	0.682521	0.394839	0.129466
Solyc02g080970	blue	-0.0242096	0.904929	0.0401452	0.813003	0.125644	0.533288
Solyc02g081030	blue	0.0669695	0.731421	-0.0458413	0.859308	0.662223	1.30756e-05
Solyc02g081070	turquoise	0.737133	0.00103059	-0.0755854	0.710717	0.279959	0.185445
Solyc02g081170	blue	-0.0840702	0.659184	-0.226335	0.212852	0.360659	0.0335328
Solyc02g081190	blue	-0.313222	0.0240884	-0.349229	0.0113845	0.395885	0.00425547
Solyc02g081430	blue	0.378481	0.0324287	0.396219	0.0352218	0.847075	1.09136e-06
Solyc02g081500	brown	0.0149274	0.954035	-0.17981	0.348052	-0.440636	0.0413151
Solyc02g081550	blue	-0.00441164	0.974786	-0.00641612	0.961684	1.14484	0.0360097
Solyc02g081600	brown	-0.0556986	0.795501	-0.0259035	0.922759	-0.380944	0.0847374
Solyc02g081690	red	-0.136843	0.442236	0.102476	0.504435	0.307174	0.194299
Solyc02g081830	blue	0.212169	0.267773	0.157467	0.310971	0.187994	0.374896
Solyc02g081840	turquoise	0.272465	0.191475	-0.00363212	0.990232	0.0983068	0.666892
Solyc02g081850	turquoise	0.539227	0.000172177	0.00312412	0.992368	-0.142204	0.423001
Solyc02g081900	green	-0.124999	0.503911	0.126768	0.474509	0.0508029	0.843077
Solyc02g081970	brown	-0.175483	0.35809	0.00749301	0.97998	-0.44848	0.0432991
Solyc02g081980	turquoise	0.0429486	0.831378	-0.658766	0.0564169	-0.0786252	0.725018
Solyc02g082060	yellow	-0.0515118	0.807302	0.752673	0.00548827	0.223576	0.306227
Solyc02g082070	brown	-0.109966	0.569784	-0.0919838	0.644073	-0.171078	0.422761
Solyc02g082140	turquoise	0.0472076	0.756515	-0.475025	2.11554e-06	-0.358748	0.00040001
Solyc02g082150	turquoise	0.538948	0.0205286	-0.157303	0.383516	0.173495	0.418982
Solyc02g082180	turquoise	0.502907	0.047454	-0.0816692	0.623093	0.39157	0.110461
Solyc02g082190	blue	0.0150167	0.952999	0.150392	0.403342	0.707621	0.00507212
Solyc02g082250	blue	-0.0912323	0.636928	0.132502	0.490731	0.235431	0.196849
Solyc02g082260	grey	-0.0754939	0.674706	-0.0660896	0.667555	-0.11512	0.574749
Solyc02g082420	brown	-0.833296	7.27886e-06	-0.509335	0.00785261	-0.398982	0.0283534
Solyc02g082440	brown	-0.313222	0.150863	-1.11234	0.00689919	-0.171617	0.403274
Solyc02g082450	blue	0.0331919	0.843074	0.0460007	0.71411	0.735483	0.0496617
Solyc02g082610	grey	0.0417991	0.843511	0.0265326	0.905156	-0.00018042	0.996892
Solyc02g082633	grey	0.0713463	0.728095	-0.009157	0.974683	-0.100215	0.658321
Solyc02g082680	brown	-0.400652	0.00789586	-0.487094	0.00175132	-0.421458	0.0054277
Solyc02g082700	brown	-0.599912	1.30223e-12	-0.563344	2.59249e-11	-0.809853	1.79475e-22
Solyc02g082740	brown	-0.0208205	0.902461	-0.112524	0.194518	-0.367682	0.114221
Solyc02g082760	brown	-0.960391	7.77057e-08	-0.518404	0.00515988	-0.608798	0.000621241
Solyc02g082830	turquoise	0.372577	0.0136256	0.0734012	0.739157	0.384279	0.0110618
Solyc02g082850	brown	-0.186685	0.319222	0.0199223	0.946931	-0.551125	0.00905013
Solyc02g082900	brown	-0.171186	0.358412	-0.0140096	0.964176	-0.340974	0.090153
Solyc02g082920	turquoise	0.31979	0.145118	-0.0762604	0.593123	-0.144092	0.478289
Solyc02g082930	blue	0.0691975	0.707208	-0.0489736	0.769109	-0.00318933	0.992012
Solyc02g082950	blue	0.0752405	0.345902	0.0920177	0.0732274	1.64064	0.0303161
Solyc02g083110	turquoise	0.14706	0.278198	-0.324885	0.0102986	-0.174965	0.202282
Solyc02g083120	turquoise	1.07707	0.000339329	-0.0178548	0.937601	-0.00457226	0.988935
Solyc02g083130	blue	-0.0629569	0.600786	-0.00232353	0.989291	1.17313	0.0154025
Solyc02g083140	green	-0.529317	0.0176188	0.0114532	0.96935	-0.0218351	0.936699
Solyc02g083170	turquoise	0.186868	0.335414	-0.168161	0.365456	-0.130187	0.549923
Solyc02g083190	turquoise	1.05289	0.00252365	-0.0470671	0.761294	0.124521	0.540482
Solyc02g083280	brown	-0.647481	0.00110303	-0.245335	0.207651	-0.670596	0.00067355
Solyc02g083290	blue	-0.0339221	0.883322	0.173394	0.365757	0.370667	0.0588684
Solyc02g083340	green	-0.346808	0.0611795	0.0143784	0.964886	0.12179	0.553236
Solyc02g083400	blue	0.495006	0.0031948	0.149336	0.429528	0.536602	0.00132886
Solyc02g083410	green	-0.0838966	0.679696	0.236479	0.243874	0.169906	0.427136
Solyc02g083460	blue	0.272547	0.184186	0.0903694	0.515558	1.06499	0.00230389
Solyc02g083570	brown	-0.634085	0.000289236	-0.745254	2.94611e-05	-0.485394	0.00532973
Solyc02g083580	turquoise	0.250871	0.0607367	-0.235395	0.113537	0.301281	0.0235819
Solyc02g083620	turquoise	0.120483	0.504594	-0.0527526	0.757498	0.23343	0.286996
Solyc02g083760	brown	-0.41216	0.00555547	-0.274774	0.0882119	-0.586108	6.21303e-05
Solyc02g083820	turquoise	-0.0483261	0.81009	-0.784442	5.05548e-07	-0.49848	0.0012348
Solyc02g083835	yellow	0.565896	0.000950913	0.463014	0.0100308	0.0367356	0.885086
Solyc02g083850	yellow	0.0780489	0.680292	0.111165	0.474509	0.0339096	0.901929
Solyc02g083860	turquoise	-0.0648876	0.749383	-0.460223	0.0960468	-0.374487	0.128841
Solyc02g083870	turquoise	1.33049	0.00729868	0.00785494	0.963108	0.0982011	0.542129
Solyc02g083880	turquoise	1.5275	1.50668e-06	0.0193621	0.9338	0.117278	0.587396
Solyc02g084031	brown	-1.0657	0.017412	-0.0246963	0.879835	-0.428212	0.115465
Solyc02g084130	blue	-0.0220719	0.922283	-0.0356103	0.862141	0.0415277	0.870371
Solyc02g084177	brown	0.0176233	0.941521	-0.0994716	0.538657	-0.490735	0.071688
Solyc02g084240	brown	-0.357003	0.082506	0.0651312	0.778361	-0.568951	0.00974774
Solyc02g084290	yellow	0.0898379	0.53275	0.0116436	0.948126	-0.0461867	0.811303
Solyc02g084410	turquoise	1.24733	8.76886e-07	0.234645	0.246249	1.16764	3.63514e-06
Solyc02g084440	brown	-0.435671	0.00662263	-0.314477	0.0667265	-0.439193	0.0060656
Solyc02g084490	brown	-0.735961	0.00990301	-0.0811048	0.651265	-0.356353	0.13872
Solyc02g084590	green	-0.197775	0.273748	-0.0688	0.641461	-0.0407101	0.866843
Solyc02g084610	brown	-0.529744	0.0131067	-0.403511	0.0696367	-0.176335	0.386619
Solyc02g084630	turquoise	0.0989741	0.611998	-0.0753532	0.679514	-0.13979	0.5189
Solyc02g084650	yellow	0.274395	0.179393	0.0271076	0.916837	0.166416	0.440116
Solyc02g084710	turquoise	1.33838	2.25124e-13	0.145026	0.465569	0.995531	6.77144e-08
Solyc02g084840	blue	-0.140342	0.420689	-0.031259	0.872708	0.0364236	0.885851
Solyc02g084850	turquoise	-0.0561823	0.779803	-0.956674	0.00277946	-0.155361	0.478462
Solyc02g084870	turquoise	0.881836	9.39563e-10	0.314279	0.0559366	0.74047	3.90501e-07
Solyc02g084900	turquoise	1.01315	2.88263e-05	0.435229	0.0765619	0.572185	0.0165033
Solyc02g084950	brown	-0.603177	0.0395631	-0.0308519	0.883705	-0.820597	0.0108801
Solyc02g084960	blue	-0.0713251	0.633678	0.0315398	0.834962	0.173342	0.353996
Solyc02g084980	brown	-0.0556973	0.707798	-0.0694189	0.488626	-0.203337	0.244773
Solyc02g085010	yellow	1.11862	0.00186169	1.36825	0.000243678	0.540634	0.0716085
Solyc02g085100	red	0.0524988	0.804558	0.011632	0.967782	0.122021	0.5805
Solyc02g085120	turquoise	-0.0704397	0.658931	-0.154162	0.172034	0.0230093	0.922523
Solyc02g085140	green	-0.35797	0.0438208	0.109966	0.594961	-0.188766	0.305336
Solyc02g085160	yellow	0.00722556	0.97361	0.0154148	0.935732	0.0601652	0.773669
Solyc02g085250	green	-0.143551	0.445804	-0.0663812	0.761876	-0.0171295	0.951452
Solyc02g085320	blue	0.0389526	0.831312	0.0414549	0.789297	0.233283	0.258849
Solyc02g085450	brown	-0.0517202	0.8078	-0.0252014	0.918693	-0.596775	0.0257276
Solyc02g085580	yellow	-0.0271996	0.907207	0.0500113	0.837731	-0.290114	0.135819
Solyc02g085600	blue	-0.137392	0.470238	0.0400512	0.873119	0.0696416	0.780204
Solyc02g085615	grey	-0.0437434	0.802778	0.0119744	0.954373	0.0225779	0.92741
Solyc02g085690	blue	0.283525	0.183079	0.0125688	0.964053	0.30924	0.182761
Solyc02g085730	blue	0.305765	0.144589	0.0748828	0.564031	1.77688	1.00604e-05
Solyc02g085760	yellow	0.0678446	0.719887	0.688734	1.75641e-06	0.223891	0.159475
Solyc02g085770	yellow	0.315595	0.0991481	0.831089	3.88649e-05	0.578361	0.00378792
Solyc02g085800	blue	0.0718383	0.242084	0.0207729	0.644073	4.40136	0.000450822
Solyc02g085940	grey	0.0812173		-0.00693737		-0.0227228
Solyc02g085950	grey	-0.0593754	0.194838	-0.0427583	0.0161362	-0.0857135	0.101329
Solyc02g086180	brown	-0.35452	0.116889	-1.04213	0.000504051	-0.637904	0.0187827
Solyc02g086260	blue	0.189721	0.232042	0.00597102	0.975051	0.138832	0.432494
Solyc02g086310	blue	3.22339	0.00881306	0.0120262	0.766981	4.70371	0.000231259
Solyc02g086320	turquoise	0.298303	0.166799	0.0428005	0.837825	-0.0577943	0.812683
Solyc02g086350	green	-0.535257	0.00988113	-0.0933893	0.644616	-0.183464	0.366858
Solyc02g086451	yellow	0.330922	0.0716581	0.136823	0.480864	-0.0194202	0.945265
Solyc02g086454	yellow	0.279699	0.128409	0.144683	0.458761	-0.0256519	0.924903
Solyc02g086456	yellow	0.368617	0.0459111	0.140116	0.518113	-0.0230755	0.930587
Solyc02g086458	yellow	0.352063	0.0663558	0.15334	0.411154	-0.00596454	0.984797
Solyc02g086560	green	-0.306841	0.0953842	-0.00714465	0.981437	0.149803	0.456649
Solyc02g086590	blue	0.203104	0.21351	0.567585	0.101477	0.926387	0.0243179
Solyc02g086650	brown	-0.0759676	0.705244	-0.885102	0.00337916	-0.348851	0.138851
Solyc02g086740	brown	-0.228654	0.18873	0.0878718	0.680967	-0.391461	0.0281358
Solyc02g086820	red	0.084184	0.680507	0.0407923	0.868487	0.0563779	0.824132
Solyc02g086880	blue	0.590213	0.0038432	0.106876	0.591541	0.807885	6.72801e-05
Solyc02g086930	brown	-0.219971	0.221392	-0.146753	0.449248	-0.137401	0.50111
Solyc02g086960	red	0.101218	0.600599	0.354261	0.143447	0.165814	0.443022
Solyc02g086980	red	0.0355396	0.836532	0.111413	0.319074	0.580293	0.0760712
Solyc02g087000	blue	0.079135	0.68002	0.117912	0.453169	0.210721	0.331583
Solyc02g087060	green	-0.604474	0.000919983	-0.0753275	0.733885	-0.525458	0.00381069
Solyc02g087110	blue	-0.0430684	0.843509	-0.156569	0.363319	0.394919	0.0996225
Solyc02g087190	turquoise	0.421717	0.0181967	-0.247677	0.192359	-0.0466397	0.852146
Solyc02g087210	blue	0.212451	0.280944	0.0854259	0.655696	1.44229	4.46849e-09
Solyc02g087280	brown	-0.742557	0.00213862	-0.0627513	0.770301	-0.720931	0.00272595
Solyc02g087330	turquoise	0.606838	0.00020832	0.077092	0.726171	0.431725	0.00905013
Solyc02g087350	turquoise	1.1332	0.0160699	0.00726586	0.968795	0.073977	0.670426
Solyc02g087400	green	-0.0587646	0.766325	0.238886	0.160306	0.0721773	0.729019
Solyc02g087410	brown	-0.912387	0.00162469	-1.004	0.000994408	-0.908553	0.00169039
Solyc02g087520	brown	-1.38681	0.00301878	-0.187383	0.139855	-0.1945	0.30937
Solyc02g087740	blue	0.50031	0.055165	-0.018737	0.936288	1.25089	1.45209e-05
Solyc02g087870	red	0.15955	0.406139	0.35806	0.126612	0.626079	0.00965857
Solyc02g087880	blue	-0.0324305	0.758321	-0.0306215	0.67884	1.35601	0.0260843
Solyc02g088090	blue	0.118329	0.284435	0.0109535	0.934513	0.128092	0.347914
Solyc02g088100	turquoise	0.113523	0.552357	-0.0835173	0.640816	0.474358	0.0543203
Solyc02g088190	brown	-0.530928	0.0324287	-0.408808	0.102083	-0.920001	0.00082712
Solyc02g088200	blue	0.153757	0.399325	0.0288177	0.887792	0.081063	0.723194
Solyc02g088220	green	-0.220028	0.226399	-0.0192607	0.94942	-0.0842089	0.713107
Solyc02g088240	turquoise	-0.00665222	0.978652	-1.52618	7.77234e-07	-1.1048	0.000232753
Solyc02g088390	turquoise	0.27664	0.0746425	-0.0820513	0.701024	0.0951977	0.635638
Solyc02g088520	blue	-0.119235	0.527946	0.0945874	0.602298	0.552731	0.0257267
Solyc02g088630	turquoise	0.352175	0.0501315	-0.45111	0.0252645	-0.0341315	0.896769
Solyc02g088690	turquoise	0.655024	1.82652e-05	-0.159069	0.375852	0.283013	0.078431
Solyc02g088740	turquoise	-0.0483888	0.826842	-0.758083	0.00132706	0.0744968	0.755118
Solyc02g088820	green	-0.202947	0.257891	-0.0265405	0.887009	0.0398942	0.869415
Solyc02g088910	brown	-0.527168	0.00214315	-0.590966	0.000811102	-0.63385	0.000182881
Solyc02g088940	turquoise	0.0655451	0.755763	-0.152992	0.419273	-0.0964016	0.670426
Solyc02g088955	turquoise	0.763617	0.00155229	0.0350616	0.882463	0.123311	0.573047
Solyc02g089030	green	-0.273966	0.194267	-0.0193962	0.936288	0.0332534	0.90152
Solyc02g089060	turquoise	0.510712	0.0143152	-0.110592	0.568557	0.00030768	0.998219
Solyc02g089065	turquoise	0.903272	3.61271e-16	0.265569	0.0390721	0.565968	5.44557e-07
Solyc02g089080	green	-0.336361	0.054453	-0.118704	0.548112	-0.162335	0.397455
Solyc02g089150	red	0.0923059	0.322085	0.0504205	0.443997	1.91717	0.00694023
Solyc02g089160	blue	0.827922	0.0377984	0.13152	0.181609	2.28698	1.24635e-06
Solyc02g089250	red	0.860577	0.00485039	0.0164007	0.946566	1.5795	2.59029e-07
Solyc02g089320	blue	0.183393	0.344602	-0.0178917	0.94879	0.215897	0.315924
Solyc02g089350	red	0.025451	0.902361	0.470352	0.110542	1.30116	0.00035286
Solyc02g089400	blue	0.0308377	0.895454	0.0230421	0.935732	0.385924	0.0428018
Solyc02g089410	blue	-0.026606	0.887709	0.0239256	0.905928	0.131831	0.492941
Solyc02g089440	turquoise	0.602063	0.000219306	-0.0789877	0.706832	0.155262	0.404777
Solyc02g089610	blue	0.00533471	0.980341	-0.179162	0.325381	0.774216	0.0023963
Solyc02g089620	brown	-0.723298	8.53864e-12	-0.917063	1.8063e-18	-1.53091	7.48026e-52
Solyc02g089630	turquoise	0.0132337	0.950873	-0.146863	0.213891	-1.0695	0.0151148
Solyc02g089640	turquoise	0.173935	0.303103	-0.514072	0.00290652	-0.234268	0.177028
Solyc02g089660	brown	-0.587604	0.00776496	-0.531216	0.0224074	-0.60041	0.00678875
Solyc02g089680	turquoise	0.144741	0.349821	-0.453242	0.00217412	-0.262906	0.0792855
Solyc02g089700	turquoise	0.0752824	0.658107	0.0198627	0.917717	0.0483129	0.830246
Solyc02g089720	blue	0.301505	0.108028	0.158972	0.409656	0.445949	0.022499
Solyc02g089880	blue	0.131213	0.303652	0.0175787	0.892274	1.16188	0.0186706
Solyc02g089900	yellow	0.303025	0.0905746	0.122935	0.5312	-0.0842116	0.710627
Solyc02g089990	turquoise	0.263238	0.152154	-0.0668185	0.770638	-0.288574	0.138871
Solyc02g090100	yellow	0.100456	0.614451	0.104687	0.59667	0.0879417	0.707176
Solyc02g090110	yellow	0.122916	0.519831	0.298422	0.147849	0.0812343	0.729601
Solyc02g090310	blue	0.301128	0.164329	-0.0222545	0.923741	0.182591	0.39948
Solyc02g090350	yellow	0.306867	0.159028	0.0365706	0.83601	-0.117303	0.547899
Solyc02g090360	turquoise	0.532064	0.0110985	-0.419334	0.058433	-0.237438	0.242711
Solyc02g090430	brown	-0.148441	0.412063	-0.389258	0.0487602	-0.548812	0.00400434
Solyc02g090460	brown	-1.07034	1.01335e-05	-0.47014	0.0463941	-0.640165	0.00535509
Solyc02g090490	yellow	0.236947	0.122043	0.138805	0.102606	-0.00314935	0.990002
Solyc02g090530	brown	-0.348314	0.0853236	-0.14298	0.454273	-0.559002	0.010732
Solyc02g090560	turquoise	1.46719	0.0230416	0.0702231	0.283963	1.30547	0.0329597
Solyc02g090580	brown	-0.109419	0.561403	-0.21759	0.248448	-0.2249	0.305723
Solyc02g090820	blue	0.179923	0.354053	0.121633	0.491839	0.193433	0.37186
Solyc02g090890	brown	-0.262074	0.199041	-0.289407	0.184417	-0.205671	0.337765
Solyc02g090970	blue	0.0317962	0.782242	-0.00187517	0.98942	1.65628	0.0105231
Solyc02g090980	brown	-0.114378	0.555556	-0.633004	0.0124594	-0.939221	0.00015835
Solyc02g090990	brown	-0.640574	0.00680582	-1.00114	7.26493e-05	-0.805818	0.000875146
Solyc02g091000	turquoise	0.89042	1.77298e-08	-0.11785	0.55456	0.102733	0.609292
Solyc02g091030	turquoise	0.161814	0.39027	-0.150219	0.431717	-0.132575	0.534448
Solyc02g091070	blue	0.0510457		0.0529021		5.12426	0.0011627
Solyc02g091080	yellow	0.996292	0.039346	1.41287	0.0174242	1.10906	0.0292603
Solyc02g091180	turquoise	0.586365	0.0682587	-0.00701335	0.972545	-0.114383	0.521934
Solyc02g091250	red	1.24781	0.00029658	0.130016	0.36048	1.93107	7.46348e-09
Solyc02g091380	yellow	-0.0175626	0.921382	0.799496	0.0649859	-0.0605552	0.737474
Solyc02g091430	blue	-0.0945029	0.60446	0.0333614	0.871668	0.178306	0.406347
Solyc02g091500	turquoise	0.0313342	0.895428	-0.52931	0.0370337	-0.206733	0.333264
Solyc02g091510	brown	-0.488513	2.20362e-05	-0.218715	0.100184	-0.567891	5.61961e-07
Solyc02g091520	yellow	0.0348988	0.881559	0.296816	0.154618	0.136579	0.522764
Solyc02g091560	green	-0.194591	0.258925	-0.0732737	0.744333	-0.231951	0.193289
Solyc02g091670	turquoise	0.439967	0.0166073	0.0301606	0.913457	0.183302	0.346658
Solyc02g091700	blue	0.366569	0.0502324	0.0701007	0.751255	0.306275	0.110477
Solyc02g091780	blue	-0.0658683	0.692653	-0.0425236	0.776347	0.221618	0.286665
Solyc02g091890	turquoise	0.777433	0.00354626	0.0313689	0.888169	0.211288	0.332599
Solyc02g091920	turquoise	0.0591746	0.790612	-1.28279	1.97439e-11	-0.362431	0.0585697
Solyc02g092000	turquoise	0.980696	1.46584e-06	-0.0203268	0.945154	0.399351	0.0488874
Solyc02g092040	brown	-0.219084	0.266824	-0.477936	0.0903053	-0.394138	0.114901
Solyc02g092050	brown	-0.184784	0.177633	-1.84047	0.00892188	-0.75084	0.0653395
Solyc02g092075	blue	0.0735415	0.701496	0.136225	0.382616	0.422053	0.105285
Solyc02g092090	blue	-0.226983	0.221089	-0.033186	0.850645	0.175027	0.389714
Solyc02g092110	blue	1.21027	0.00190623	0.131152	0.294429	1.98777	3.41103e-07
Solyc02g092120	blue	1.58585	0.0117365	0.0958143	0.115316	3.4124	2.30951e-07
Solyc02g092210	yellow	0.0550678	0.786508	0.483719	0.0893204	-0.034126	0.895841
Solyc02g092260	blue	0.103492	0.600731	0.215689	0.278119	0.271482	0.198752
Solyc02g092320	green	-0.257294	0.14182	0.0102924	0.957559	-0.0314274	0.882992
Solyc02g092390	blue	0.0496532	0.775621	0.0180702	0.921954	0.255275	0.229581
Solyc02g092475	blue	-0.194997	0.301556	-0.0175872	0.940661	0.172831	0.420156
Solyc02g092580	yellow	0.677697	0.0241671	0.160201	0.31265	-0.0188068	0.945265
Solyc02g092590	brown	-0.244133	0.225729	-0.183364	0.274062	-0.624715	0.0389789
Solyc02g092670	brown	-0.248934	0.0227587	-0.34757	0.00124231	-0.981555	2.41814e-23
Solyc02g092790	turquoise	0.245403	0.125122	-0.841973	6.78116e-08	-0.131837	0.478149
Solyc02g092800	blue	0.781484	5.40977e-05	0.176132	0.362018	0.936504	8.50446e-07
Solyc02g092810	blue	1.17322	0.00663279	0.0123304	0.9452	1.37772	0.00162685
Solyc02g092860	blue	0.260183	0.0426601	0.097452	0.0810415	2.89099	6.63859e-05
Solyc02g092930	brown	-0.10965	0.51433	-0.172583	0.312178	-0.423057	0.00415168
Solyc02g092990	turquoise	0.204698	0.283786	-0.0728844	0.727426	0.144041	0.502481
Solyc02g093040	green	-0.246465	0.220391	0.048541	0.797115	0.0363704	0.889691
Solyc02g093050	blue	0.612107	0.0175278	0.829121	0.00277946	0.915021	0.000538772
Solyc02g093140	brown	-0.68324	4.21683e-06	-0.334802	0.0333685	-0.389979	0.00913882
Solyc02g093150	brown	-0.323126	0.0848591	-0.24148	0.212802	-0.602426	0.00255449
Solyc02g093180	blue	-0.091265	0.363221	0.0166631	0.887566	0.0242796	0.885093
Solyc02g093220	yellow	0.0608744	0.776649	0.135818	0.48104	-0.192062	0.358493
Solyc02g093230	yellow	0.21619	0.277307	0.53557	0.0549708	0.196176	0.367589
Solyc02g093250	yellow	0.149389	0.299263	1.0068	0.0370789	0.0717052	0.681753
Solyc02g093270	blue	0.914373	0.00528802	0.353745	0.14688	1.7277	1.58499e-07
Solyc02g093280	blue	0.0899928	0.376855	0.103208	0.133237	1.39737	0.0226825
Solyc02g093430	yellow	0.343075	0.0650718	0.463383	0.0208252	0.40658	0.0327813
Solyc02g093525	blue	0.0393386	0.859111	0.0679474	0.729739	0.564393	0.024446
Solyc02g093590	green	-1.14791	0.000453723	-0.097905	0.552448	-0.182094	0.397002
Solyc02g093600	grey	0.0953375	0.545265	0.0182922	0.919983	-0.26261	0.200961
Solyc02g093620	green	-0.479927	0.0083677	-0.0736995	0.7425	-0.212018	0.256518
Solyc02g093710	blue	0.125278	0.49833	0.111575	0.486018	0.55834	0.0447814
Solyc02g093720	green	-1.26627	0.0269903	-0.0189756	0.89294	-0.167218	0.28188
Solyc02g093860	yellow	0.517947	0.0021488	1.03619	2.26113e-10	0.426787	0.0116171
Solyc02g093890	blue	-0.0154823		-0.00301585		2.5301	0.0203686
Solyc02g093970	blue	0.296842	0.0941985	0.00899406	0.977867	0.495907	0.00590003
Solyc02g093980	red	0.317098	0.0257597	-0.0956591	0.628935	0.521609	0.000129187
Solyc02g094000	blue	0.0788768	0.473128	-0.0193808	0.849813	1.98818	0.000988691
Solyc02g094030	turquoise	0.395299	0.0619458	-0.00959425	0.975067	0.111715	0.616595
Solyc02g094040	blue	-0.011584		0.010132		4.17809	0.00183783
Solyc02g094120	yellow	0.175672	0.35379	0.057139	0.802625	0.0973708	0.667996
Solyc02g094190	red	0.373008	0.0249044	0.00749123	0.980989	0.620468	0.000141566
Solyc02g094300	brown	-0.639208	0.0212823	-0.10135	0.550439	-1.21088	7.86056e-05
Solyc02g094400	turquoise	0.365943	0.109418	-0.00485758	0.986648	0.106798	0.635208
Solyc02g094480	turquoise	0.0896777	0.656568	-0.146181	0.44375	-0.152081	0.474324
Solyc02g094590	green	-0.499784	0.00871659	-0.056201	0.81101	-0.267723	0.158509
Solyc02g150100	turquoise	0.414723	0.044411	-0.0985004	0.615238	-0.525074	0.0198439
Solyc02g150124	turquoise	0.224237	0.224959	-0.107237	0.588362	-0.24143	0.232302
Solyc02g150130	red	0.262749	0.0981507	0.259291	0.130165	0.782606	2.47283e-07
Solyc02g150143	brown	-0.0684746	0.637794	-0.00543797	0.976698	-0.204134	0.243371
Solyc02g150145	turquoise	-0.0285098	0.859236	-0.039624	0.744313	-0.182136	0.275202
Solyc02g150146	turquoise	0.0369928	0.870634	-0.45855	0.0214781	-0.173235	0.374261
Solyc03g005010	brown	-0.365557	0.0359431	-0.14366	0.452584	-0.305267	0.0869337
Solyc03g005100	brown	-0.117553	0.497296	-0.244267	0.1577	-0.354342	0.0280111
Solyc03g005130	yellow	0.0356686	0.876922	0.603212	0.00231996	0.0786656	0.736041
Solyc03g005310	green	-0.378656	0.0984977	-0.0293377	0.901116	-0.123854	0.571296
Solyc03g005320	turquoise	0.0498814	0.800398	-0.155197	0.286188	0.184106	0.382016
Solyc03g005340	green	-0.311436	0.0909323	-0.268003	0.16542	-0.174937	0.374178
Solyc03g005380	brown	-0.0357443	0.872292	-0.203339	0.280312	-0.536875	0.042148
Solyc03g005450	blue	-0.185725	0.331814	0.123758	0.467095	0.0986215	0.665125
Solyc03g005470	turquoise	0.571169	0.000159259	0.0290429	0.918693	0.156447	0.376352
Solyc03g005570	yellow	0.102615	0.604634	0.188168	0.329202	0.12257	0.562693
Solyc03g005600	turquoise	0.537816	0.00371863	-0.00255917	0.992436	0.129743	0.523675
Solyc03g005660	grey	-0.0430974	0.842365	0.0125014	0.966536	-0.0636352	0.793788
Solyc03g005670	yellow	0.0419081	0.814013	0.0405994	0.787421	-0.00406214	0.987775
Solyc03g005700	turquoise	0.413994	0.00585482	0.136774	0.45891	0.383848	0.0112443
Solyc03g005770	red	0.310969	0.0702352	0.392678	0.0324754	0.55398	0.00133758
Solyc03g005780	red	0.46228	0.0120822	0.465736	0.0168281	0.904803	6.80606e-07
Solyc03g005820	green	-0.334886	0.102985	0.0180467	0.951448	-0.132424	0.538456
Solyc03g005900	red	0.236203	0.152853	0.000801215	0.996587	1.40291	0.00259802
Solyc03g005990	turquoise	0.090093	0.651794	-0.0554511	0.792201	-0.0956697	0.675339
Solyc03g006030	brown	-0.652694	0.0138137	-0.112006	0.52176	-0.70894	0.0085407
Solyc03g006050	turquoise	0.0230994	0.914148	-0.535762	0.000199268	-0.167099	0.294883
Solyc03g006110	red	0.0492196	0.760398	0.0324537	0.827368	0.109362	0.549552
Solyc03g006130	turquoise	0.500535	0.00110214	0.069215	0.761213	0.488238	0.00144742
Solyc03g006140	blue	0.350147	0.0123699	0.0623817	0.784153	0.487987	0.000352342
Solyc03g006210	turquoise	1.40945	0.0255822	0.0327487	0.681839	0.0226849	0.876629
Solyc03g006220	red	-0.0293329	0.865532	-0.0314284	0.824728	0.335463	0.144339
Solyc03g006250	yellow	0.598929	0.0543988	0.261218	0.158351	0.105518	0.594422
Solyc03g006410	red	0.137486	0.46943	0.295347	0.179356	0.401021	0.0863545
Solyc03g006430	turquoise	0.389878	0.023894	-0.0745672	0.739157	0.1464	0.459965
Solyc03g006460	red	0.113477	0.55831	0.121298	0.508295	0.481007	0.0389516
Solyc03g006490	blue	0.30499	0.156814	0.489932	0.0680474	0.304721	0.18389
Solyc03g006500	turquoise	0.0132623	0.954026	-0.464993	0.00461147	-0.455583	0.00398288
Solyc03g006550	yellow	0.0575116	0.564338	2.18524	0.00342926	0.149429	0.192701
Solyc03g006620	blue	0.0260623	0.900517	0.232052	0.189305	1.09334	0.0015891
Solyc03g006640	blue	0.0250295	0.901907	-0.076526	0.553066	0.0891274	0.6668
Solyc03g006770	yellow	0.0503817	0.566115	1.71631	0.0352218	0.109824	0.312414
Solyc03g006810	brown	-1.02853	0.00224818	-1.15826	0.00121363	-0.532103	0.062737
Solyc03g006870	brown	-0.278303	0.0746371	-0.622242	8.20385e-05	-0.563267	0.000263171
Solyc03g006880	grey	-0.0103303	0.966985	-0.0380867	0.878041	0.394729	0.0634773
Solyc03g007210	yellow	0.0216853	0.926649	0.0516379	0.7935	-0.0896989	0.696193
Solyc03g007230	brown	-0.15957	0.331951	-0.126794	0.303639	-0.635908	0.0531556
Solyc03g007270	turquoise	0.410419	0.0517979	-0.0217796	0.936288	0.208825	0.320718
Solyc03g007330	green	-0.569698	0.00116928	-0.0727461	0.746321	-0.409101	0.0193021
Solyc03g007430	grey	0.016754	0.91352	-0.0101962	0.948385	0.0161009	0.939902
Solyc03g007470	turquoise	0.194261	0.291419	-0.197716	0.307553	-0.191206	0.332113
Solyc03g007480	turquoise	0.370124	0.00647004	-0.22349	0.14671	-0.139932	0.383645
Solyc03g007530	blue	-0.0284077	0.890691	-0.0246894	0.900303	1.08568	0.00166404
Solyc03g007590	green	-0.358873	0.0265806	0.012316	0.971298	-0.257553	0.125732
Solyc03g007700	turquoise	0.125938	0.433879	-0.0155265	0.935342	0.0962511	0.622981
Solyc03g007760	green	-0.200712	0.203004	-0.309307	0.0659942	-0.0559202	0.795552
Solyc03g007775	brown	-0.343065	0.133273	-0.186714	0.24637	-0.613797	0.0471149
Solyc03g007810	brown	-0.606413	8.82455e-06	-0.180527	0.26715	-0.490375	0.000324501
Solyc03g007860	green	-0.337254	0.0404995	0.0446579	0.864613	-0.113075	0.560917
Solyc03g007870	yellow	-0.04353	0.822655	0.0358529	0.887744	-0.418523	0.00166404
Solyc03g007890	blue	0.250279	0.220414	0.167006	0.351065	1.33065	1.74303e-06
Solyc03g007900	blue	0.253278	0.204126	0.132767	0.476752	0.280868	0.19073
Solyc03g013250	green	-0.387953	0.0414952	-0.0388179	0.880627	-0.243292	0.209396
Solyc03g013440	blue	0.00375278	0.981185	0.0420131	0.691413	1.34048	0.00864089
Solyc03g013615	red	0.0737785	0.66788	0.0385661	0.818437	0.0562376	0.797709
Solyc03g013630	turquoise	0.525225	0.0051507	0.00382725	0.990423	0.320324	0.0917662
Solyc03g019660	brown	-0.470778	0.0233624	-0.0665422	0.765153	-0.479016	0.0224336
Solyc03g019670	turquoise	0.319639	0.14476	-0.0900346	0.588608	0.0299843	0.911976
Solyc03g019790	red	0.0492265	0.722487	-0.016077	0.90948	0.403893	0.106883
Solyc03g019890	turquoise	0.875435	8.29285e-07	-0.0399925	0.878041	0.394595	0.0279591
Solyc03g019950	blue	0.040504	0.84341	0.0499969	0.78469	0.767769	0.0107599
Solyc03g020010	blue	0.0588715	0.311388	0.0387133	0.276918	3.61611	0.000811598
Solyc03g025260	blue	0.129564	0.461389	0.0249783	0.898777	0.895198	0.00628271
Solyc03g025290	turquoise	0.412955	0.0160699	0.0398338	0.880548	0.12482	0.529096
Solyc03g025320	yellow	0.0761536	0.715416	0.0454243	0.856753	0.0173336	0.951082
Solyc03g025340	turquoise	0.23655	0.179358	-0.103176	0.611384	-0.0820788	0.711514
Solyc03g025380	blue	1.33154	0.0166211	1.86167	0.00325258	2.39976	7.15218e-05
Solyc03g025390	turquoise	-0.0623598	0.747164	-0.384288	0.0191196	-0.516565	0.000857103
Solyc03g025670	turquoise	1.01175	0.0018344	0.0468172	0.798565	0.399733	0.121221
Solyc03g025740	grey	0.0735331	0.707761	0.152994	0.409039	0.50177	0.00206925
Solyc03g025840	brown	-0.0932542	0.639871	-0.00456281	0.98868	-0.49737	0.0261674
Solyc03g025940	turquoise	0.200387	0.309056	-0.0833261	0.652924	-0.148961	0.493694
Solyc03g025990	brown	-0.247956	0.209021	-0.0614139	0.78014	-0.738072	0.00195065
Solyc03g026000	brown	-0.244828	0.22529	0.0723134	0.718902	-0.139714	0.523198
Solyc03g026010	brown	-0.087804	0.6552	-0.11904	0.487466	-0.150122	0.489968
Solyc03g026120	green	-0.844999	0.00231685	-0.0468306	0.830096	-0.144175	0.509287
Solyc03g026220	turquoise	0.508256	0.000114372	-0.0373976	0.885902	0.0201976	0.927157
Solyc03g026230	blue	0.0764286	0.710415	-0.131469	0.467095	0.660026	0.00588974
Solyc03g026260	brown	-0.0753745	0.707208	-0.0999082	0.558525	-0.251787	0.258345
Solyc03g026280	turquoise	0.0473086	0.70299	-0.061023	0.394721	-0.126705	0.332712
Solyc03g031530	turquoise	1.25233	0.0423435	0.0310787	0.674355	0.229068	0.100336
Solyc03g031560	green	-0.813124	0.00143907	-0.0499503	0.827923	-0.442366	0.0579078
Solyc03g031620	brown	-0.247779	0.207678	-0.214523	0.279268	-0.322489	0.131938
Solyc03g031700	green	-0.446925	0.00426149	-0.022976	0.9338	-0.348342	0.0281358
Solyc03g031800	turquoise	0.360011	0.124746	-0.0293558	0.884792	0.239281	0.275789
Solyc03g031830	yellow	0.723535	0.00638005	0.374986	0.127168	0.427319	0.0807755
Solyc03g031850	brown	-0.0934423	0.614028	-0.262207	0.184904	-0.327645	0.172221
Solyc03g031860	brown	-0.794373	0.000632586	-0.443963	0.0564169	-0.541672	0.0157235
Solyc03g031890	blue	0.427849	0.0837056	0.1703	0.318751	0.540073	0.0461608
Solyc03g031910	blue	0.0369221	0.873029	-0.0136961	0.964053	0.339714	0.119593
Solyc03g031920	yellow	0.107619	0.475128	0.489414	7.99944e-05	0.124064	0.423001
Solyc03g031940	turquoise	0.0312303	0.882688	-0.0750165	0.621871	0.0892618	0.686891
Solyc03g031980	red	0.179159	0.345348	0.66189	0.00285747	0.555504	0.00866192
Solyc03g031990	brown	-0.699757	0.000195049	-0.0251898	0.929869	-0.276775	0.137332
Solyc03g032020	turquoise	0.205945	0.270789	-0.106899	0.588656	-0.196376	0.33601
Solyc03g032030	blue	0.084677	0.656507	-0.00189446	0.99339	0.0938257	0.674522
Solyc03g032040	turquoise	0.209527	0.229309	-0.246208	0.19129	-0.0237344	0.929056
Solyc03g032090	blue	0.0224498	0.926744	0.224383	0.259265	0.835147	0.000545939
Solyc03g032130	brown	-0.458129	1.14315e-05	-0.284405	0.0120193	-0.503471	9.63385e-07
Solyc03g033295	brown	-0.240895	0.218472	-0.0174161	0.935732	-1.0561	0.00632007
Solyc03g033330	red	0.463805	0.0254449	0.0963295	0.628935	0.666021	0.00158314
Solyc03g033410	red	0.440614	0.0612121	0.0943209	0.602298	0.281144	0.20753
Solyc03g033460	brown	-0.552115	0.0353497	-0.00118215	0.99744	-1.0684	0.000265723
Solyc03g033500	yellow	0.426498	0.0587512	0.191472	0.3196	-0.0412136	0.875388
Solyc03g033510	turquoise	0.770749	0.0411136	-0.0286011	0.837365	0.0808984	0.659715
Solyc03g033590	red	-0.122096	0.508014	-0.0145051	0.95597	0.682006	0.0148543
Solyc03g033750	turquoise	2.50187	2.94344e-06	0.040675	0.712636	0.113021	0.474462
Solyc03g033790	turquoise	1.12287	0.032404	0.0272776	0.791628	0.00334096	0.987375
Solyc03g033795	blue	0.630329	0.0419859	1.3677	0.000151114	1.40726	5.09498e-05
Solyc03g033840	blue	0.118578	0.515542	0.0856799	0.59309	0.0934024	0.67344
Solyc03g033850	grey	0.0614063	0.752165	0.013334	0.956843	-0.150439	0.474215
Solyc03g034170	green	-0.288312	0.131863	-0.112917	0.565538	-0.17784	0.382985
Solyc03g034300	brown	-0.450413	0.0830781	-0.117916	0.453316	-0.1585	0.458272
Solyc03g034370	blue	-0.0289847	0.899723	-0.0644717	0.737475	0.0247862	0.929463
Solyc03g034410	turquoise	1.33838	0.00684711	-0.0499713	0.579133	0.035096	0.852128
Solyc03g043640	yellow	0.137055	0.406716	0.644604	0.0711477	0.206217	0.312918
Solyc03g043740	turquoise	-0.206136	0.301	-0.747794	0.0105465	-0.13734	0.528133
Solyc03g043770	green	-0.196644	0.314522	-0.103273	0.559603	0.095412	0.679873
Solyc03g043860	red	0.488676	0.0519632	0.682988	0.0178763	0.563712	0.0325611
Solyc03g044060	turquoise	0.419875	0.0784597	0.0289554	0.899038	0.432204	0.0803466
Solyc03g044090	green	-0.569777	0.0334305	-0.221931	0.250192	-0.168134	0.437753
Solyc03g044100	yellow	1.46404	1.13781e-09	1.10347	9.76061e-06	0.503589	0.0337241
Solyc03g044150	yellow	0.0285839	0.891454	-0.0443014	0.867994	-0.240921	0.145065
Solyc03g044600	grey	-0.195582	0.202135	-0.0870446	0.376675	0.0438579	0.834026
Solyc03g044666	green	-0.163063	0.396086	0.114135	0.535027	0.0813655	0.732686
Solyc03g044790	blue	1.10072	0.00721241	0.109841	0.333693	0.488383	0.0988239
Solyc03g044850	blue	0.166657	0.14767	0.0368105	0.671347	1.26488	0.0264683
Solyc03g044880	blue	0.0647792	0.672841	0.014359	0.934513	0.0792454	0.669453
Solyc03g044900	turquoise	2.1586	1.56027e-06	0.764207	0.0647344	2.00233	6.75174e-06
Solyc03g044910	yellow	0.118054	0.503603	0.270985	0.181324	0.10829	0.609572
Solyc03g045070	green	-0.473653	0.0346222	0.039685	0.873005	-0.258057	0.224004
Solyc03g045140	grey	0.0161737	0.923753	0.0380953	0.746421	0.0353513	0.854502
Solyc03g046380	blue	-0.0354227	0.582266	-0.00278187	0.975805	1.57907	0.0380393
Solyc03g051790	turquoise	0.584161	0.0107215	0.0259142	0.921501	0.253234	0.234561
Solyc03g051920	blue	-0.00105391	0.99816	-0.02215	0.916934	0.0839183	0.708534
Solyc03g053085	grey	-0.0481207	0.806515	-0.0860988	0.558695	-0.19811	0.346262
Solyc03g058920	turquoise	0.526323	0.000861726	0.203292	0.250794	0.121423	0.52446
Solyc03g059180	grey	0.0153055	0.939886	0.00706528	0.974683	-0.0653065	0.743974
Solyc03g059205	blue	0.200576	0.06941	0.0455935	0.480536	2.73786	0.000176781
Solyc03g059260	turquoise	0.0418606	0.852043	-0.0170291	0.950231	-0.154693	0.478722
Solyc03g062660	red	0.696813	0.030285	0.267391	0.17268	0.335274	0.168193
Solyc03g062710	green	-0.336258	0.0951357	-0.0546551	0.818437	-0.110479	0.614778
Solyc03g062720	green	-0.485758	0.0177853	-0.00825483	0.978911	-0.044493	0.862077
Solyc03g062780	brown	-0.0584714	0.783938	-0.00464074	0.987634	-0.529157	0.0209971
Solyc03g062930	brown	-0.516782	0.023509	-0.0683483	0.749053	-0.270837	0.203129
Solyc03g063030	brown	-0.292161	0.0529702	-0.447934	0.00421121	-0.534439	0.000384642
Solyc03g063040	turquoise	-0.0738463	0.733997	-0.335503	0.115855	-0.290275	0.159051
Solyc03g063070	brown	-0.0061619	0.978527	-0.0693112	0.705098	-0.25814	0.246422
Solyc03g065250	turquoise	-0.00593921	0.980037	-0.28139	0.157886	-0.519058	0.00838588
Solyc03g071590	brown	-0.387232	0.00918329	-0.251112	0.127168	-0.412902	0.00551902
Solyc03g071690	turquoise	-0.0838776	0.641039	-0.563378	0.000206678	-0.352082	0.0199186
Solyc03g071710	turquoise	0.168823	0.380533	0.0591435	0.77828	0.0434693	0.86942
Solyc03g078060	turquoise	0.259529	0.203585	-0.0468337	0.774778	-0.0477248	0.837868
Solyc03g078090	blue	0.0789545	0.239137	0.0297966	0.540574	4.42161	7.70098e-05
Solyc03g078110	turquoise	0.251918	0.181106	-0.0125119	0.947106	0.0659398	0.742335
Solyc03g078150	brown	-0.114494	0.554413	-0.70957	0.00630795	-0.564435	0.0185244
Solyc03g078360	blue	0.0826707	0.394184	0.0434276	0.554332	1.67489	0.0100953
Solyc03g078490	blue	0.847971	0.0266792	0.0816369	0.487744	0.999742	0.0125777
Solyc03g078620	red	-0.033765	0.839447	-0.0659154	0.521757	0.158873	0.378616
Solyc03g078640	turquoise	0.28681	0.179606	0.0498799	0.790708	0.0429441	0.866843
Solyc03g079880	brown	-0.903318	0.000195049	-1.32069	7.80637e-08	-0.9343	0.000100296
Solyc03g079980	blue	0.0802514	0.392562	0.0275069	0.731977	1.80054	0.0100836
Solyc03g080010	green	-0.541509	0.000177261	-0.0600405	0.796661	-0.288604	0.0527967
Solyc03g080060	brown	0.0147994	0.954026	-0.00854881	0.975541	-0.77561	0.00799844
Solyc03g080080	brown	-0.173714	0.349396	-0.281057	0.167041	-0.178725	0.377157
Solyc03g080180	turquoise	-0.0132268	0.956826	-0.331751	0.156753	-0.0636873	0.793979
Solyc03g080190	blue	1.19456	0.00777755	0.0236319	0.879228	1.99797	1.76273e-05
Solyc03g081320	green	-0.483585	0.0241895	-0.0420442	0.867347	-0.15274	0.471669
Solyc03g082370	blue	0.873695	0.0234075	0.0754574	0.5312	0.343882	0.150619
Solyc03g082410	turquoise	0.483687	0.0426291	-0.270877	0.208977	0.129141	0.554998
Solyc03g082440	turquoise	0.447977	0.00231829	-0.0652606	0.775806	0.244679	0.116595
Solyc03g082510	red	0.226421	0.238142	0.144506	0.451801	0.454828	0.0319366
Solyc03g082530	blue	0.673576	0.0631264	0.0545368	0.54577	0.922992	0.0425159
Solyc03g082540	brown	-0.341361	0.00417103	-0.360933	0.00325906	-0.645172	3.34008e-08
Solyc03g082550	blue	0.116731	0.400378	0.0250025	0.866455	1.39723	0.00247885
Solyc03g082560	green	-0.00131163	0.997055	0.0213922	0.933236	0.0676038	0.782203
Solyc03g082620	brown	-0.105362	0.559557	-0.0947504	0.529523	-0.375008	0.136345
Solyc03g082640	brown	-0.153287	0.389971	-0.0286645	0.886243	-0.771387	0.0241856
Solyc03g082660	turquoise	0.450797	0.0117241	-0.327429	0.0838629	0.0640182	0.804923
Solyc03g082690	yellow	-0.0449203	0.842335	0.676907	0.0010801	-0.111404	0.611417
Solyc03g082720	yellow	0.596499	0.00148	0.108046	0.591822	-0.0284389	0.916746
Solyc03g082805	brown	-0.236491	0.196384	-0.215388	0.14358	-0.207842	0.296395
Solyc03g082970	brown	-0.257414	0.111896	0.00539701	0.987202	-0.259698	0.122445
Solyc03g083100	turquoise	0.188403	0.333646	-0.0209029	0.935732	0.113488	0.61162
Solyc03g083170	brown	-0.219377	0.113021	0.0129945	0.935732	-1.64181	0.0126372
Solyc03g083180	brown	-1.75214	0.0185928	0.00582769	0.971298	-1.36438	0.0365204
Solyc03g083320	yellow	0.317718	0.106778	1.61638	0.00237147	0.127561	0.417759
Solyc03g083360	turquoise	0.460712	0.0429642	0.0563385	0.794642	0.0265151	0.925627
Solyc03g083400	brown	0.00622192	0.978229	-0.256302	0.0932556	-0.588982	1.92361e-05
Solyc03g083440	blue	-0.264231	0.141415	0.0262382	0.913457	0.653672	0.000369358
Solyc03g083450	yellow	0.113666	0.548614	0.122216	0.48439	0.0175338	0.950744
Solyc03g083460	yellow	0.0161049	0.945775	0.369553	0.139555	0.105868	0.629425
Solyc03g083470	yellow	0.552675	0.0073957	0.402268	0.0628071	0.000212883	0.999477
Solyc03g083480	yellow	0.537937	0.0663558	1.09439	0.00342926	0.110771	0.58662
Solyc03g083560	yellow	0.170674	0.334253	0.0702431	0.753288	0.0284447	0.915405
Solyc03g083620	turquoise	-0.0390957	0.82685	-0.0186172	0.918693	-0.0747243	0.712203
Solyc03g083680	yellow	1.30943	0.00911795	1.94146	0.000286179	1.08432	0.0223589
Solyc03g083720	yellow	0.852487	0.000329208	0.693819	0.00515911	1.08552	3.37219e-06
Solyc03g083730	yellow	0.987866	1.81694e-06	1.52488	3.44163e-14	1.0366	4.01204e-07
Solyc03g083770	red	0.380884	0.0137637	0.716482	2.59958e-06	0.905478	9.77786e-10
Solyc03g083900	blue	0.00253556	0.992495	-0.577368	0.0101811	0.349363	0.0808304
Solyc03g083910	turquoise	1.21103	3.90444e-13	0.179178	0.330553	0.421178	0.0147202
Solyc03g083960	brown	-0.365245	0.0326952	-0.607837	0.000645242	-0.771036	7.60767e-06
Solyc03g093080	turquoise	0.919794	0.00833445	-0.818487	0.0256355	-0.0490455	0.834651
Solyc03g093130	turquoise	1.27052	4.28601e-06	-0.748848	0.0149466	-0.0831128	0.724047
Solyc03g093180	green	-0.979772	1.93335e-05	-0.0548239	0.810814	-0.257553	0.214093
Solyc03g093200	yellow	0.331254	0.0932117	0.0774305	0.715158	0.0408827	0.877273
Solyc03g093240	green	-0.66078	1.13105e-05	-0.0792158	0.710651	-0.216493	0.183503
Solyc03g093340	green	-0.199288	0.297839	0.106042	0.59309	0.0124369	0.965382
Solyc03g093360	turquoise	0.945206	9.16183e-07	-0.0357961	0.89095	0.653626	0.000694222
Solyc03g093410	yellow	0.16125	0.402502	0.709528	0.00828187	0.488688	0.0441532
Solyc03g093460	brown	-0.252369	0.203245	-0.503933	0.0389426	-0.65717	0.00560507
Solyc03g093500	turquoise	0.148737	0.291419	-0.0105592	0.948859	-0.0103326	0.961107
Solyc03g093510	turquoise	0.267923	0.172882	-0.16207	0.392277	0.0244877	0.931961
Solyc03g093540	yellow	0.101113	0.549689	0.059181	0.693046	0.058448	0.792872
Solyc03g093550	yellow	0.147226	0.442808	0.0655328	0.747484	0.0647724	0.793285
Solyc03g093560	yellow	0.102405	0.384725	0.044903	0.639111	0.0559	0.735177
Solyc03g093610	turquoise	0.551741	0.0157708	-0.0375591	0.878038	0.37801	0.0879381
Solyc03g093680	blue	0.0277128		0.0256485		0.176474
Solyc03g093700	red	0.0359652	0.749381	-0.00817317	0.944351	1.19758	0.0355891
Solyc03g093790	red	0.40867	0.0928328	0.00851128	0.974683	0.654049	0.0187968
Solyc03g093800	brown	-1.78684	7.89677e-16	-0.672364	0.00412005	-1.3568	1.05062e-09
Solyc03g093880	yellow	0.0631057	0.747013	0.0702697	0.681101	0.123904	0.560915
Solyc03g094030	grey	-0.00193426	0.992648	-0.0942504	0.550439	0.0185436	0.94736
Solyc03g094175	green	-0.1437	0.414792	-0.00599782	0.979921	-0.0938917	0.664054
Solyc03g095310	blue	0.0450295	0.636859	0.00598821	0.956038	1.43267	0.0281358
Solyc03g095650	blue	-0.100858	0.449958	0.0380255	0.77717	0.960528	0.0235819
Solyc03g095700	blue	-0.0241262		-2.74084e-05		3.85725	0.00477546
Solyc03g095770	grey	0.00241356	0.992495	-0.0694839	0.695727	-0.0811181	0.728319
Solyc03g095780	turquoise	2.0637	1.04191e-08	1.10937	0.00421942	1.8257	4.5867e-07
Solyc03g095940	turquoise	0.202689	0.304893	-0.0596013	0.751134	-0.429922	0.0939024
Solyc03g095970	green	-0.856794	0.000131707	-0.373618	0.0931111	-0.183673	0.37585
Solyc03g095980	turquoise	1.6558	7.41093e-05	0.812781	0.0506479	0.782619	0.0359579
Solyc03g096050	green	-2.06653	0.00872682	0.0246382	0.85517	-0.17047	0.237458
Solyc03g096290	blue	0.281803	0.180071	-0.067935	0.725123	0.490592	0.0473698
Solyc03g096380	green	-0.489031	0.00981977	-0.0586772	0.804678	-0.421571	0.0260165
Solyc03g096450	yellow	0.036871	0.869642	0.00656471	0.981372	-0.140953	0.518662
Solyc03g096460	red	0.0847029	0.677392	0.348253	0.108058	0.310364	0.134976
Solyc03g096545	red	1.05958	0.0129791	0.10281	0.333113	0.912257	0.0256591
Solyc03g096670	blue	0.0484888	0.527073	0.00743679	0.944303	3.98978	1.75546e-05
Solyc03g096730	turquoise	0.558948	0.000290595	0.0938574	0.658809	0.517706	0.000772483
Solyc03g096740	blue	0.372994	0.115031	1.07429	0.00042325	0.908074	0.00202489
Solyc03g096760	blue	-0.12927	0.497877	0.0145118	0.963487	0.477792	0.0258135
Solyc03g096770	brown	-0.525867	0.0759405	-0.0273013	0.868487	-0.431941	0.111178
Solyc03g096780	brown	-0.809352	4.65894e-05	-0.161771	0.394721	-0.623683	0.00152333
Solyc03g097050	turquoise	-0.00344219	0.9887	-1.48396	4.53812e-09	-1.09936	1.11945e-05
Solyc03g097170	brown	-0.275723	0.177337	-1.34525	0.00123772	-1.18783	0.00235298
Solyc03g097180	blue	0.18046	0.334319	0.0702372	0.751476	0.383317	0.0538199
Solyc03g097270	blue	-0.118505	0.500547	-0.0909383	0.681451	0.28865	0.0854357
Solyc03g097380	red	0.0547949	0.799944	0.0892905	0.672298	0.51491	0.00800877
Solyc03g097580	brown	-1.46384	0.00925111	-1.59706	0.00947785	-0.267945	0.114575
Solyc03g097590	green	-0.238712	0.215233	-0.0645638	0.768373	-0.133029	0.534026
Solyc03g097600	brown	-0.0419511	0.819059	-0.0335688	0.839898	-0.395189	0.127602
Solyc03g097610	red	0.756655	0.0388933	0.119196	0.29053	0.196846	0.303095
Solyc03g097660	blue	0.177651	0.250145	-0.0171763	0.956843	0.49028	0.000550055
Solyc03g097820	turquoise	1.00916	4.54879e-08	0.0278672	0.919983	0.54831	0.00326078
Solyc03g097830	blue	0.575091	0.00224408	0.119258	0.548162	0.638209	0.000634742
Solyc03g097870	red	0.216948	0.229309	0.333464	0.0945776	0.336519	0.0756175
Solyc03g097910	turquoise	0.168787	0.248196	-0.337575	0.0196903	-0.221435	0.13401
Solyc03g097930	yellow	0.0328793	0.889786	0.198909	0.299445	-0.00734889	0.981591
Solyc03g097990	turquoise	0.240407	0.22015	0.0044895	0.989007	0.0110328	0.969878
Solyc03g098020	brown	-0.64101	0.00386154	-0.180272	0.347977	-0.494022	0.0229561
Solyc03g098030	brown	-1.13232	0.000576404	-0.731261	0.0248937	-0.635168	0.0302095
Solyc03g098060	brown	-0.188645	0.318598	-0.0937888	0.557951	-0.643277	0.0322962
Solyc03g098100	blue	0.0266566	0.841253	0.011855	0.927685	2.06376	0.000582305
Solyc03g098110	blue	0.107606	0.578767	0.109017	0.539734	1.35655	8.64336e-08
Solyc03g098140	turquoise	0.0994127	0.611435	-0.371849	0.0778103	-0.0967566	0.662216
Solyc03g098240	blue	0.00148173	0.995125	-0.0492508	0.789313	0.485809	0.071923
Solyc03g098290	red	0.271349	0.0491181	0.0419227	0.5416	1.85843	0.00815373
Solyc03g098320	brown	-0.0670944	0.625264	0.00168409	0.992436	-0.060991	0.729911
Solyc03g098490	green	-1.11863	0.00148	-0.125605	0.40193	-0.294997	0.203904
Solyc03g098730	yellow	0.16813	0.336992	1.52987	4.1829e-05	1.38364	0.000127962
Solyc03g098740	blue	0.0661855	0.514878	0.0644425	0.286353	2.25951	0.00100719
Solyc03g098780	turquoise	-0.294975	0.172848	-1.38212	4.05293e-07	-0.24742	0.266309
Solyc03g098790	turquoise	-0.00902352	0.956826	-1.38838	0.0143486	-0.0507795	0.769596
Solyc03g098795	turquoise	1.5526	0.0255584	-0.057198	0.208271	0.0299291	0.827191
Solyc03g110930	brown	-0.197029	0.276877	0.0221415	0.939544	-0.482841	0.013115
Solyc03g110990	red	0.8066	0.0550502	0.138369	0.10082	1.28822	0.0147232
Solyc03g111010	brown	-0.259047	0.0240717	-0.55658	2.33804e-07	-0.214893	0.0740512
Solyc03g111050	green	-0.612636	0.000685721	-0.0740934	0.739719	-0.370164	0.0386027
Solyc03g111100	blue	-0.0344651	0.718513	-0.0174174	0.836972	3.3761	2.67477e-05
Solyc03g111170	blue	1.45911	0.00411764	1.59356	0.00312591	1.8929	0.000199759
Solyc03g111260	green	-0.760666	7.15943e-09	-0.170452	0.286366	-0.567502	1.76273e-05
Solyc03g111310	blue	0.0621162	0.756922	-0.00195762	0.993848	0.100585	0.654814
Solyc03g111530	turquoise	0.709823	0.048269	0.105982	0.335234	0.531572	0.0885383
Solyc03g111550	blue	0.100359	0.374655	0.0322869	0.755412	2.04206	0.000560817
Solyc03g111610	green	-0.135812	0.442236	0.00761143	0.982059	0.0967787	0.64178
Solyc03g111710	brown	-0.408442	0.00897238	-0.380232	0.0227196	-0.65987	2.04646e-05
Solyc03g111720	blue	0.32873	0.123679	-0.0516696	0.811771	0.807444	0.00103141
Solyc03g111800	yellow	0.0649319	0.756515	0.426577	0.0426578	0.104678	0.636165
Solyc03g111810	blue	0.151664	0.429673	0.0261775	0.916837	0.45011	0.0600105
Solyc03g111870	blue	-0.0550788	0.786862	0.0260031	0.910434	0.26992	0.233257
Solyc03g111940	green	-0.614613	0.0101198	-0.012499	0.96708	-0.23865	0.2615
Solyc03g111970	brown	-0.232572	0.246753	-0.705606	0.0181419	-0.349867	0.141409
Solyc03g112010	green	-0.540779	0.0689856	-0.000363091	0.998092	-0.1206	0.547624
Solyc03g112030	yellow	0.0350606	0.693569	1.75985	0.0409321	0.085757	0.387837
Solyc03g112050	brown	-0.203953	0.226496	-0.350306	0.0495771	-0.410473	0.0157158
Solyc03g112130	brown	0.00644646	0.979271	-0.107313	0.590852	-0.385657	0.0459162
Solyc03g112140	blue	0.136207	0.470177	0.00356565	0.990179	0.663421	0.0167976
Solyc03g112160	green	-0.895019	8.65513e-05	-0.380095	0.0851773	-0.326376	0.116908
Solyc03g112210	green	-0.2828	0.179606	0.0235325	0.927685	-0.0685153	0.777018
Solyc03g112220	red	-0.0449714	0.84077	0.139036	0.466787	0.0917904	0.688743
Solyc03g112230	blue	-0.355453	0.0289711	-0.120493	0.534342	0.121216	0.525093
Solyc03g112340	yellow	1.06783	0.00247178	1.01227	0.00643022	0.999001	0.00413521
Solyc03g112870	red	0.636619	2.58586e-09	0.34701	0.00283032	0.527604	1.06474e-06
Solyc03g112950	brown	-0.291355	0.133384	-0.302214	0.15214	-0.558578	0.00961127
Solyc03g112960	turquoise	0.458211	0.0406078	0.0170327	0.952266	0.16436	0.445271
Solyc03g113210	turquoise	0.317281	0.108695	-0.00958673	0.952056	1.16949	0.0134926
Solyc03g113250	red	0.201164	0.231252	0.184719	0.163443	0.887353	0.020847
Solyc03g113270	turquoise	0.0100208	0.967673	-0.150064	0.4324	-0.101536	0.648948
Solyc03g113390	yellow	0.135178	0.475772	0.460535	0.0356134	0.174465	0.394489
Solyc03g113420	blue	0.113958	0.499708	0.0704788	0.621871	0.827464	0.0166588
Solyc03g113430	blue	0.222354	0.164749	0.311819	0.0654781	0.583793	0.000157803
Solyc03g113490	yellow	0.095623	0.611949	0.650798	0.0358936	-0.0373242	0.885093
Solyc03g113520	turquoise	-0.164991	0.386138	-0.955478	8.32579e-05	-1.02017	1.84688e-05
Solyc03g113630	green	-0.610975	0.000130054	-0.110314	0.575417	-0.25908	0.118099
Solyc03g113680	red	0.0088441	0.973021	0.328928	0.102236	0.658983	0.000636376
Solyc03g113710	yellow	0.061664	0.594756	1.77486	0.00412005	0.133772	0.330355
Solyc03g113720	red	0.106771	0.551574	0.0694633	0.672298	0.614928	0.0366889
Solyc03g113880	red	0.337017	0.115141	0.121897	0.486262	0.886406	0.000210756
Solyc03g113900	blue	0.277403	0.191094	0.210818	0.249878	0.272235	0.231291
Solyc03g113910	turquoise	0.546538	0.015623	0.327587	0.139855	0.771536	0.000808258
Solyc03g113920	blue	0.042559	0.83926	-0.0845837	0.691066	0.109392	0.587751
Solyc03g113930	blue	-0.0660969	0.412717	-0.0283178	0.68115	1.87929	0.00731035
Solyc03g113950	brown	-0.381157	0.0477454	-0.42231	0.0421087	-0.599265	0.00282923
Solyc03g113990	brown	-0.696358	0.00349111	-0.427926	0.0716705	-0.6104	0.00961288
Solyc03g114000	blue	0.266033	0.11707	0.090605	0.671347	0.463218	0.00703599
Solyc03g114020	yellow	0.0368466	0.869642	-0.029647	0.914303	-0.358032	0.0387979
Solyc03g114130	brown	-0.485593	0.00205473	-0.247694	0.148511	-0.647479	3.32846e-05
Solyc03g114150	brown	-0.71482	2.9284e-10	-0.630997	3.61087e-08	-1.08428	3.41092e-22
Solyc03g114175	yellow	0.722801	0.00317111	1.42741	2.01986e-09	0.419708	0.0719182
Solyc03g114210	blue	-0.159964	0.327004	-0.0674681	0.603518	0.0352612	0.881385
Solyc03g114320	brown	-0.255557	0.01815	-0.551601	6.78116e-08	-0.687478	6.79476e-12
Solyc03g114360	blue	-0.152572	0.367427	0.00173417	0.994204	0.714416	0.0276177
Solyc03g114450	brown	-0.301855	0.0390459	-0.431718	0.00403697	-0.320114	0.0303161
Solyc03g114480	brown	-0.0837319	0.675395	-0.0338487	0.885159	-0.357194	0.128824
Solyc03g114500	turquoise	0.913131	6.57758e-08	0.312693	0.0925156	0.693774	5.0689e-05
Solyc03g114510	brown	-0.319681	0.0158912	-0.1204	0.491723	-0.574352	1.09514e-05
Solyc03g114640	brown	-0.453675	0.0232922	-0.709031	0.00099778	-0.643356	0.00188567
Solyc03g114660	brown	-0.551804	0.0131067	-0.112773	0.559488	-0.409591	0.0584089
Solyc03g114720	turquoise	0.0628133	0.765938	-0.592105	0.0155848	-0.0515382	0.840001
Solyc03g114730	turquoise	0.275227	0.107312	-0.70185	0.000187555	-0.340904	0.0599067
Solyc03g114740	turquoise	0.185315	0.322557	-0.0715003	0.639129	-0.0978136	0.648161
Solyc03g114760	turquoise	0.432838	0.0537145	0.0782282	0.690631	0.256768	0.234561
Solyc03g114790	turquoise	0.698249	0.0114376	0.104659	0.53779	0.64869	0.0175878
Solyc03g114810	turquoise	0.248909	0.102695	-0.166438	0.34477	-0.0809933	0.688856
Solyc03g114890	yellow	0.431838	0.0647746	0.43023	0.0910386	0.020516	0.941633
Solyc03g114940	brown	-0.407614	0.0479848	-0.140333	0.463446	-0.469749	0.0264667
Solyc03g114950	blue	-0.0253325	0.914349	0.10635	0.555008	0.641274	0.0110405
Solyc03g115020	yellow	-0.0317628	0.881034	0.0337327	0.900353	-0.212079	0.261981
Solyc03g115040	yellow	0.524102	0.0377051	1.11258	5.24606e-05	0.54842	0.0329597
Solyc03g115200	turquoise	0.129675	0.500547	-0.244917	0.232398	0.537738	0.0164079
Solyc03g115230	blue	0.0206335	0.907272	0.0167356	0.919576	1.43215	0.00210445
Solyc03g115370	blue	-0.0215803	0.902361	0.033567	0.81062	0.0927451	0.604827
Solyc03g115540	turquoise	0.0395727	0.84341	-0.0284098	0.883594	-0.298793	0.199375
Solyc03g115610	yellow	0.671622	0.0429642	1.57531	3.51187e-05	1.3084	0.00044173
Solyc03g115650	brown	-0.402329	0.00989398	-0.0286997	0.918729	-0.362807	0.0208473
Solyc03g115740	turquoise	0.0672315	0.743433	-0.0602576	0.751476	-0.145279	0.503168
Solyc03g115770	brown	-0.524098	0.00167775	-0.522146	0.0025688	-0.640361	0.000131297
Solyc03g115890	red	0.0430185	0.835458	-0.00489653	0.984674	0.136004	0.527592
Solyc03g115900	red	0.271573	0.158415	0.291296	0.159678	0.826846	7.7117e-05
Solyc03g115920	turquoise	1.09766	7.77931e-07	0.520529	0.024139	1.10779	4.47334e-07
Solyc03g115930	blue	0.103752	0.354987	0.00868526	0.952266	0.19752	0.17503
Solyc03g115950	brown	-0.824324	2.16004e-05	-1.33268	7.09155e-12	-1.12132	6.73346e-09
Solyc03g115980	red	-0.119381	0.513534	-0.0555786	0.820977	0.194371	0.307739
Solyc03g115990	turquoise	0.531646	0.000252361	-0.0298375	0.913576	0.345532	0.0207089
Solyc03g116060	red	-0.239785	0.2163	-0.0433748	0.802178	0.269311	0.230239
Solyc03g116090	blue	0.0854802	0.60846	-0.00147022	0.994163	0.77984	0.0273924
Solyc03g116177	green	-0.0766985	0.663562	-0.0536672	0.73609	-0.0698382	0.752428
Solyc03g116250	green	-0.10977	0.474883	0.0360463	0.821721	-0.0584698	0.776343
Solyc03g116320	yellow	-0.0510981	0.777442	0.0851281	0.53779	0.0451684	0.848174
Solyc03g116500	turquoise	0.540583	0.0546979	0.0146908	0.948934	0.93649	0.0034756
Solyc03g116510	blue	0.787977	0.006926	1.59474	7.35723e-08	1.50233	2.7828e-07
Solyc03g116530	blue	0.111865	0.143486	0.0177617	0.830198	1.68018	0.0203339
Solyc03g116590	blue	-0.0716587	0.731317	-0.172504	0.365013	-0.0507789	0.842233
Solyc03g116630	blue	0.107216	0.37123	0.0741618	0.358063	2.26984	5.13919e-05
Solyc03g116680	blue	-0.232343	0.246517	0.0196287	0.937202	0.19631	0.367162
Solyc03g116690	yellow	2.17559	9.87474e-10	2.42148	7.54046e-12	1.67027	4.004e-06
Solyc03g116700	blue	1.46812	4.86722e-06	2.02389	1.5503e-10	2.19424	2.11636e-12
Solyc03g116710	blue	-0.0828552	0.668664	-0.0632354	0.727343	-0.0393975	0.878784
Solyc03g116730	red	0.0862192	0.672352	0.0232834	0.931623	0.5329	0.0153001
Solyc03g116740	red	1.46607	6.36387e-10	0.538723	0.0358936	1.85491	9.54723e-16
Solyc03g116750	turquoise	0.0511957	0.804821	-0.184257	0.330283	-0.187364	0.329039
Solyc03g116870	green	-0.218284	0.20258	0.0433276	0.869672	-0.142481	0.462018
Solyc03g116890	turquoise	1.02435	7.06475e-05	0.216292	0.270356	0.546832	0.0281358
Solyc03g116990	blue	-0.101508	0.607261	0.158976	0.399167	0.0252042	0.928858
Solyc03g117180	turquoise	0.0145684	0.953096	-0.614805	0.000336845	-0.471902	0.00467389
Solyc03g117250	red	1.05814	0.00526809	0.0414571	0.792836	1.54449	5.88144e-05
Solyc03g117280	turquoise	0.464024	0.0140322	-0.0317265	0.906077	0.313472	0.100405
Solyc03g117290	blue	-0.0528899	0.692337	0.0249478	0.850203	0.103427	0.51901
Solyc03g117300	blue	0.00957546	0.963924	0.0377808	0.820389	0.114152	0.561466
Solyc03g117410	blue	0.0482831	0.818419	0.119978	0.457992	0.0140851	0.96033
Solyc03g117580	yellow	0.0920522	0.639968	0.257079	0.185716	-0.206043	0.293839
Solyc03g117600	turquoise	0.617823	0.0318402	0.0169981	0.941595	-0.102563	0.631466
Solyc03g117630	blue	0.111049	0.415386	0.0161839	0.919847	2.98206	1.21159e-09
Solyc03g117680	blue	0.292636	0.132719	0.460127	0.0368273	0.607885	0.00374459
Solyc03g117760	turquoise	0.0630911	0.763568	-0.13444	0.48439	-0.0631758	0.786874
Solyc03g117800	blue	0.015474	0.905498	0.0100178	0.931052	2.35888	0.000618323
Solyc03g117860	blue	0.140882	0.099814	0.0501376	0.394721	3.92262	2.33899e-07
Solyc03g117870	blue	0.579578	0.00556952	0.160672	0.397568	0.343637	0.0926256
Solyc03g117890	brown	-0.440129	0.00089404	-0.351879	0.011498	-0.462621	0.000441883
Solyc03g117960	blue	1.3506	0.00434607	0.110838	0.251103	1.86741	8.70881e-05
Solyc03g118120	green	-0.239341	0.208775	-0.0785968	0.708327	0.0402195	0.879488
Solyc03g118130	brown	-0.199246	0.238592	-0.425468	0.0178696	-0.320575	0.0627607
Solyc03g118270	turquoise	0.366629	0.0601093	-0.113255	0.563636	0.0526512	0.835498
Solyc03g118290	green	-0.117844	0.515031	-0.00925328	0.972012	-0.130903	0.536753
Solyc03g118300	brown	-0.361535	0.0593417	-0.0787097	0.713709	-0.538254	0.00795294
Solyc03g118340	blue	0.0764309	0.676935	0.0660691	0.772381	0.586943	4.37685e-05
Solyc03g118420	blue	0.0890475	0.65683	0.0997128	0.619988	0.667796	0.00058997
Solyc03g118470	turquoise	0.13821	0.472184	-0.0489846	0.821721	-0.0285699	0.916199
Solyc03g118510	brown	-0.376525	0.0183313	-0.733637	5.40973e-06	-0.266851	0.107121
Solyc03g118630	green	-0.0632574	0.756589	0.143241	0.4209	0.0963186	0.674947
Solyc03g118650	turquoise	0.511285	0.000868763	0.0252971	0.931052	0.325223	0.0407137
Solyc03g118710	brown	-0.6647	0.00300189	-0.381292	0.0886749	-1.03716	5.63742e-06
Solyc03g118750	turquoise	0.0343516	0.880737	-0.11813	0.549766	-0.143448	0.480092
Solyc03g118780	turquoise	1.051	0.000460902	0.0238408	0.91587	1.07447	0.000297463
Solyc03g118810	blue	0.101059	0.443472	-0.00633902	0.972012	1.19639	0.0124839
Solyc03g118820	blue	0.0996106	0.528644	0.0241434	0.887566	0.0962843	0.621585
Solyc03g118970	blue	-0.0496845	0.783107	0.0282993	0.878038	0.365861	0.147141
Solyc03g119060	green	-0.795562	2.24299e-11	-0.228987	0.0982315	-0.224153	0.0900559
Solyc03g119070	green	-0.396573	0.0199991	0.185705	0.316889	-0.0184037	0.941633
Solyc03g119150	green	-0.446783	0.00502779	-0.0327763	0.903167	-0.109849	0.566857
Solyc03g119200	brown	-0.0404922	0.857501	-0.106228	0.600279	-0.468027	0.0187132
Solyc03g119210	brown	-0.398241	0.0154004	-0.230131	0.193647	-0.327111	0.0502185
Solyc03g119250	brown	-0.117902	0.466132	-0.109566	0.363319	-0.0860317	0.669487
Solyc03g119300	blue	0.0226629	0.917368	0.116895	0.433033	0.46731	0.0890025
Solyc03g119310	turquoise	0.16222	0.342753	-0.566091	0.00147189	-0.442566	0.0101108
Solyc03g119390	yellow	0.0936886	0.628058	0.361494	0.143984	0.150389	0.488846
Solyc03g119450	green	-0.543398	0.00407333	0.0123729	0.970513	-0.133544	0.513238
Solyc03g119510	turquoise	0.134701	0.428504	-0.0348154	0.836972	0.0844466	0.689162
Solyc03g119530	turquoise	1.03283	1.07449e-05	0.0662229	0.753714	0.887714	0.000140854
Solyc03g119540	green	-0.171461	0.332513	-0.033031	0.903557	0.104275	0.623204
Solyc03g119600	turquoise	0.205165	0.284297	0.00229759	0.992436	-0.222789	0.300775
Solyc03g119660	blue	0.153807	0.13631	0.0711067	0.254191	1.47143	0.0241616
Solyc03g119740	grey	-0.123002	0.499407	0.400027	0.0287414	0.246251	0.172795
Solyc03g119810	blue	0.0532027	0.69662	1.25641	0.0219004	2.0527	0.000109529
Solyc03g119910	red	0.682377	0.0617017	0.794701	0.0751016	1.53797	0.00133986
Solyc03g119930	brown	-1.20606	1.53257e-08	-1.01807	2.11554e-06	-1.31958	7.0793e-10
Solyc03g119970	red	-0.0334344	0.885669	0.237626	0.228436	0.226106	0.254972
Solyc03g119980	blue	0.217103	0.270311	-0.000767174	0.997796	0.743704	0.00209331
Solyc03g120090	turquoise	0.254471	0.197235	-0.13874	0.468143	0.206473	0.326467
Solyc03g120100	turquoise	0.380331	0.115002	-0.0318537	0.872708	0.761773	0.0131452
Solyc03g120110	yellow	0.0738316	0.601855	0.0272394	0.847206	-0.191442	0.241059
Solyc03g120120	turquoise	0.16688	0.389115	-0.290527	0.186031	-0.180787	0.402529
Solyc03g120230	green	-0.277135	0.115617	-0.0349888	0.893678	-0.0535149	0.823162
Solyc03g120260	blue	1.16309	0.0026581	1.65147	3.97046e-05	2.03046	1.60117e-07
Solyc03g120290	brown	-1.0705	1.77967e-06	-1.39668	1.5308e-09	-1.21417	8.64336e-08
Solyc03g120340	blue	0.0769305	0.669612	-0.0423102	0.803012	0.175272	0.397485
Solyc03g120380	green	-0.0932304	0.457636	-0.0717401	0.413896	0.0593862	0.742239
Solyc03g120390	blue	-0.350253	0.119916	-0.0391178	0.803825	0.24585	0.253265
Solyc03g120410	turquoise	0.475715	0.0664866	0.0186636	0.937946	0.227232	0.301469
Solyc03g120420	turquoise	0.439972	0.0163332	-0.11687	0.556865	0.14834	0.46119
Solyc03g120470	red	0.413909	0.00407382	0.210046	0.19491	0.204251	0.195093
Solyc03g120510	grey	-0.133903	0.475981	-0.0313715	0.906313	-0.127529	0.544953
Solyc03g120620	turquoise	0.158928	0.402203	0.0381727	0.87902	0.339905	0.103055
Solyc03g120640	red	0.612311	0.000123882	0.398504	0.0183806	0.772965	7.32988e-07
Solyc03g120710	turquoise	0.0492194	0.812697	-0.240524	0.163715	0.0125998	0.962155
Solyc03g120740	blue	0.0967376	0.600599	0.0186494	0.935732	0.657351	0.0279591
Solyc03g120850	green	-0.357547	0.0171888	-0.0564677	0.810756	-0.13075	0.459111
Solyc03g120900	blue	0.196803	0.288379	0.121488	0.391801	0.528977	0.0697102
Solyc03g120980	blue	-0.0721155	0.723063	0.164691	0.388934	0.186385	0.332383
Solyc03g121080	yellow	0.137532	0.459319	-0.024983	0.930626	-0.279941	0.156963
Solyc03g121120	brown	-0.240609	0.23281	-0.0448683	0.824285	-0.76765	0.0116678
Solyc03g121180	red	0.639146	0.000150305	0.639115	0.000206678	0.878977	8.84502e-08
Solyc03g121190	yellow	3.35341	0.00027643	4.86698	9.52582e-08	3.69822	4.71908e-05
Solyc03g121240	turquoise	1.61717	0.0100889	0.0523232	0.484978	0.198592	0.164409
Solyc03g121270	blue	0.0479308	0.83034	0.14459	0.453169	0.0708943	0.767463
Solyc03g121400	turquoise	-0.0333947	0.871688	-0.0848317	0.559603	-0.343492	0.162877
Solyc03g121420	red	2.09591	0.00865916	2.52073	0.00338984	2.01498	0.0101687
Solyc03g121460	blue	0.0134477	0.956826	-0.0771032	0.670728	0.040019	0.879488
Solyc03g121540	blue	-0.0191681	0.935887	0.275827	0.109707	0.370984	0.021289
Solyc03g121600	turquoise	0.122007	0.219027	-0.0253766	0.789297	0.221051	0.105697
Solyc03g121620	turquoise	0.354563	0.0381318	-0.214883	0.246193	-0.393108	0.0251553
Solyc03g121670	blue	0.0281714	0.900002	-0.0218369	0.931052	0.526182	0.0307244
Solyc03g121860	blue	0.0987823	0.622641	0.0483316	0.846933	0.117034	0.605169
Solyc03g121880	blue	-0.0359286	0.872292	-0.0884223	0.615635	0.0211272	0.940891
Solyc03g121890	turquoise	0.213723	0.223309	-0.364503	0.0536481	-0.439403	0.0150629
Solyc03g121960	blue	0.0997887	0.615076	-0.0205181	0.94325	0.0763847	0.744473
Solyc03g121970	blue	0.0545996	0.762832	0.0767021	0.582087	1.25765	0.000537888
Solyc03g122190	turquoise	-0.0404944	0.857501	-0.276301	0.187978	-0.106593	0.635518
Solyc03g122240	turquoise	0.234756	0.209133	-0.293824	0.154133	-0.50837	0.0148543
Solyc03g122250	turquoise	0.540066	0.00726718	-0.033143	0.898085	0.00253278	0.994608
Solyc03g122270	brown	-0.179172	0.173782	-0.494407	4.8599e-05	-0.609414	2.91887e-07
Solyc03g122300	turquoise	0.186762	0.217277	-0.129506	0.477611	-0.332313	0.0247393
Solyc03g122310	brown	-0.441987	0.00143556	-0.518656	0.000231466	-0.51768	0.000162695
Solyc03g122340	turquoise	-0.0809763	0.660028	-0.141051	0.334251	-0.112631	0.594027
Solyc03g122350	brown	-0.202112	0.299502	-0.416212	0.110542	-0.625315	0.0229467
Solyc03g123370	blue	0.0483376	0.828225	-0.10699	0.564634	-0.0344727	0.897938
Solyc03g123390	turquoise	-0.176815	0.355142	-1.00043	8.93028e-05	-0.209648	0.321883
Solyc03g123410	red	0.581063	0.00307462	0.425304	0.0396767	1.04055	6.73247e-08
Solyc03g123460	grey	0.577527	0.0243994	0.194363	0.297761	0.0466576	0.856363
Solyc03g123540	blue	-0.0221442	0.729256	-0.00225047	0.977867	2.33919	0.0217963
Solyc03g123620	turquoise	-0.0715121	0.719662	-1.08968	1.6699e-09	-0.618752	0.00049352
Solyc03g123740	turquoise	0.143067	0.410983	-0.357956	0.0488124	0.168048	0.360151
Solyc03g123790	turquoise	0.335807	0.0364852	-0.168195	0.362646	-0.092612	0.650692
Solyc03g123860	blue	0.0631023	0.758253	0.0392408	0.862141	0.629398	0.01477
Solyc03g123980	brown	-0.186704	0.323402	-0.107903	0.583806	-0.274598	0.179532
Solyc03g150107	grey	0.0684637	0.706228	-0.00244209	0.991031	-0.0149728	0.95352
Solyc04g005040	turquoise	0.209395	0.267925	-0.0320676	0.865547	-0.088867	0.67548
Solyc04g005050	blue	0.658101	0.023265	0.11281	0.473806	0.301472	0.19692
Solyc04g005060	blue	0.209493	0.243317	0.0995426	0.440162	0.482727	0.0963057
Solyc04g005070	brown	-0.818057	0.0286062	-0.699178	0.0709928	-1.1559	0.00601474
Solyc04g005090	brown	-0.191423	0.316915	-0.132523	0.410595	-0.223961	0.306414
Solyc04g005100	brown	-0.365266	0.00313924	-0.532037	1.53546e-05	-0.873128	2.83058e-13
Solyc04g005160	blue	0.690842	0.000109645	0.350303	0.0659992	0.355523	0.0494088
Solyc04g005190	green	-0.244756	0.2163	0.0280256	0.914484	-0.00254947	0.994023
Solyc04g005200	green	-0.335269	0.137798	0.00169028	0.995434	-0.119307	0.579375
Solyc04g005480	turquoise	0.0563233	0.794148	-0.0564472	0.808597	-0.211617	0.296535
Solyc04g005550	brown	-0.398315	0.0925484	-0.0653807	0.733628	-0.433823	0.0844027
Solyc04g005555	brown	-0.505416	0.0103683	-0.0693571	0.755625	-0.35784	0.0664965
Solyc04g005610	yellow	0.118629	0.491099	0.558247	0.0840543	0.0441723	0.855189
Solyc04g005670	blue	0.148311	0.40791	-0.0177838	0.935732	0.523861	0.0665838
Solyc04g005800	brown	-0.517874	0.0498234	-0.094239	0.573803	-0.403929	0.108701
Solyc04g006960	brown	-0.660705	0.0352591	-0.0927001	0.534342	-0.540807	0.0674421
Solyc04g006970	brown	-1.06994	4.42693e-07	-1.04782	1.00251e-06	-2.35313	8.96061e-28
Solyc04g007000	turquoise	1.05435	1.28295e-05	0.222748	0.266724	0.754628	0.00165917
Solyc04g007130	turquoise	0.328013	0.145431	0.0360692	0.849813	0.0399718	0.872814
Solyc04g007200	red	3.35888	0.00397876	3.46338	0.00523459	4.03931	0.000507964
Solyc04g007260	red	0.354626	0.120173	0.0798865	0.655722	0.288587	0.207251
Solyc04g007270	turquoise	-0.032858	0.887923	-0.102524	0.591602	-0.205461	0.333127
Solyc04g007320	yellow	0.329519	0.133615	0.195907	0.297761	0.17329	0.423643
Solyc04g007340	turquoise	0.0927199	0.645512	-0.128192	0.495519	-0.166994	0.432502
Solyc04g007490	blue	0.632544	0.00360694	0.60727	0.0079432	0.92886	1.58884e-05
Solyc04g007500	blue	0.714932	0.00183466	0.405362	0.0822778	0.930723	4.27096e-05
Solyc04g007530	blue	-0.163664	0.388774	-0.144443	0.445785	0.625608	0.00346533
Solyc04g007620	turquoise	1.06423	0.0203777	-0.0392722	0.743092	-0.0580112	0.749512
Solyc04g007630	brown	-0.739791	0.00223304	-1.16054	2.95163e-06	-1.14057	2.76085e-06
Solyc04g007640	turquoise	0.175451	0.31337	-0.501619	0.00722064	-0.0952277	0.651435
Solyc04g007660	turquoise	0.733242	0.0121152	0.162685	0.327073	0.126842	0.555028
Solyc04g007690	red	0.0250759	0.907017	0.620876	0.0536049	0.507306	0.0707518
Solyc04g007720	blue	0.0748969	0.708537	0.0434578	0.834205	0.196324	0.366858
Solyc04g007780	red	-0.0345761	0.879339	0.0641633	0.756292	0.344881	0.127135
Solyc04g007790	green	-0.758832	1.59157e-05	-0.138378	0.473186	-0.229565	0.205086
Solyc04g007800	brown	-0.857244	0.00038933	-0.160002	0.394721	-0.618851	0.00824123
Solyc04g007880	turquoise	0.333663	0.124659	-0.0334903	0.886562	-0.123421	0.574555
Solyc04g007890	turquoise	0.00810648	0.976432	-0.193459	0.309211	-0.813955	1.64577e-05
Solyc04g007950	red	0.21158	0.27606	0.228921	0.226562	0.466891	0.0801877
Solyc04g007980	brown	-0.18399	0.317813	-0.360476	0.0787118	-0.192945	0.330247
Solyc04g007990	blue	-0.153097	0.291419	0.00724882	0.971025	0.317284	0.15185
Solyc04g008040	green	-0.348857	0.0896004	-0.458826	0.0487602	0.0122512	0.966244
Solyc04g008110	blue	-0.0263698	0.904929	-0.0420733	0.827368	0.221139	0.315847
Solyc04g008120	brown	-0.474853	0.0655496	-0.389028	0.129558	-0.0984191	0.660791
Solyc04g008210	brown	-0.0118638	0.956735	-0.226142	0.134663	-0.678765	3.24353e-07
Solyc04g008220	yellow	0.0270296	0.913697	0.000536012	0.998092	-0.306696	0.138851
Solyc04g008240	turquoise	0.207474	0.239999	0.0450311	0.861141	-0.171996	0.378616
Solyc04g008310	brown	-0.428815	0.0173642	-0.143981	0.453277	-0.447257	0.01405
Solyc04g008330	brown	-1.35025	0.0123131	-0.033384	0.792201	-0.502471	0.0879793
Solyc04g008380	turquoise	0.0107754	0.963965	-0.308182	0.0826596	-0.099559	0.619906
Solyc04g008410	red	0.112735	0.555349	0.126758	0.467082	0.17529	0.416915
Solyc04g008650	turquoise	-0.025894	0.89327	-0.0610365	0.644616	-0.000282398	0.997783
Solyc04g008870	green	-0.546292	0.0323792	-0.0645205	0.746421	0.013939	0.961418
Solyc04g009020	green	-0.0276237	0.901705	0.206511	0.267925	0.104522	0.641686
Solyc04g009050	grey	0.0120366	0.960843	-0.0531373	0.774544	-0.0521602	0.832922
Solyc04g009300	green	-0.289341	0.095601	-0.0353863	0.893421	-0.0106806	0.96865
Solyc04g009350	green	-0.200604	0.309034	0.254699	0.22326	0.0149951	0.958834
Solyc04g009420	green	-0.215409	0.270585	-0.0167647	0.952266	0.020879	0.942849
Solyc04g009440	blue	0.186008	0.27016	0.0718608	0.57328	1.5691	0.000107145
Solyc04g009720	green	-0.223945	0.249605	0.0338978	0.892274	-0.0313051	0.909683
Solyc04g009850	green	-0.791434	0.0015232	0.0139073	0.964053	-0.314056	0.150701
Solyc04g009860	yellow	0.776854	0.00288336	0.692973	0.0114571	0.356382	0.126948
Solyc04g009870	yellow	1.1679	0.000540877	2.23052	5.10644e-12	1.41354	2.21896e-05
Solyc04g009900	blue	-0.330834	0.0583539	0.125927	0.520445	0.736422	1.11945e-05
Solyc04g009960	blue	0.0821822	0.681242	-0.157388	0.3624	0.708296	0.00644491
Solyc04g010250	green	-0.365793	0.0123699	0.331227	0.0319447	0.0824433	0.673962
Solyc04g011350	turquoise	0.705832	0.000861726	0.29391	0.160171	0.216446	0.294025
Solyc04g011390	turquoise	0.0318574	0.888051	-0.454805	0.0992736	-0.0783875	0.739576
Solyc04g011400	turquoise	0.497306	0.000159259	0.0541679	0.820299	0.343616	0.0113451
Solyc04g011420	yellow	0.157222	0.3935	0.138538	0.392277	0.00249841	0.994448
Solyc04g011440	blue	0.0339441	0.875527	-0.0774482	0.647999	0.012336	0.958834
Solyc04g011500	turquoise	0.323394	0.0394954	-0.141923	0.44619	-0.028549	0.907172
Solyc04g011530	red	0.475665	0.0117151	0.284729	0.148087	0.453965	0.0166461
Solyc04g011540	yellow	0.0890159	0.660502	0.831216	8.92836e-05	0.0808346	0.726258
Solyc04g011690	green	-0.755206	4.20351e-05	0.00784659	0.979529	-0.196054	0.301513
Solyc04g011750	yellow	1.19011	2.65507e-06	1.02511	8.34449e-05	0.927626	0.000246499
Solyc04g011770	yellow	1.01533	0.0208564	1.24346	0.0119367	1.34537	0.00370237
Solyc04g011810	blue	-0.751224	0.0211273	0.00508382	0.985966	0.453506	0.0832334
Solyc04g011820	green	-0.420422	0.0974242	-0.0176716	0.941595	0.0540824	0.827344
Solyc04g011830	blue	-0.0778449	0.682893	0.0844338	0.607447	0.905535	0.00229211
Solyc04g011840	blue	-0.204285	0.283111	0.004407	0.985125	0.907404	0.00240384
Solyc04g011850	blue	-0.133299	0.27606	0.00991088	0.952338	0.531782	0.0866469
Solyc04g011860	blue	-0.071161	0.658127	0.0178889	0.923249	0.327252	0.164366
Solyc04g011870	red	-0.0655115	0.652294	0.0112601	0.951242	0.606056	0.0719182
Solyc04g012050	blue	0.0712016	0.323698	0.0481126	0.274192	3.21071	0.000355917
Solyc04g012170	brown	0.0170954	0.946096	0.0316219	0.902853	-0.200068	0.333774
Solyc04g014290	yellow	0.0783008	0.62762	-0.0123913	0.948221	-0.959289	0.0320616
Solyc04g014330	turquoise	1.03184	0.00912762	0.0224057	0.893805	-0.117371	0.515139
Solyc04g014370	blue	0.0350396	0.878345	0.00376953	0.990936	0.466207	0.0465849
Solyc04g014400	turquoise	0.172703	0.361225	-0.127032	0.506658	-0.675912	0.0014816
Solyc04g014480	turquoise	0.383232	0.00663279	-0.106607	0.581669	-0.0481849	0.826497
Solyc04g014510	red	1.69406	0.000448427	2.11484	1.62064e-05	2.29815	1.26781e-06
Solyc04g014570	turquoise	0.610272	1.13417e-05	0.18359	0.271963	0.40095	0.004772
Solyc04g014600	blue	0.225572	0.255769	0.229656	0.253595	1.1307	5.02759e-06
Solyc04g014680	turquoise	0.312464	0.0538278	-0.203837	0.260402	0.0539381	0.81436
Solyc04g014770	blue	0.0754595	0.255567	0.0210976	0.75	0.0986191	0.224463
Solyc04g014810	turquoise	0.140487	0.368104	-0.261984	0.0943092	-0.1735	0.28062
Solyc04g014960	brown	-0.476973	0.0617017	-0.182392	0.303569	-0.609863	0.0285613
Solyc04g015030	red	0.0699064	0.635924	0.00546358	0.977292	1.05129	0.0150046
Solyc04g015160	grey	0.103009	0.514682	0.458611	0.115855	0.199813	0.314154
Solyc04g015190	yellow	-0.00865535	0.97296	0.0260952	0.918441	-0.005472	0.986922
Solyc04g015360	turquoise	0.0063236	0.978229	-0.569828	0.000181541	-0.474375	0.00148256
Solyc04g015450	brown	-0.400647	0.00833445	-0.0832508	0.693004	-0.508037	0.000808258
Solyc04g015460	yellow	0.259958	0.205844	0.660825	0.0134256	0.0617071	0.802712
Solyc04g015470	brown	-0.262082	0.206841	-0.297387	0.181617	-0.104268	0.642529
Solyc04g015520	blue	0.0699523	0.673654	-0.0317875	0.844782	0.114091	0.549268
Solyc04g015680	brown	-0.375972	0.00727983	-0.0265406	0.92641	-0.44602	0.00131365
Solyc04g015750	green	-0.121236	0.480721	-0.108776	0.437225	-0.0677865	0.762118
Solyc04g015820	turquoise	1.52485	2.54769e-12	1.08734	1.38031e-06	0.884133	6.57368e-05
Solyc04g015950	green	-0.362392	0.0707317	0.0287734	0.916722	-0.286494	0.159589
Solyc04g015970	blue	0.158906	0.407351	0.301324	0.166177	0.456337	0.0429703
Solyc04g016000	blue	0.132541	0.125505	0.0442179	0.492733	1.42422	0.0254612
Solyc04g016040	green	-1.14648	0.00403019	-0.0552783	0.718366	-0.326174	0.170108
Solyc04g016160	blue	0.457992	0.090438	0.669493	0.0954198	1.21747	0.0101108
Solyc04g016190	yellow	0.0639567	0.713035	0.0888233	0.495519	0.119031	0.547899
Solyc04g016200	green	-0.559521	0.00683109	-0.060437	0.789878	-0.164268	0.422764
Solyc04g016220	brown	-0.204613	0.256794	-0.464624	0.0217238	-0.306279	0.106859
Solyc04g016230	blue	0.0851615	0.378398	1.46337	0.0352218	1.72234	0.00918243
Solyc04g016330	blue	0.0696464	0.426307	0.0558121	0.334329	1.57993	0.0243942
Solyc04g016420	blue	0.00882257	0.956565	0.0130507	0.925798	0.571464	0.0785725
Solyc04g016480	grey	0.0720666	0.695472	0.0367608	0.840623	-0.0336163	0.889015
Solyc04g016550	brown	-0.334331	0.11555	-0.050865	0.820899	-0.557466	0.021289
Solyc04g017650	grey	-0.0525308	0.786344	-0.0366715	0.844157	-0.0554453	0.812781
Solyc04g017690	yellow	-0.0191259	0.952198	0.0789435	0.71704	-0.092537	0.654147
Solyc04g018110	turquoise	0.431177	0.0320688	-0.0849219	0.68649	0.14019	0.503293
Solyc04g024430	blue	-0.0663968	0.752212	0.291397	0.15726	0.454309	0.0256567
Solyc04g024840	brown	-0.0399313	0.855851	-0.00526145	0.985244	-0.365895	0.128289
Solyc04g025040	red	0.0172816	0.935887	0.106083	0.509332	0.2217	0.321412
Solyc04g025450	turquoise	0.0407685	0.831312	-0.0843172	0.504066	0.0504792	0.823162
Solyc04g025530	blue	0.155163	0.0720825	0.0897825	0.0473215	2.91423	0.000198048
Solyc04g025730	red	0.0192738	0.915198	0.0395566	0.76513	0.0751758	0.682546
Solyc04g025940	blue	0.0422742	0.85131	0.506628	0.0354235	0.280129	0.192672
Solyc04g026110	red	0.0734691	0.675368	0.00954289	0.96708	0.17939	0.37585
Solyc04g026230	green	-0.553117	0.0521028	-0.0809319	0.605181	-0.207787	0.332399
Solyc04g039820	grey	-0.0808664	0.570144	-0.0352524	0.790607	0.0114187	0.961197
Solyc04g040000	yellow	-0.152733	0.423245	-0.0509096	0.826874	-0.223982	0.28541
Solyc04g040130	yellow	1.89246	3.73221e-05	3.06426	3.18147e-12	1.95958	1.52914e-05
Solyc04g040180	blue	0.599358	0.068251	0.129694	0.158132	2.18399	1.06584e-05
Solyc04g045565	brown	-2	0.0111186	-0.0416249	0.573154	-0.216079	0.082473
Solyc04g048900	brown	-0.130735	0.474883	0.156308	0.424278	-0.655803	0.000454861
Solyc04g048950	yellow	0.423725	0.0787541	0.56785	0.0441616	0.10738	0.631452
Solyc04g049090	yellow	0.221068	0.20824	0.299443	0.112788	0.0373504	0.886267
Solyc04g049680	brown	-0.133149	0.454252	-0.067723	0.676096	-0.517647	0.0739932
Solyc04g049800	green	-0.280802	0.184927	0.025724	0.914303	-0.232716	0.291905
Solyc04g049840	red	0.0376484	0.870397	0.0449197	0.856302	0.433093	0.037582
Solyc04g050160	red	0.131264	0.495477	0.0955648	0.622248	0.262462	0.210977
Solyc04g050440	red	1.65828	0.000110303	1.85867	1.87088e-05	1.74598	3.74386e-05
Solyc04g050540	green	-0.381038	0.0368328	-0.0773892	0.722626	-0.2694	0.148815
Solyc04g050620	blue	0.0908413	0.645986	0.138866	0.428763	0.0989154	0.666892
Solyc04g050730	red	0.0541303	0.392087	-0.0137262	0.837591	0.0702119	0.360718
Solyc04g051280	brown	-1.35092	4.44712e-11	-1.0018	1.71772e-06	-2.11056	1.07817e-25
Solyc04g051360	blue	0.0744792		0.0392995		3.45605	0.00691033
Solyc04g051800	brown	-0.671749	1.05268e-07	-0.471117	0.00031798	-0.591107	3.22557e-06
Solyc04g051820	brown	-0.283819	0.024833	-0.67883	1.97394e-08	-0.692072	7.76226e-09
Solyc04g053110	blue	-0.0366765	0.851034	0.0191952	0.935046	0.559744	0.0613766
Solyc04g053130	brown	0.0519221	0.800752	-0.109736	0.581669	-0.214129	0.212743
Solyc04g054140	blue	-0.00961785	0.968418	0.0271713	0.916837	0.111261	0.619906
Solyc04g054190	green	-0.279353	0.115918	-0.207854	0.272556	-0.17961	0.352761
Solyc04g054260	blue	0.80322	2.00513e-05	0.723025	0.000178921	0.886941	1.72278e-06
Solyc04g054320	green	-0.673993	0.00164082	-0.0183987	0.951448	-0.394233	0.0537999
Solyc04g054490	brown	-0.898261	1.38723e-07	-0.752103	1.23022e-05	-0.936356	4.26825e-08
Solyc04g054500	turquoise	0.0633753	0.758635	-0.231574	0.245703	-0.106387	0.635638
Solyc04g054690	yellow	1.09718	0.00264976	0.646801	0.0663014	0.334073	0.167403
Solyc04g054730	brown	-0.550098	0.0163332	-0.382338	0.0983376	-0.790183	0.00093733
Solyc04g054740	green	-0.701751	0.0415747	-0.795091	0.0461813	-0.133855	0.484396
Solyc04g054810	turquoise	0.73361	3.03114e-10	-0.000810866	0.992368	0.447108	0.000202129
Solyc04g054820	blue	0.40131	0.0355844	0.271457	0.170582	0.709675	0.000211699
Solyc04g054890	blue	0.0453193	0.804131	0.152771	0.268165	0.639825	0.0492805
Solyc04g054950	yellow	1.028	0.0106372	2.46646	8.11425e-10	1.33511	0.00115986
Solyc04g054980	brown	-0.200033	0.231715	-0.699244	3.54597e-05	-0.403308	0.015756
Solyc04g055050	yellow	0.140794	0.387408	0.011909	0.953811	0.0872723	0.660747
Solyc04g055170	turquoise	0.232439	0.124248	-0.216673	0.1915	0.0100795	0.96865
Solyc04g055250	brown	-0.11631	0.521971	-0.470688	0.010761	-0.348441	0.0484624
Solyc04g056320	yellow	-0.106085	0.589029	-0.0454178	0.845966	-0.413347	0.070059
Solyc04g057830	yellow	0.118117	0.230493	1.79235	0.0169442	1.68165	0.0131892
Solyc04g057940	turquoise	0.366185	0.119546	0.0467937	0.743462	0.135699	0.474249
Solyc04g057980	green	-0.368065	0.0483977	-0.0120371	0.970509	-0.0673974	0.763697
Solyc04g058150	red	0.844821	0.000570856	0.938556	0.000202265	0.96623	6.80909e-05
Solyc04g058160	red	-0.0359756	0.867711	0.0770159	0.662607	0.251217	0.259096
Solyc04g058170	blue	1.17626	0.0421446	0.108481	0.10181	2.03739	0.00275996
Solyc04g063210	turquoise	0.345554	0.0587512	-0.0347407	0.89374	0.298596	0.115158
Solyc04g063230	turquoise	0.448012	0.0118083	-0.0423753	0.869069	0.187176	0.323866
Solyc04g063240	red	0.258166	0.169657	0.485121	0.0195435	0.434331	0.0280838
Solyc04g063380	blue	-0.0878818	0.624097	-0.0256329	0.900357	0.102093	0.635599
Solyc04g064530	yellow	0.0379964	0.867729	0.813225	1.20659e-05	0.227209	0.23469
Solyc04g064680	turquoise	0.183142	0.336943	-0.0449894	0.852724	-0.145078	0.493591
Solyc04g064740	turquoise	0.155664	0.393648	-0.227066	0.242736	0.230885	0.227311
Solyc04g064760	turquoise	0.648956	0.02114	0.0476479	0.806135	0.31862	0.177063
Solyc04g064770	brown	-0.147747	0.420182	-0.000101231	0.999606	-0.356503	0.0625904
Solyc04g064850	blue	-0.021573	0.878065	0.114413	0.187617	1.11416	0.0233489
Solyc04g064870	blue	0.470009	0.0117897	0.63766	0.000945484	1.44346	3.82582e-16
Solyc04g071030	blue	0.201893	0.24215	0.0701694	0.575578	0.525135	0.0866469
Solyc04g071070	turquoise	1.62209	7.58969e-09	-0.147706	0.367003	0.83633	0.00274552
Solyc04g071083	turquoise	1.4468	0.000112025	0.090242	0.488493	0.525429	0.0778489
Solyc04g071120	blue	0.268006	0.19338	0.842441	0.0159418	0.545081	0.0628564
Solyc04g071130	yellow	-0.0179108	0.945775	-0.00883524	0.977494	-0.0584801	0.812005
Solyc04g071260	turquoise	1.12727	5.70226e-05	0.060152	0.749853	0.35455	0.140849
Solyc04g071360	red	0.00435136	0.987903	0.118342	0.550962	0.370124	0.0424414
Solyc04g071480	brown	-0.157779	0.183463	-0.298244	0.00750693	-0.673394	4.46509e-11
Solyc04g071600	blue	0.15495	0.140423	0.0806192	0.197522	1.82001	0.00397758
Solyc04g071610	brown	-0.248172	0.0867718	-0.669269	1.5686e-06	-0.472293	0.000778007
Solyc04g071650	turquoise	0.179786	0.267814	-0.389969	0.0147974	-0.124164	0.488377
Solyc04g071770	blue	0.870244	0.0525141	0.0767777	0.295307	2.63778	1.30756e-05
Solyc04g071780	blue	-0.0486991	0.741259	0.0111539	0.949865	0.0286984	0.89103
Solyc04g071800	brown	-0.41493	0.0246703	-0.297711	0.123282	-0.354275	0.0572025
Solyc04g071890	yellow	0.378334	0.0170378	0.750354	1.5686e-06	-0.106526	0.585249
Solyc04g071900	yellow	0.0721603	0.691399	0.0586187	0.80062	-0.348505	0.0149678
Solyc04g071960	blue	-0.030317	0.892336	0.0803136	0.710651	0.37198	0.0222236
Solyc04g071970	blue	0.0500652	0.798674	-0.0914342	0.659086	0.498845	0.000384642
Solyc04g071980	blue	0.00464209	0.986314	-0.0386904	0.871957	0.291054	0.177245
Solyc04g072000	yellow	1.49596	0.00287742	3.02452	2.49241e-09	2.1756	1.75348e-05
Solyc04g072032	blue	0.0182891	0.940764	0.0452218	0.830916	0.020889	0.94313
Solyc04g072035	blue	0.163517	0.389115	0.0326048	0.882463	0.29569	0.199361
Solyc04g072036	green	-0.460053	0.0119416	-0.033042	0.902216	-0.235082	0.208293
Solyc04g072160	blue	0.103092	0.600786	0.13148	0.47464	0.606266	0.00976716
Solyc04g072740	brown	-0.704655	0.000668895	-0.069093	0.755625	-0.540874	0.00801533
Solyc04g072790	turquoise	-0.015647	0.947871	-1.23361	0.000421128	-0.845597	0.00741057
Solyc04g072850	red	0.296765	0.171708	0.209718	0.237836	0.5245	0.0618807
Solyc04g072890	blue	-0.0604096	0.645848	-0.0334979	0.77328	0.0115929	0.956658
Solyc04g072940	red	0.10757	0.535948	0.136709	0.344137	1.04784	0.00205118
Solyc04g073970	turquoise	0.0187194	0.936361	-0.556781	0.000267533	0.0985364	0.595312
Solyc04g073990	turquoise	0.556039	2.02072e-06	-0.0557497	0.793734	0.080193	0.616963
Solyc04g074000	blue	0.153597	0.347798	0.227586	0.148718	0.132104	0.492876
Solyc04g074100	blue	0.377782	0.0337148	-0.0468408	0.852724	0.712344	5.27311e-05
Solyc04g074163	turquoise	0.0812094	0.687126	-0.0983081	0.611427	0.353728	0.0955674
Solyc04g074270	blue	-0.147803	0.431836	-0.120033	0.466345	0.425588	0.0893486
Solyc04g074310	turquoise	-0.367556	0.111983	-0.802142	0.00878831	-0.173982	0.420126
Solyc04g074350	green	-0.788693	2.03988e-07	-0.149179	0.406595	-0.447561	0.00328193
Solyc04g074410	turquoise	0.16382	0.382304	-0.373541	0.0732979	-0.243234	0.221768
Solyc04g074420	turquoise	1.04787	0.00012313	0.0042222	0.988226	0.788638	0.00339609
Solyc04g074440	turquoise	0.573783	0.0664866	-0.0432219	0.76329	0.00226278	0.992838
Solyc04g074450	turquoise	0.218505	0.267814	-0.78166	0.0145019	-0.313503	0.180955
Solyc04g074470	yellow	0.710106	0.048424	1.57918	0.000570078	1.2727	0.00326854
Solyc04g074480	blue	0.655426	0.000408495	0.272015	0.157837	0.509816	0.00592659
Solyc04g074500	grey	-0.0750391	0.696502	0.00107406	0.997721	-0.137755	0.518467
Solyc04g074510	turquoise	0.284953	0.0265474	-0.275178	0.0450588	-0.219024	0.104228
Solyc04g074640	red	0.111018	0.509371	0.0130262	0.95272	1.34082	0.000144345
Solyc04g074680	turquoise	1.32122	0.000150597	0.0318017	0.868629	0.828789	0.0123715
Solyc04g074700	turquoise	0.0575607	0.790337	-0.251149	0.214226	-0.0826637	0.725119
Solyc04g074720	turquoise	0.306961	0.16121	0.0139664	0.95714	0.138713	0.523992
Solyc04g074730	blue	0.18337	0.298664	0.0110463	0.958624	1.39807	0.000127019
Solyc04g074740	red	0.16099	0.334319	0.0388295	0.805969	1.40646	0.000204955
Solyc04g074750	green	-0.35057	0.0780093	-0.0424271	0.867713	-0.0325616	0.903441
Solyc04g074770	turquoise	1.05337	0.001683	0.103068	0.469135	0.802757	0.0139249
Solyc04g074850	blue	0.382428	0.115031	0.238391	0.168734	0.492173	0.088911
Solyc04g074870	blue	0.0270995	0.907147	0.0826947	0.675455	0.0636299	0.797373
Solyc04g074950	blue	-0.0117855	0.957907	-0.0495981	0.770583	0.0697403	0.761166
Solyc04g074990	red	-0.0693741	0.575038	-0.0378096	0.717366	0.118899	0.435187
Solyc04g075000	turquoise	1.90758	1.81694e-06	1.11992	0.0089299	1.37076	0.000686601
Solyc04g076010	grey	0.0456533	0.83264	0.125508	0.465601	0.0407655	0.876875
Solyc04g076037	green	-0.103743	0.536968	0.0186635	0.930626	0.0696482	0.7543
Solyc04g076040	grey	0.221748	0.230618	-0.0892487	0.669809	0.092344	0.682268
Solyc04g076080	brown	-0.370164	0.031083	-0.0945364	0.64689	-0.414958	0.0167057
Solyc04g076220	yellow	0.341542	0.136346	0.291485	0.157872	-0.0271114	0.912204
Solyc04g076260	green	-0.476548	0.00756135	-0.0583636	0.807748	-0.0118127	0.964524
Solyc04g076300	yellow	0.0954952	0.636859	0.731382	0.000317043	0.450044	0.0233966
Solyc04g076340	brown	-0.317843	0.112045	-0.254277	0.211759	-0.656964	0.00300394
Solyc04g076610	blue	0.010342	0.938941	0.0159553	0.880425	1.33318	0.0218273
Solyc04g076820	blue	-0.150053	0.389178	0.0649361	0.683252	0.364101	0.148029
Solyc04g076830	blue	0.319527	0.0447812	0.063084	0.786755	0.455291	0.00408962
Solyc04g076870	red	0.357035	0.0296927	0.409153	0.0178763	0.553078	0.000649492
Solyc04g076880	red	0.612857	1.55174e-07	0.0640921	0.766981	0.764422	4.85849e-11
Solyc04g076950	blue	0.124471	0.467792	0.0600774	0.694496	0.155535	0.444986
Solyc04g076970	yellow	1.15902	0.000821846	0.856833	0.0183284	0.598855	0.05283
Solyc04g076990	yellow	0.565598	0.0120561	0.375025	0.100674	0.394202	0.0727372
Solyc04g077010	brown	-0.170142	0.37174	-0.000944029	0.99744	-0.190681	0.362235
Solyc04g077020	turquoise	-0.02917	0.888413	-0.319577	0.0309821	-0.311506	0.0280006
Solyc04g077140	brown	-0.123533	0.469787	-0.245283	0.150427	-0.552203	0.000487169
Solyc04g077150	turquoise	0.00691739	0.978185	-0.0995911	0.621824	-0.245233	0.208338
Solyc04g077190	blue	0.323265	0.150678	0.00479837	0.985244	0.639253	0.0272801
Solyc04g077230	brown	-0.546606	7.05918e-05	-0.252928	0.104926	-0.795118	3.7376e-09
Solyc04g077270	yellow	0.607542	0.017412	0.0796941	0.669874	-0.0784428	0.740159
Solyc04g077310	yellow	0.876261	0.0474499	1.76963	0.00191455	0.187415	0.233489
Solyc04g077330	brown	-0.147026	0.412273	0.0322783	0.877651	-0.80249	0.0185272
Solyc04g077360	brown	-0.159491	0.374357	-0.503301	0.0105113	-0.982881	4.32279e-07
Solyc04g077400	brown	-0.801831	3.98407e-10	-0.356944	0.0087129	-1.23363	2.15343e-21
Solyc04g077430	turquoise	0.175349	0.248211	-0.31699	0.0410787	-0.313898	0.0342348
Solyc04g077460	turquoise	0.0107315	0.962908	-0.0618	0.691066	-0.345866	0.160198
Solyc04g077470	turquoise	-0.00901571	0.971503	-0.959796	2.95721e-06	-0.918442	5.33522e-06
Solyc04g077480	turquoise	0.114445	0.555349	-0.0444902	0.852216	-0.246075	0.241593
Solyc04g077510	green	-0.444616	0.0119911	-0.248317	0.18081	-0.207004	0.26057
Solyc04g077620	yellow	1.27557	0.000206158	1.90066	2.08854e-08	0.977197	0.00380317
Solyc04g077650	brown	-0.479786	0.0663558	-0.0436063	0.825095	-0.136553	0.524457
Solyc04g077670	turquoise	0.0950115	0.63052	-0.0733178	0.687279	-0.0555752	0.823564
Solyc04g077770	brown	-0.264673	0.201127	0.00373903	0.989587	-0.194316	0.370106
Solyc04g077840	yellow	0.247935	0.221111	0.66963	0.0361739	0.18607	0.384272
Solyc04g077850	blue	0.0303963	0.882688	0.00953896	0.969405	0.173035	0.405484
Solyc04g077860	yellow	0.0926309	0.644703	0.0788784	0.694919	-0.417988	0.0672417
Solyc04g077960	turquoise	1.87098	4.24065e-05	0.0327824	0.807237	0.74986	0.0511216
Solyc04g077980	turquoise	0.451542	0.0867035	0.0410673	0.741755	0.06679	0.724789
Solyc04g077990	turquoise	3.46432	9.53239e-07	1.66944	0.02703	2.59538	0.000262395
Solyc04g078000	grey	-0.000574522	0.996828	-0.0201635	0.912344	0.0690642	0.742239
Solyc04g078110	yellow	0.614945	0.00228269	0.290672	0.155593	0.141207	0.504724
Solyc04g078195	brown	-0.646423	1.15335e-05	-0.814556	2.80982e-08	-0.738756	3.62257e-07
Solyc04g078250	turquoise	0.101559	0.605001	-0.342733	0.111888	-0.246856	0.226796
Solyc04g078290	blue	0.00221636	0.993613	0.13366	0.474509	0.836239	0.000317444
Solyc04g078420	brown	-0.0187478	0.940881	-0.102093	0.614911	-0.806396	2.19456e-05
Solyc04g078450	turquoise	-0.110455	0.489846	-0.817144	0.0487602	-0.0503315	0.819472
Solyc04g078520	red	0.0513271	0.812887	-0.0411753	0.856842	0.159231	0.46542
Solyc04g078640	blue	0.0340746	0.832578	0.0262105	0.856302	0.985805	0.0253473
Solyc04g078650	brown	-0.132914	0.463184	-0.306551	0.165337	-0.605565	0.0429703
Solyc04g078660	blue	0.0100376	0.960713	-0.00745323	0.973794	0.0489497	0.8324
Solyc04g078710	red	0.311004	0.155635	0.0618961	0.672298	0.661589	0.0430862
Solyc04g078750	turquoise	0.0285835	0.901695	-0.803539	3.04568e-06	-0.476369	0.00531547
Solyc04g078780	yellow	0.16164	0.368258	0.0772125	0.602764	0.422945	0.114871
Solyc04g078840	blue	-0.0028854	0.983763	0.0237007	0.818479	0.903374	0.0517193
Solyc04g078900	brown	-0.616665	0.00392898	-0.421043	0.0565138	-0.109093	0.618802
Solyc04g078910	green	-0.155459	0.378398	0.329433	0.0704227	0.0771976	0.728003
Solyc04g078950	green	-0.455036	0.0276201	-0.0608358	0.787421	-0.186981	0.35738
Solyc04g079040	brown	-0.475045	0.0455836	-0.509395	0.0523375	-1.05535	9.6346e-05
Solyc04g079050	brown	-0.689015	0.0101664	-0.739966	0.010362	-0.904404	0.00118814
Solyc04g079060	brown	-0.211863	0.235426	0.00643311	0.984674	-0.367686	0.0504585
Solyc04g079120	turquoise	-0.0069966	0.976959	-0.624405	0.00158761	-0.74895	8.9768e-05
Solyc04g079130	turquoise	0.205751	0.29374	-0.920817	0.00086517	-0.32978	0.143128
Solyc04g079210	brown	-0.768877	0.00211693	-0.0599755	0.777444	-0.846499	0.000719315
Solyc04g079240	yellow	0.0641485		4.50081		2.93297	0.0119674
Solyc04g079300	green	-0.623094	0.0334305	0.029014	0.893421	-0.0959904	0.666814
Solyc04g079340	red	0.419246	0.0136256	0.115681	0.561315	0.46906	0.00585289
Solyc04g079350	yellow	0.321433	0.133501	0.818035	0.00175132	0.169788	0.434172
Solyc04g079360	turquoise	1.09697	0.000410646	0.0181205	0.935732	0.0441985	0.860782
Solyc04g079430	turquoise	0.449905	0.00101643	-0.161425	0.34154	-0.0195731	0.934675
Solyc04g079470	blue	0.287815	0.160603	0.0349178	0.830304	1.29667	0.000742899
Solyc04g079520	brown	-0.873759	0.00252227	-0.917838	0.00258528	-0.633991	0.020847
Solyc04g079660	blue	0.871631	0.00523115	0.644757	0.0438337	0.873607	0.0049257
Solyc04g079730	blue	0.0484735	0.694011	0.0392619	0.674505	1.1574	0.0280111
Solyc04g079750	turquoise	0.153869	0.382385	-0.057016	0.699567	-0.0337404	0.889691
Solyc04g079760	turquoise	1.04586	0.0387196	-0.0460259	0.555628	-0.00466883	0.980646
Solyc04g079860	turquoise	0.708538	0.00478847	0.103258	0.571488	0.54617	0.025516
Solyc04g079940	brown	-0.0562336	0.780754	-0.259267	0.139034	-0.5422	0.000957972
Solyc04g079960	yellow	0.282184	0.183605	0.280145	0.173616	0.174154	0.402771
Solyc04g080010	red	0.120353	0.502461	0.19768	0.241165	0.502007	0.0716085
Solyc04g080030	brown	-0.177351	0.335945	-0.440458	0.0354856	-0.470915	0.0178655
Solyc04g080040	brown	-0.430771	0.0518395	-0.0206752	0.938947	-0.38967	0.082384
Solyc04g080130	yellow	0.0966639	0.630009	0.057054	0.800889	-0.277898	0.189975
Solyc04g080170	blue	-0.30425	0.161481	-0.0325282	0.870944	0.125743	0.554037
Solyc04g080260	blue	0.0806441	0.693357	-0.00614323	0.984674	0.351647	0.0823225
Solyc04g080290	blue	0.119238	0.537025	0.352804	0.114974	0.192832	0.361496
Solyc04g080420	blue	-0.0345284	0.856215	-0.0291674	0.870396	0.432196	0.114338
Solyc04g080520	red	0.0724785		0.0175111		1.58773	0.0358793
Solyc04g080540	yellow	0.158368	0.37476	0.118832	0.414745	-0.00583034	0.983317
Solyc04g080600	turquoise	-0.247866	0.143328	-0.199536	0.277997	-0.183464	0.320338
Solyc04g080640	blue	-0.0468517	0.79314	-0.0111061	0.95882	0.309934	0.186986
Solyc04g080680	blue	0.782027	0.0412386	0.024848	0.871096	0.784391	0.0428304
Solyc04g080700	green	-0.0733401	0.689876	0.301464	0.0551402	-0.0543558	0.798811
Solyc04g080750	blue	0.0100276	0.960394	-0.0515672	0.668263	0.409135	0.12425
Solyc04g080770	brown	-0.36162	0.0288628	-0.0532627	0.826874	-0.423165	0.0109644
Solyc04g080790	blue	0.0979823	0.310191	0.033884	0.662842	1.45472	0.0237259
Solyc04g080850	turquoise	0.270815	0.123803	-0.337253	0.0808777	-0.0838274	0.698098
Solyc04g080960	brown	-0.24638	0.0660182	-0.0637796	0.774869	-0.691121	2.62731e-08
Solyc04g081020	brown	-0.0414555	0.84341	-0.0257806	0.908422	-0.424435	0.10639
Solyc04g081290	blue	0.992805	0.0191224	0.040753	0.755625	1.18701	0.0067874
Solyc04g081300	red	0.967021	0.00295337	0.068351	0.672298	1.24119	0.000133517
Solyc04g081330	green	0.00585604	0.984397	-0.0472374	0.848978	-0.000852563	0.997317
Solyc04g081340	blue	0.597086	0.00494084	0.272738	0.187402	0.414695	0.0485406
Solyc04g081460	brown	-0.498369	0.0057949	-0.112737	0.570357	-0.45484	0.0119047
Solyc04g081490	turquoise	0.199259	0.152111	-0.190235	0.212136	-0.0025293	0.988124
Solyc04g081530	blue	0.2068	0.155635	0.097918	0.2537	1.70532	0.00108628
Solyc04g081550	brown	-0.361817	0.00525397	-0.470166	0.000311809	-0.34893	0.00735817
Solyc04g081770	blue	0.0668857	0.628538	0.847551	0.0668704	1.40913	0.0039967
Solyc04g081810	brown	-0.152064	0.200371	-0.103511	0.143984	-1.14876	0.0306779
Solyc04g081870	blue	1.03873	4.2576e-07	0.994996	1.75147e-06	2.43807	5.14664e-39
Solyc04g081890	turquoise	0.0597959	0.76853	-1.37174	0.000174477	0.0152639	0.956406
Solyc04g081900	blue	0.000342678	0.999409	-0.00929568	0.948385	1.69231	0.00309988
[truncated: 2,646 more rows]
