# Supplementary material for: Network analyses predict major regulators of resistance to early blight disease complex in tomato
Source: BMC Plant Biol. 2024 Jul 6;24:641. doi: 10.1186/s12870-024-05366-0 (PMC11227178; doi:10.1186/s12870-024-05366-0)
Supplement: Supplementary file 6 — Supplementary Material 6. [file 12870_2024_5366_MOESM6_ESM.xlsx]

## Sheet: Sheet1
Table S5. Regulatory targets of the genes that are co-expression and gene regulatory network hub genes as inferred from the gene regulatory network.
regulator	target	protein
SlERF.D1	Solyc01g010390	Beta-glucosidase 40
SlERF.D1	Solyc01g086660	unknown
SlERF.D1	Solyc01g105720	Flowering time control protein like
SlERF.D1	Solyc02g062460	Fe2OG dioxygenase domain-containing protein
SlERF.D1	Solyc02g062500	Fe2OG dioxygenase domain-containing protein
SlERF.D1	Solyc02g063000	Glycosyltransferase (EC 2.4.1.-)
SlERF.D1	Solyc02g069800	Alpha/beta hydrolase fold-3 domain-containing protein
SlERF.D1	Solyc02g071130	WRKY domain-containing protein
SlERF.D1	Solyc02g077110	Phospholipase A1 (EC 3.1.1.-)
SlERF.D1	Solyc02g080110	Uncharacterized protein
SlERF.D1	Solyc02g085730	AOC allene-oxide cyclase
SlERF.D1	Solyc02g087210	AN1-type domain-containing protein
SlERF.D1	Solyc02g089160	Cytochrome P450 85A1 (LeCYP85A1) (C6-oxidase) (Castasterone synthase CYP85A1) (EC 1.14.14.-) (Protein DWARF)
SlERF.D1	Solyc03g006140	Neutral ceramidase (EC 3.5.1.23)
SlERF.D1	Solyc03g020010	Lemir
SlERF.D1	Solyc03g082550	Homeobox-leucine zipper protein (HD-ZIP protein) (Homeodomain transcription factor)
SlERF.D1	Solyc03g083440	glutamate synthase (NADH) (EC 1.4.1.14)
SlERF.D1	Solyc03g097660	unknown
SlERF.D1	Solyc03g098740	Uncharacterized protein
SlERF.D1	Solyc03g114000	LIM zinc-binding domain-containing protein
SlERF.D1	Solyc03g117860	IBR finger domain protein
SlERF.D1	Solyc03g120900	Anaphase-promoting complex subunit 4 WD40 domain-containing protein
SlERF.D1	Solyc03g121970	BIG1LA BIG GRAIN 1-like A
SlERF.D1	Solyc04g012050	ERF.D5 ethylene response factor D5
SlERF.D1	Solyc04g025530	Glutamate decarboxylase (EC 4.1.1.15)
SlERF.D1	Solyc04g051360	ERF.D1 ethylene response factor D1
SlERF.D1	Solyc04g071600	unknown
SlERF.D1	Solyc04g074730	Arabinogalactan-protein
SlERF.D1	Solyc04g078290	Cytochrome P450
SlERF.D1	Solyc04g079470	Serpin domain-containing protein
SlERF.D1	Solyc04g079730	Allene oxide synthase 1, chloroplastic (LeAOS1) (EC 4.2.1.92) (Cytochrome P450 74A)
SlERF.D1	Solyc04g080680	Protein hyper-sensitivity-related 4
SlERF.D1	Solyc04g082200	Dehydrin
SlERF.D1	Solyc04g082460	Catalase
SlERF.D1	Solyc05g007220	F-box domain-containing protein
SlERF.D1	Solyc05g007950	Extracellular ribonuclease LE (RNase LE) (EC 4.6.1.19)
SlERF.D1	Solyc05g008860	Protein kinase domain-containing protein
SlERF.D1	Solyc05g016060	Cysteine-rich transmembrane CYSTM domain-containing protein
SlERF.D1	Solyc05g051850	inositol-3-phosphate synthase (EC 5.5.1.4)
SlERF.D1	Solyc05g055870	F-box protein PP2-B1
SlERF.D1	Solyc06g009290	Lipid A export ATP-binding/permease protein msbA
SlERF.D1	Solyc06g036110	C2 domain-containing protein
SlERF.D1	Solyc06g051750	CYP90A1-like protein
SlERF.D1	Solyc06g053710	Ethylene receptor
SlERF.D1	Solyc06g060760	Tonoplast intrinsic protein 23
SlERF.D1	Solyc06g071890	Mitochondrial pyruvate carrier
SlERF.D1	Solyc06g072330	J domain-containing protein
SlERF.D1	Solyc06g072840	Hydrogen peroxide induced protein 1
SlERF.D1	Solyc06g073830	EF-hand domain-containing protein
SlERF.D1	Solyc06g075775	unknown
SlERF.D1	Solyc06g084440	MPN domain-containing protein
SlERF.D1	Solyc07g005330	Beta-glucosidase 08
SlERF.D1	Solyc07g053270	riboflavin kinase (EC 2.7.1.26)
SlERF.D1	Solyc07g056190	unknown
SlERF.D1	Solyc07g056320	Phospholipid/glycerol acyltransferase domain-containing protein
SlERF.D1	Solyc07g056470	GSTU23 glutathione S-transferase tau 23
SlERF.D1	Solyc08g067290	RING-type domain-containing protein
SlERF.D1	Solyc08g067360	WRKY domain-containing protein
SlERF.D1	Solyc08g075550	Alternative oxidase
SlERF.D1	Solyc08g080590	Pathogenesis-related thaumatin (Fragment)
SlERF.D1	Solyc08g080660	Osmotin-like protein (Fragment)
SlERF.D1	Solyc08g081700	unknown
SlERF.D1	Solyc09g005560	Myb-like domain-containing protein
SlERF.D1	Solyc09g011630	GSTU43 glutathione S-transferase tau 43
SlERF.D1	Solyc09g031920	Harpin-induced 1
SlERF.D1	Solyc09g089580	1-aminocyclopropane-1-carboxylate oxidase homolog (Protein E8)
SlERF.D1	Solyc09g097960	NADP-dependent oxidoreductase domain-containing protein
SlERF.D1	Solyc10g008390	Thioredoxin domain-containing protein
SlERF.D1	Solyc10g009150	Organ specific protein
SlERF.D1	Solyc10g050160	caffeoyl-CoA O-methyltransferase (EC 2.1.1.104)
SlERF.D1	Solyc10g078550	Glutamate dehydrogenase
SlERF.D1	Solyc10g081570	Nipped-B-like protein B
SlERF.D1	Solyc10g081970	Late embryogenesis abundant protein LEA-2 subgroup domain-containing protein
SlERF.D1	Solyc10g085010	unknown
SlERF.D1	Solyc10g085190	Fe2OG dioxygenase domain-containing protein
SlERF.D1	Solyc10g086410	Uncharacterized protein
SlERF.D1	Solyc11g006410	unknown
SlERF.D1	Solyc11g011340	Enoyl reductase (ER) domain-containing protein
SlERF.D1	Solyc11g012000	Extracellular ligand-gated ion channel
SlERF.D1	Solyc11g017470	NAC4 domain protein
SlERF.D1	Solyc11g068430	Ferredoxin
SlERF.D1	Solyc11g072630	Mitogen-activated protein kinase (EC 2.7.11.24)
SlERF.D1	Solyc12g006380	1-aminocyclopropane-1-carboxylate oxidase-like protein
SlERF.D1	Solyc12g006760	unknown
SlERF.D1	Solyc12g013620	NAC domain-containing protein JA2 (Protein JASMONIC ACID 2)
SlERF.D1	Solyc12g019410	Protein kinase domain-containing protein
SlERF.D1	Solyc12g096420	RING-type E3 ubiquitin transferase (EC 2.3.2.27)
SlERF.D2	Solyc11g033283	peptide/nitrate transporter-like
SlERF.D2	Solyc00g500111	unknown
SlERF.D2	Solyc01g007190	Ubiquitin-like domain-containing protein
SlERF.D2	Solyc01g010390	Beta-glucosidase 40
SlERF.D2	Solyc01g010660	Protein kinase domain-containing protein
SlERF.D2	Solyc01g057910	Uncharacterized protein
SlERF.D2	Solyc01g066860	Oxidoreductases
SlERF.D2	Solyc01g086650	Tetrapyrrole methylase domain-containing protein
SlERF.D2	Solyc01g086660	unknown
SlERF.D2	Solyc01g086680	GSTU5 glutathione S-transferase
SlERF.D2	Solyc01g095140	Ethylene-responsive late embryogenesis-like protein
SlERF.D2	Solyc01g095470	glucose-6-phosphate 1-epimerase (EC 5.1.3.15)
SlERF.D2	Solyc01g097390	NADP-dependent oxidoreductase domain-containing protein
SlERF.D2	Solyc01g099680	Rubber elongation factor
SlERF.D2	Solyc01g100460	Anaerobic basic leucine zipper protein
SlERF.D2	Solyc01g100760	Susceptibility homeodomain transcription factor (Fragment)
SlERF.D2	Solyc01g105720	Flowering time control protein like
SlERF.D2	Solyc01g108240	ERF.D3 ethylene response factor D3
SlERF.D2	Solyc01g109120	WD-40 repeat family protein
SlERF.D2	Solyc01g110000	Beta-galactosidase (EC 3.2.1.23)
SlERF.D2	Solyc02g062500	Fe2OG dioxygenase domain-containing protein
SlERF.D2	Solyc02g063000	Glycosyltransferase (EC 2.4.1.-)
SlERF.D2	Solyc02g063430	BHLH domain-containing protein
SlERF.D2	Solyc02g065240	SABP2 salicylic acid-binding protein 2
SlERF.D2	Solyc02g067790	LOB domain-containing protein
SlERF.D2	Solyc02g067800	LOB domain protein 1
SlERF.D2	Solyc02g077610	NAC domain-containing protein
SlERF.D2	Solyc02g079930	Phosphosulfolactate synthase-related protein
SlERF.D2	Solyc02g081030	Calcium permeable stress-gated cation channel 1
SlERF.D2	Solyc02g081170	Plastid-lipid-associated protein, chloroplastic
SlERF.D2	Solyc02g081190	Fe2OG dioxygenase domain-containing protein
SlERF.D2	Solyc02g083130	IST1-like protein
SlERF.D2	Solyc02g085730	AOC allene-oxide cyclase
SlERF.D2	Solyc02g085800	Alpha/beta hydrolase fold-3 domain-containing protein
SlERF.D2	Solyc02g087110	Alpha-dioxygenase 1
SlERF.D2	Solyc02g087210	AN1-type domain-containing protein
SlERF.D2	Solyc02g087740	Cupin RmlC-type
SlERF.D2	Solyc02g089160	Cytochrome P450 85A1 (LeCYP85A1) (C6-oxidase) (Castasterone synthase CYP85A1) (EC 1.14.14.-) (Protein DWARF)
SlERF.D2	Solyc02g089400	Amino acid transporter transmembrane domain-containing protein
SlERF.D2	Solyc02g089610	S-adenosylmethionine decarboxylase proenzyme (EC 4.1.1.50)
SlERF.D2	Solyc02g089880	Hexosyltransferase (EC 2.4.1.-)
SlERF.D2	Solyc02g092090	BZIP transcription factor family protein
SlERF.D2	Solyc02g093970	Protein kinase domain-containing protein
SlERF.D2	Solyc02g094000	EF-hand domain-containing protein
SlERF.D2	Solyc02g094040	Lipase
SlERF.D2	Solyc03g006140	Neutral ceramidase (EC 3.5.1.23)
SlERF.D2	Solyc03g020010	Lemir
SlERF.D2	Solyc03g025260	DWNN domain-containing protein
SlERF.D2	Solyc03g026230	Protein DETOXIFICATION (Multidrug and toxic compound extrusion protein)
SlERF.D2	Solyc03g079980	DUF599 domain-containing protein
SlERF.D2	Solyc03g080190	Fe2OG dioxygenase domain-containing protein
SlERF.D2	Solyc03g082550	Homeobox-leucine zipper protein (HD-ZIP protein) (Homeodomain transcription factor)
SlERF.D2	Solyc03g083440	glutamate synthase (NADH) (EC 1.4.1.14)
SlERF.D2	Solyc03g096290	Uncharacterized protein
SlERF.D2	Solyc03g097270	Cysteine proteinase inhibitor
SlERF.D2	Solyc03g097660	unknown
SlERF.D2	Solyc03g114000	LIM zinc-binding domain-containing protein
SlERF.D2	Solyc03g115230	Clp R domain-containing protein
SlERF.D2	Solyc03g117630	Heat shock protein 70
SlERF.D2	Solyc03g117800	Aldehyde oxygenase (deformylating)
SlERF.D2	Solyc03g117860	IBR finger domain protein
SlERF.D2	Solyc03g118340	Uncharacterized protein
SlERF.D2	Solyc03g118420	NF-X1-type zinc finger protein NFXL1
SlERF.D2	Solyc03g118970	Protein DETOXIFICATION (Multidrug and toxic compound extrusion protein)
SlERF.D2	Solyc03g119980	Serine aminopeptidase S33 domain-containing protein
SlERF.D2	Solyc03g121670	Beta-lactamase domain protein
SlERF.D2	Solyc03g123540	SHSP domain-containing protein
SlERF.D2	Solyc03g123860	Protein kinase domain-containing protein
SlERF.D2	Solyc04g007530	Protein DETOXIFICATION (Multidrug and toxic compound extrusion protein)
SlERF.D2	Solyc04g007990	unknown
SlERF.D2	Solyc04g009900	Calcium-dependent protein kinase 2
SlERF.D2	Solyc04g011840	Glutaredoxin domain-containing protein
SlERF.D2	Solyc04g051360	ERF.D1 ethylene response factor D1
SlERF.D2	Solyc04g064870	unknown
SlERF.D2	Solyc04g071770	ERF.D6 ethylene response factor D6
SlERF.D2	Solyc04g071970	Low affinity potassium transport system protein kup isoform 1
SlERF.D2	Solyc04g074730	Arabinogalactan-protein
SlERF.D2	Solyc04g076610	Receptor expression-enhancing protein 4
SlERF.D2	Solyc04g076830	Phosphoglycerate mutase-like protein 1
SlERF.D2	Solyc04g078840	AREB (AREB-like protein) (Areb1)
SlERF.D2	Solyc04g079470	Serpin domain-containing protein
SlERF.D2	Solyc04g079730	Allene oxide synthase 1, chloroplastic (LeAOS1) (EC 4.2.1.92) (Cytochrome P450 74A)
SlERF.D2	Solyc04g080420	Agglutinin
SlERF.D2	Solyc04g081870	Expansin
SlERF.D2	Solyc04g082200	Dehydrin
SlERF.D2	Solyc05g007950	Extracellular ribonuclease LE (RNase LE) (EC 4.6.1.19)
SlERF.D2	Solyc05g009340	unknown
SlERF.D2	Solyc05g012580	unknown
SlERF.D2	Solyc05g013870	SEO
SlERF.D2	Solyc05g046310	DBH-like monooxygenase
SlERF.D2	Solyc05g051850	inositol-3-phosphate synthase (EC 5.5.1.4)
SlERF.D2	Solyc05g052410	ERF.H14 ethylene response factor H14
SlERF.D2	Solyc05g052670	DCR DEFECTIVE IN CUTICULAR RIDGES
SlERF.D2	Solyc05g053550	chalcone synthase (EC 2.3.1.74)
SlERF.D2	Solyc05g054560	CASP-like protein
SlERF.D2	Solyc05g055870	F-box protein PP2-B1
SlERF.D2	Solyc06g007520	60S ribosomal protein L10
SlERF.D2	Solyc06g008920	4-coumarate--CoA ligase
SlERF.D2	Solyc06g009290	Lipid A export ATP-binding/permease protein msbA
SlERF.D2	Solyc06g049050	Expansin
SlERF.D2	Solyc06g051750	CYP90A1-like protein
SlERF.D2	Solyc06g053260	Small auxin-up protein 58
SlERF.D2	Solyc06g054150	Nodulin 22
SlERF.D2	Solyc06g068820	Uncharacterized protein
SlERF.D2	Solyc06g069470	glycerophosphodiester phosphodiesterase (EC 3.1.4.46)
SlERF.D2	Solyc06g072330	J domain-containing protein
SlERF.D2	Solyc06g072430	BAG domain-containing protein
SlERF.D2	Solyc06g075370	Dof-type domain-containing protein
SlERF.D2	Solyc06g076560	SHSP domain-containing protein
SlERF.D2	Solyc06g082870	Ribosomal protein L5 eukaryotic C-terminal domain-containing protein
SlERF.D2	Solyc06g084440	MPN domain-containing protein
SlERF.D2	Solyc07g005330	Beta-glucosidase 08
SlERF.D2	Solyc07g005860	Uncharacterized protein
SlERF.D2	Solyc07g008280	Transmembrane protein
SlERF.D2	Solyc07g042490	Uncharacterized protein
SlERF.D2	Solyc07g044990	TLC domain-containing protein
SlERF.D2	Solyc07g048120	Ubiquitin fusion degradation UFD1 family protein
SlERF.D2	Solyc07g049370	X8 domain-containing protein
SlERF.D2	Solyc07g049440	Uncharacterized protein
SlERF.D2	Solyc07g054220	AP2/ERF domain-containing protein
SlERF.D2	Solyc07g054300	PPM-type phosphatase domain-containing protein
SlERF.D2	Solyc07g056440	GSTU20 glutathione S-transferase tau 20
SlERF.D2	Solyc07g056470	GSTU23 glutathione S-transferase tau 23
SlERF.D2	Solyc07g056510	Glutathione S-transferase
SlERF.D2	Solyc07g065890	Multifunctional fusion protein [Includes: Uridine kinase (EC 2.7.1.48); Fructose-bisphosphate aldolase (EC 4.1.2.13)]
SlERF.D2	Solyc08g006330	UDP-glycosyltransferases domain-containing protein
SlERF.D2	Solyc08g007920	DUF4005 domain-containing protein
SlERF.D2	Solyc08g062820	Cytokinin riboside 5'-monophosphate phosphoribohydrolase (EC 3.2.2.n1)
SlERF.D2	Solyc08g067180	RanBP2-type domain-containing protein
SlERF.D2	Solyc08g077850	tRNA/rRNA methyltransferase SpoU type domain-containing protein
SlERF.D2	Solyc08g078190	ERF.B13 ethylene response factor B13
SlERF.D2	Solyc08g082250	Endoglucanase (EC 3.2.1.4)
SlERF.D2	Solyc09g005560	Myb-like domain-containing protein
SlERF.D2	Solyc09g008780	Uncharacterized protein
SlERF.D2	Solyc09g008970	Plant transposase
SlERF.D2	Solyc09g009700	GDSL esterase/lipase At5g03610-like
SlERF.D2	Solyc09g011520	Glutathione S-transferase-like protein
SlERF.D2	Solyc09g015000	Chloroplast small heat shock protein class I
SlERF.D2	Solyc09g065610	Transmembrane BAX inhibitor motif-containing protein 4
SlERF.D2	Solyc09g075350	Pectinesterase (EC 3.1.1.11)
SlERF.D2	Solyc09g089580	1-aminocyclopropane-1-carboxylate oxidase homolog (Protein E8)
SlERF.D2	Solyc09g092480	UDP-glucosyltransferase family 1 protein
SlERF.D2	Solyc09g097960	NADP-dependent oxidoreductase domain-containing protein
SlERF.D2	Solyc09g098160	Pirin-like protein
SlERF.D2	Solyc10g005060	Cathecol O-methyltransferase 1 (EC 2.1.1.-)
SlERF.D2	Solyc10g006480	Ubiquitin-like domain-containing protein
SlERF.D2	Solyc10g008247	BHLH domain-containing protein
SlERF.D2	Solyc10g009150	Organ specific protein
SlERF.D2	Solyc10g050160	caffeoyl-CoA O-methyltransferase (EC 2.1.1.104)
SlERF.D2	Solyc10g050970	ERF.D4 ethylene response factor D4
SlERF.D2	Solyc10g076670	probable 2-oxoglutarate-dependent dioxygenase At3g111800
SlERF.D2	Solyc10g078340	Cyclin N-terminal domain-containing protein
SlERF.D2	Solyc10g078550	Glutamate dehydrogenase
SlERF.D2	Solyc10g078680	C2 domain-containing protein
SlERF.D2	Solyc10g081970	Late embryogenesis abundant protein LEA-2 subgroup domain-containing protein
SlERF.D2	Solyc10g084400	Glutathione S-transferase
SlERF.D2	Solyc10g085190	Fe2OG dioxygenase domain-containing protein
SlERF.D2	Solyc10g086410	Uncharacterized protein
SlERF.D2	Solyc11g005670	Ubiquitin-like domain-containing protein
SlERF.D2	Solyc11g011330	Enoyl reductase (ER) domain-containing protein
SlERF.D2	Solyc11g011340	Enoyl reductase (ER) domain-containing protein
SlERF.D2	Solyc11g011780	60S ribosomal export protein NMD3
SlERF.D2	Solyc11g012000	Extracellular ligand-gated ion channel
SlERF.D2	Solyc11g013110	Fe2OG dioxygenase domain-containing protein
SlERF.D2	Solyc11g017470	NAC4 domain protein
SlERF.D2	Solyc11g066130	Osmotin-like protein
SlERF.D2	Solyc11g066270	Xyloglucan endotransglucosylase/hydrolase (EC 2.4.1.207)
SlERF.D2	Solyc11g067190	Fatty acyl coA reductase
SlERF.D2	Solyc11g069700	Elongation factor 1-alpha
SlERF.D2	Solyc11g071830	Uncharacterized protein
SlERF.D2	Solyc12g006380	1-aminocyclopropane-1-carboxylate oxidase-like protein
SlERF.D2	Solyc12g006760	unknown
SlERF.D2	Solyc12g013620	NAC domain-containing protein JA2 (Protein JASMONIC ACID 2)
SlERF.D2	Solyc12g014420	X8 domain-containing protein
SlERF.D2	Solyc12g044230	Sulfite exporter TauE/SafE family protein 3
SlERF.D2	Solyc12g056250	Glutathione transferase
SlERF.D2	Solyc12g056600	Short chain alcohol dehydrogenase
SlERF.D2	Solyc12g088190	Amino acid transporter transmembrane domain-containing protein
SlERF.D2	Solyc10g085880
SlERF.D2	Solyc04g009960
SlERF.D2	Solyc02g078450
SlERF.D2	Solyc01g096720
SlERF.D2	Solyc01g081310
SlERF.D2	Solyc01g107825
SlERF.D2	Solyc07g042550
SlERF.D2	Solyc06g074940
SlERF.D2	Solyc01g096730
SlERF.D2	Solyc03g007530
SlERF.D2	Solyc01g057000
SlERF.D2	Solyc05g056550
SlERF.D2	Solyc01g099810
SlERF.D2	Solyc03g111550
SlERF.D2	Solyc03g096670
SlERF.D2	Solyc07g040990
SlERF.D2	Solyc03g019950
SlERF.D2	Solyc01g108250
SlERF.D2	Solyc04g081530
SlERF.D2	Solyc07g063640
SlERF.D2	Solyc09g092690
SlERF.D2	Solyc03g013440
SlERF.D2	Solyc08g067630
SlERF.D2	Solyc10g079930
SlERF.D2	Solyc12g044430
SlERF.D2	Solyc02g087880
SlERF.D2	Solyc12g014010
SlERF.D2	Solyc01g091270
SlERF.D2	Solyc03g098240
SlERF.D2	Solyc10g085140
SlERF.D2	Solyc09g015010
SlERF.D2	Solyc01g097380
SlERF.D2	Solyc11g007500
SlERF.D2	Solyc03g098110
SlERF.D2	Solyc10g005040
SlERF.D2	Solyc08g062680
SlERF.D2	Solyc02g090970
SlERF.D2	Solyc04g016420
SlERF.D2	Solyc06g007190
SlERF.D2	Solyc12g013900
SlERF.D2	Solyc09g092270
SlERF.D2	Solyc04g081900
SlERF.D2	Solyc03g113930
SlERF.D2	Solyc06g073990
SlERF.D2	Solyc03g116630
SlERF.D2	Solyc11g071760
SlERF.D2	Solyc03g098100
SlERF.D2	Solyc04g074270
SlERF.D2	Solyc07g006140
SlERF.D2	Solyc09g064820
SlERF.D2	Solyc08g080940
SlERF.D2	Solyc01g108880
SlERF.D3	Solyc05g009010	serine/threonine-protein kinase
SlERF.D3	Solyc11g033283	peptide/nitrate transporter-like
SlERF.D3	Solyc00g500111	unknown
SlERF.D3	Solyc01g010660	Protein kinase domain-containing protein
SlERF.D3	Solyc01g058720	EF-hand domain-containing protein
SlERF.D3	Solyc01g066860	Oxidoreductases
SlERF.D3	Solyc01g067070	Uncharacterized protein
SlERF.D3	Solyc01g094690	Plasmamembrane intrinsic protein 12
SlERF.D3	Solyc01g097390	NADP-dependent oxidoreductase domain-containing protein
SlERF.D3	Solyc01g099370	C2 domain-containing protein
SlERF.D3	Solyc01g099680	Rubber elongation factor
SlERF.D3	Solyc01g100460	Anaerobic basic leucine zipper protein
SlERF.D3	Solyc01g102290	Uncharacterized protein
SlERF.D3	Solyc01g105720	Flowering time control protein like
SlERF.D3	Solyc01g107170	ZF2
SlERF.D3	Solyc01g107740	Calcium-dependent lipid-binding family protein isoform 1
SlERF.D3	Solyc01g108240	ERF.D3 ethylene response factor D3
SlERF.D3	Solyc01g109120	WD-40 repeat family protein
SlERF.D3	Solyc01g110000	Beta-galactosidase (EC 3.2.1.23)
SlERF.D3	Solyc02g063430	BHLH domain-containing protein
SlERF.D3	Solyc02g065240	SABP2 salicylic acid-binding protein 2
SlERF.D3	Solyc02g067790	LOB domain-containing protein
SlERF.D3	Solyc02g068040	unknown
SlERF.D3	Solyc02g069055	unknown
SlERF.D3	Solyc02g077610	NAC domain-containing protein
SlERF.D3	Solyc02g081030	Calcium permeable stress-gated cation channel 1
SlERF.D3	Solyc02g081170	Plastid-lipid-associated protein, chloroplastic
SlERF.D3	Solyc02g081190	Fe2OG dioxygenase domain-containing protein
SlERF.D3	Solyc02g087210	AN1-type domain-containing protein
SlERF.D3	Solyc02g087740	Cupin RmlC-type
SlERF.D3	Solyc02g089610	S-adenosylmethionine decarboxylase proenzyme (EC 4.1.1.50)
SlERF.D3	Solyc02g089880	Hexosyltransferase (EC 2.4.1.-)
SlERF.D3	Solyc02g092120	Phytosulfokine [Cleaved into: Phytosulfokine-alpha (PSK-alpha) (Phytosulfokine-a); Phytosulfokine-beta (PSK-beta) (Phytosulfokine-b)]
SlERF.D3	Solyc02g094000	EF-hand domain-containing protein
SlERF.D3	Solyc02g094040	Lipase
SlERF.D3	Solyc03g007890	Histidine kinase/HSP90-like ATPase domain-containing protein
SlERF.D3	Solyc03g025260	DWNN domain-containing protein
SlERF.D3	Solyc03g079980	DUF599 domain-containing protein
SlERF.D3	Solyc03g083440	glutamate synthase (NADH) (EC 1.4.1.14)
SlERF.D3	Solyc03g083900	Monocopper oxidase-like protein SKS1
SlERF.D3	Solyc03g097270	Cysteine proteinase inhibitor
SlERF.D3	Solyc03g097660	unknown
SlERF.D3	Solyc03g112140	non-specific serine/threonine protein kinase (EC 2.7.11.1)
SlERF.D3	Solyc03g114210	Protein kinase domain-containing protein
SlERF.D3	Solyc03g114360	Inactive poly [ADP-ribose] polymerase SRO5
SlERF.D3	Solyc03g117290	Serine-rich protein-related
SlERF.D3	Solyc03g117630	Heat shock protein 70
SlERF.D3	Solyc03g117860	IBR finger domain protein
SlERF.D3	Solyc03g118970	Protein DETOXIFICATION (Multidrug and toxic compound extrusion protein)
SlERF.D3	Solyc03g121670	Beta-lactamase domain protein
SlERF.D3	Solyc03g123540	SHSP domain-containing protein
SlERF.D3	Solyc03g123860	Protein kinase domain-containing protein
SlERF.D3	Solyc04g007530	Protein DETOXIFICATION (Multidrug and toxic compound extrusion protein)
SlERF.D3	Solyc04g011840	Glutaredoxin domain-containing protein
SlERF.D3	Solyc04g012050	ERF.D5 ethylene response factor D5
SlERF.D3	Solyc04g053110	Glutaredoxin domain-containing protein
SlERF.D3	Solyc04g064870	unknown
SlERF.D3	Solyc04g071970	Low affinity potassium transport system protein kup isoform 1
SlERF.D3	Solyc04g074730	Arabinogalactan-protein
SlERF.D3	Solyc04g076610	Receptor expression-enhancing protein 4
SlERF.D3	Solyc04g078640	AP2/ERF domain-containing protein
SlERF.D3	Solyc04g078840	AREB (AREB-like protein) (Areb1)
SlERF.D3	Solyc04g079470	Serpin domain-containing protein
SlERF.D3	Solyc04g080420	Agglutinin
SlERF.D3	Solyc04g080640	Transmembrane protein
SlERF.D3	Solyc04g080750	TLC domain-containing protein
SlERF.D3	Solyc04g081870	Expansin
SlERF.D3	Solyc04g082200	Dehydrin
SlERF.D3	Solyc05g005290	Poly [ADP-ribose] polymerase (PARP) (EC 2.4.2.-)
SlERF.D3	Solyc05g007830	Expansin
SlERF.D3	Solyc05g007980	STAS domain-containing protein
SlERF.D3	Solyc05g010540	unknown
SlERF.D3	Solyc05g013870	SEO
SlERF.D3	Solyc05g051850	inositol-3-phosphate synthase (EC 5.5.1.4)
SlERF.D3	Solyc05g052410	ERF.H14 ethylene response factor H14
SlERF.D3	Solyc05g053550	chalcone synthase (EC 2.3.1.74)
SlERF.D3	Solyc05g055870	F-box protein PP2-B1
SlERF.D3	Solyc06g005820	Copper transport protein
SlERF.D3	Solyc06g007520	60S ribosomal protein L10
SlERF.D3	Solyc06g008920	4-coumarate--CoA ligase
SlERF.D3	Solyc06g009050	Universal stress protein
SlERF.D3	Solyc06g049050	Expansin
SlERF.D3	Solyc06g053260	Small auxin-up protein 58
SlERF.D3	Solyc06g054150	Nodulin 22
SlERF.D3	Solyc06g068770	Exostosin GT47 domain-containing protein
SlERF.D3	Solyc06g068820	Uncharacterized protein
SlERF.D3	Solyc06g072330	J domain-containing protein
SlERF.D3	Solyc06g075370	Dof-type domain-containing protein
SlERF.D3	Solyc06g084440	MPN domain-containing protein
SlERF.D3	Solyc07g005330	Beta-glucosidase 08
SlERF.D3	Solyc07g005860	Uncharacterized protein
SlERF.D3	Solyc07g006230	unknown
SlERF.D3	Solyc07g049370	X8 domain-containing protein
SlERF.D3	Solyc07g054220	AP2/ERF domain-containing protein
SlERF.D3	Solyc07g054300	PPM-type phosphatase domain-containing protein
SlERF.D3	Solyc07g056430	GSTU19 glutathione S-transferase tau 19
SlERF.D3	Solyc07g056440	GSTU20 glutathione S-transferase tau 20
SlERF.D3	Solyc07g064550	Ataxin 2 SM domain-containing protein
SlERF.D3	Solyc07g065890	Multifunctional fusion protein [Includes: Uridine kinase (EC 2.7.1.48); Fructose-bisphosphate aldolase (EC 4.1.2.13)]
SlERF.D3	Solyc08g006330	UDP-glycosyltransferases domain-containing protein
SlERF.D3	Solyc08g007210	Uncharacterized protein
SlERF.D3	Solyc08g067180	RanBP2-type domain-containing protein
SlERF.D3	Solyc08g075540	Ubiquinol oxidase (EC 1.10.3.11)
SlERF.D3	Solyc08g075970	Transmembrane protein 45B
SlERF.D3	Solyc08g078190	ERF.B13 ethylene response factor B13
SlERF.D3	Solyc08g079510	Unknown Protein
SlERF.D3	Solyc08g082250	Endoglucanase (EC 3.2.1.4)
SlERF.D3	Solyc08g082870	Dehydrogenase/reductase SDR family member 13
SlERF.D3	Solyc08g083130	Homeobox-leucine zipper protein (HD-ZIP protein) (Homeodomain transcription factor)
SlERF.D3	Solyc09g008780	Uncharacterized protein
SlERF.D3	Solyc09g009700	GDSL esterase/lipase At5g03610-like
SlERF.D3	Solyc09g011520	Glutathione S-transferase-like protein
SlERF.D3	Solyc09g064940	R3H-associated N-terminal domain-containing protein
SlERF.D3	Solyc09g065610	Transmembrane BAX inhibitor motif-containing protein 4
SlERF.D3	Solyc09g075950	Heat shock 70 kDa protein 8
SlERF.D3	Solyc09g097850	Cysteine proteinase inhibitor
SlERF.D3	Solyc09g097960	NADP-dependent oxidoreductase domain-containing protein
SlERF.D3	Solyc09g098160	Pirin-like protein
SlERF.D3	Solyc10g006480	Ubiquitin-like domain-containing protein
SlERF.D3	Solyc10g008247	BHLH domain-containing protein
SlERF.D3	Solyc10g050970	ERF.D4 ethylene response factor D4
SlERF.D3	Solyc10g075070	Non-specific lipid-transfer protein
SlERF.D3	Solyc10g078340	Cyclin N-terminal domain-containing protein
SlERF.D3	Solyc10g080900	3-oxoacyl-[acyl-carrier-protein] reductase
SlERF.D3	Solyc10g081970	Late embryogenesis abundant protein LEA-2 subgroup domain-containing protein
SlERF.D3	Solyc11g005670	Ubiquitin-like domain-containing protein
SlERF.D3	Solyc11g011330	Enoyl reductase (ER) domain-containing protein
SlERF.D3	Solyc11g011780	60S ribosomal export protein NMD3
SlERF.D3	Solyc11g013110	Fe2OG dioxygenase domain-containing protein
SlERF.D3	Solyc11g066130	Osmotin-like protein
SlERF.D3	Solyc11g066150	Bifunctional polymyxin resistance protein ArnA-binding domain
SlERF.D3	Solyc11g066270	Xyloglucan endotransglucosylase/hydrolase (EC 2.4.1.207)
SlERF.D3	Solyc11g066420	C2H2-type domain-containing protein
SlERF.D3	Solyc11g066860	unknown
SlERF.D3	Solyc11g071740	Calmodulin-like protein
SlERF.D3	Solyc11g071830	Uncharacterized protein
SlERF.D3	Solyc12g013620	NAC domain-containing protein JA2 (Protein JASMONIC ACID 2)
SlERF.D3	Solyc12g014310	unknown
SlERF.D3	Solyc12g056250	Glutathione transferase
SlERF.D3	Solyc01g080640
SlERF.D3	Solyc01g091270
SlERF.D3	Solyc03g113930
SlERF.D3	Solyc01g104740
SlERF.D3	Solyc01g097380
SlERF.D3	Solyc03g111550
SlERF.D3	Solyc01g108250
SlERF.D3	Solyc09g092690
SlERF.D3	Solyc09g065560
SlERF.D3	Solyc10g085140
SlERF.D3	Solyc07g056500
SlERF.D3	Solyc01g107825
SlERF.D3	Solyc04g081900
SlERF.D3	Solyc07g041500
SlERF.D3	Solyc01g108880
SlERF.D3	Solyc03g111100
SlERF.D3	Solyc08g075020
SlERF.D3	Solyc03g078090
SlERF.D3	Solyc06g074940
SlERF.D3	Solyc07g053550
SlERF.D3	Solyc06g074710
SlERF.D3	Solyc03g095700
SlERF.D3	Solyc02g093890
SlERF.D3	Solyc02g090970
SlERF.D3	Solyc12g013900
SlERF.D3	Solyc06g007190
SlERF.D3	Solyc04g014370
SlERF.D3	Solyc12g014010
SlERF.D3	Solyc05g056550
SlERF.D3	Solyc09g064820
SlERF.D3	Solyc01g005410
SlERF.D3	Solyc11g071760
SlERF.D3	Solyc02g061770
SlERF.D3	Solyc07g056480
SlERF.D3	Solyc10g005040
SlERF.D3	Solyc04g081530
SlERF.D3	Solyc11g006540
SlERF.D3	Solyc03g098100
SlERF.D3	Solyc01g096730
SlERF.D3	Solyc06g068620
SlERF.D3	Solyc08g067630
SlERF.D3	Solyc01g099800
SlERF.D3	Solyc03g007530
SlERF.D3	Solyc11g073030
SlERF.D3	Solyc04g074270
SlERF.D3	Solyc09g015010
SlERF.D3	Solyc01g081310
SlERF.D3	Solyc03g019950
SlERF.D3	Solyc07g040990
SlERF.D4	Solyc11g033283	peptide/nitrate transporter-like
SlERF.D4	Solyc00g500111	unknown
SlERF.D4	Solyc01g007190	Ubiquitin-like domain-containing protein
SlERF.D4	Solyc01g010390	Beta-glucosidase 40
SlERF.D4	Solyc01g010660	Protein kinase domain-containing protein
SlERF.D4	Solyc01g057910	Uncharacterized protein
SlERF.D4	Solyc01g066860	Oxidoreductases
SlERF.D4	Solyc01g086650	Tetrapyrrole methylase domain-containing protein
SlERF.D4	Solyc01g086660	unknown
SlERF.D4	Solyc01g086680	GSTU5 glutathione S-transferase
SlERF.D4	Solyc01g095140	Ethylene-responsive late embryogenesis-like protein
SlERF.D4	Solyc01g095470	glucose-6-phosphate 1-epimerase (EC 5.1.3.15)
SlERF.D4	Solyc01g097390	NADP-dependent oxidoreductase domain-containing protein
SlERF.D4	Solyc01g099680	Rubber elongation factor
SlERF.D4	Solyc01g100460	Anaerobic basic leucine zipper protein
SlERF.D4	Solyc01g100760	Susceptibility homeodomain transcription factor (Fragment)
SlERF.D4	Solyc01g105720	Flowering time control protein like
SlERF.D4	Solyc01g108240	ERF.D3 ethylene response factor D3
SlERF.D4	Solyc01g109120	WD-40 repeat family protein
SlERF.D4	Solyc01g110000	Beta-galactosidase (EC 3.2.1.23)
SlERF.D4	Solyc02g062500	Fe2OG dioxygenase domain-containing protein
SlERF.D4	Solyc02g063000	Glycosyltransferase (EC 2.4.1.-)
SlERF.D4	Solyc02g063430	BHLH domain-containing protein
SlERF.D4	Solyc02g065240	SABP2 salicylic acid-binding protein 2
SlERF.D4	Solyc02g067790	LOB domain-containing protein
SlERF.D4	Solyc02g067800	LOB domain protein 1
SlERF.D4	Solyc02g077610	NAC domain-containing protein
SlERF.D4	Solyc02g079930	Phosphosulfolactate synthase-related protein
SlERF.D4	Solyc02g081030	Calcium permeable stress-gated cation channel 1
SlERF.D4	Solyc02g081170	Plastid-lipid-associated protein, chloroplastic
SlERF.D4	Solyc02g081190	Fe2OG dioxygenase domain-containing protein
SlERF.D4	Solyc02g083130	IST1-like protein
SlERF.D4	Solyc02g085730	AOC allene-oxide cyclase
SlERF.D4	Solyc02g085800	Alpha/beta hydrolase fold-3 domain-containing protein
SlERF.D4	Solyc02g087110	Alpha-dioxygenase 1
SlERF.D4	Solyc02g087210	AN1-type domain-containing protein
SlERF.D4	Solyc02g087740	Cupin RmlC-type
SlERF.D4	Solyc02g089160	Cytochrome P450 85A1 (LeCYP85A1) (C6-oxidase) (Castasterone synthase CYP85A1) (EC 1.14.14.-) (Protein DWARF)
SlERF.D4	Solyc02g089400	Amino acid transporter transmembrane domain-containing protein
SlERF.D4	Solyc02g089610	S-adenosylmethionine decarboxylase proenzyme (EC 4.1.1.50)
SlERF.D4	Solyc02g089880	Hexosyltransferase (EC 2.4.1.-)
SlERF.D4	Solyc02g092090	BZIP transcription factor family protein
SlERF.D4	Solyc02g093970	Protein kinase domain-containing protein
SlERF.D4	Solyc02g094000	EF-hand domain-containing protein
SlERF.D4	Solyc02g094040	Lipase
SlERF.D4	Solyc03g006140	Neutral ceramidase (EC 3.5.1.23)
SlERF.D4	Solyc03g020010	Lemir
SlERF.D4	Solyc03g025260	DWNN domain-containing protein
SlERF.D4	Solyc03g026230	Protein DETOXIFICATION (Multidrug and toxic compound extrusion protein)
SlERF.D4	Solyc03g079980	DUF599 domain-containing protein
SlERF.D4	Solyc03g080190	Fe2OG dioxygenase domain-containing protein
SlERF.D4	Solyc03g082550	Homeobox-leucine zipper protein (HD-ZIP protein) (Homeodomain transcription factor)
SlERF.D4	Solyc03g083440	glutamate synthase (NADH) (EC 1.4.1.14)
SlERF.D4	Solyc03g096290	Uncharacterized protein
SlERF.D4	Solyc03g097270	Cysteine proteinase inhibitor
SlERF.D4	Solyc03g097660	unknown
SlERF.D4	Solyc03g114000	LIM zinc-binding domain-containing protein
SlERF.D4	Solyc03g115230	Clp R domain-containing protein
SlERF.D4	Solyc03g117630	Heat shock protein 70
SlERF.D4	Solyc03g117800	Aldehyde oxygenase (deformylating)
SlERF.D4	Solyc03g117860	IBR finger domain protein
SlERF.D4	Solyc03g118340	Uncharacterized protein
SlERF.D4	Solyc03g118420	NF-X1-type zinc finger protein NFXL1
SlERF.D4	Solyc03g118970	Protein DETOXIFICATION (Multidrug and toxic compound extrusion protein)
SlERF.D4	Solyc03g119980	Serine aminopeptidase S33 domain-containing protein
SlERF.D4	Solyc03g121670	Beta-lactamase domain protein
SlERF.D4	Solyc03g123540	SHSP domain-containing protein
SlERF.D4	Solyc03g123860	Protein kinase domain-containing protein
SlERF.D4	Solyc04g007530	Protein DETOXIFICATION (Multidrug and toxic compound extrusion protein)
SlERF.D4	Solyc04g007990	unknown
SlERF.D4	Solyc04g009900	Calcium-dependent protein kinase 2
SlERF.D4	Solyc04g011840	Glutaredoxin domain-containing protein
SlERF.D4	Solyc04g051360	ERF.D1 ethylene response factor D1
SlERF.D4	Solyc04g064870	unknown
SlERF.D4	Solyc04g071770	ERF.D6 ethylene response factor D6
SlERF.D4	Solyc04g071970	Low affinity potassium transport system protein kup isoform 1
SlERF.D4	Solyc04g074730	Arabinogalactan-protein
SlERF.D4	Solyc04g076610	Receptor expression-enhancing protein 4
SlERF.D4	Solyc04g076830	Phosphoglycerate mutase-like protein 1
SlERF.D4	Solyc04g078840	AREB (AREB-like protein) (Areb1)
SlERF.D4	Solyc04g079470	Serpin domain-containing protein
SlERF.D4	Solyc04g079730	Allene oxide synthase 1, chloroplastic (LeAOS1) (EC 4.2.1.92) (Cytochrome P450 74A)
SlERF.D4	Solyc04g080420	Agglutinin
SlERF.D4	Solyc04g081870	Expansin
SlERF.D4	Solyc04g082200	Dehydrin
SlERF.D4	Solyc05g007950	Extracellular ribonuclease LE (RNase LE) (EC 4.6.1.19)
SlERF.D4	Solyc05g009340	unknown
SlERF.D4	Solyc05g012580	unknown
SlERF.D4	Solyc05g013870	SEO
SlERF.D4	Solyc05g046310	DBH-like monooxygenase
SlERF.D4	Solyc05g051850	inositol-3-phosphate synthase (EC 5.5.1.4)
SlERF.D4	Solyc05g052410	ERF.H14 ethylene response factor H14
SlERF.D4	Solyc05g052670	DCR DEFECTIVE IN CUTICULAR RIDGES
SlERF.D4	Solyc05g053550	chalcone synthase (EC 2.3.1.74)
SlERF.D4	Solyc05g054560	CASP-like protein
SlERF.D4	Solyc05g055870	F-box protein PP2-B1
SlERF.D4	Solyc06g007520	60S ribosomal protein L10
SlERF.D4	Solyc06g008920	4-coumarate--CoA ligase
SlERF.D4	Solyc06g009290	Lipid A export ATP-binding/permease protein msbA
SlERF.D4	Solyc06g049050	Expansin
SlERF.D4	Solyc06g051750	CYP90A1-like protein
SlERF.D4	Solyc06g053260	Small auxin-up protein 58
SlERF.D4	Solyc06g054150	Nodulin 22
SlERF.D4	Solyc06g068820	Uncharacterized protein
SlERF.D4	Solyc06g069470	glycerophosphodiester phosphodiesterase (EC 3.1.4.46)
SlERF.D4	Solyc06g072330	J domain-containing protein
SlERF.D4	Solyc06g072430	BAG domain-containing protein
SlERF.D4	Solyc06g075370	Dof-type domain-containing protein
SlERF.D4	Solyc06g076560	SHSP domain-containing protein
SlERF.D4	Solyc06g082870	Ribosomal protein L5 eukaryotic C-terminal domain-containing protein
SlERF.D4	Solyc06g084440	MPN domain-containing protein
SlERF.D4	Solyc07g005330	Beta-glucosidase 08
SlERF.D4	Solyc07g005860	Uncharacterized protein
SlERF.D4	Solyc07g008280	Transmembrane protein
SlERF.D4	Solyc07g042490	Uncharacterized protein
SlERF.D4	Solyc07g044990	TLC domain-containing protein
SlERF.D4	Solyc07g048120	Ubiquitin fusion degradation UFD1 family protein
SlERF.D4	Solyc07g049370	X8 domain-containing protein
SlERF.D4	Solyc07g049440	Uncharacterized protein
SlERF.D4	Solyc07g054220	AP2/ERF domain-containing protein
SlERF.D4	Solyc07g054300	PPM-type phosphatase domain-containing protein
SlERF.D4	Solyc07g056440	GSTU20 glutathione S-transferase tau 20
SlERF.D4	Solyc07g056470	GSTU23 glutathione S-transferase tau 23
SlERF.D4	Solyc07g056510	Glutathione S-transferase
SlERF.D4	Solyc07g065890	Multifunctional fusion protein [Includes: Uridine kinase (EC 2.7.1.48); Fructose-bisphosphate aldolase (EC 4.1.2.13)]
SlERF.D4	Solyc08g006330	UDP-glycosyltransferases domain-containing protein
SlERF.D4	Solyc08g007920	DUF4005 domain-containing protein
SlERF.D4	Solyc08g062820	Cytokinin riboside 5'-monophosphate phosphoribohydrolase (EC 3.2.2.n1)
SlERF.D4	Solyc08g067180	RanBP2-type domain-containing protein
SlERF.D4	Solyc08g077850	tRNA/rRNA methyltransferase SpoU type domain-containing protein
SlERF.D4	Solyc08g078190	ERF.B13 ethylene response factor B13
SlERF.D4	Solyc08g082250	Endoglucanase (EC 3.2.1.4)
SlERF.D4	Solyc09g005560	Myb-like domain-containing protein
SlERF.D4	Solyc09g008780	Uncharacterized protein
SlERF.D4	Solyc09g008970	Plant transposase
SlERF.D4	Solyc09g009700	GDSL esterase/lipase At5g03610-like
SlERF.D4	Solyc09g011520	Glutathione S-transferase-like protein
SlERF.D4	Solyc09g015000	Chloroplast small heat shock protein class I
SlERF.D4	Solyc09g065610	Transmembrane BAX inhibitor motif-containing protein 4
SlERF.D4	Solyc09g075350	Pectinesterase (EC 3.1.1.11)
SlERF.D4	Solyc09g089580	1-aminocyclopropane-1-carboxylate oxidase homolog (Protein E8)
SlERF.D4	Solyc09g092480	UDP-glucosyltransferase family 1 protein
SlERF.D4	Solyc09g097960	NADP-dependent oxidoreductase domain-containing protein
SlERF.D4	Solyc09g098160	Pirin-like protein
SlERF.D4	Solyc10g005060	Cathecol O-methyltransferase 1 (EC 2.1.1.-)
SlERF.D4	Solyc10g006480	Ubiquitin-like domain-containing protein
SlERF.D4	Solyc10g008247	BHLH domain-containing protein
SlERF.D4	Solyc10g009150	Organ specific protein
SlERF.D4	Solyc10g050160	caffeoyl-CoA O-methyltransferase (EC 2.1.1.104)
SlERF.D4	Solyc10g050970	ERF.D4 ethylene response factor D4
SlERF.D4	Solyc10g076670	probable 2-oxoglutarate-dependent dioxygenase At3g111800
SlERF.D4	Solyc10g078340	Cyclin N-terminal domain-containing protein
SlERF.D4	Solyc10g078550	Glutamate dehydrogenase
SlERF.D4	Solyc10g078680	C2 domain-containing protein
SlERF.D4	Solyc10g081970	Late embryogenesis abundant protein LEA-2 subgroup domain-containing protein
SlERF.D4	Solyc10g084400	Glutathione S-transferase
SlERF.D4	Solyc10g085190	Fe2OG dioxygenase domain-containing protein
SlERF.D4	Solyc10g086410	Uncharacterized protein
SlERF.D4	Solyc11g005670	Ubiquitin-like domain-containing protein
SlERF.D4	Solyc11g011330	Enoyl reductase (ER) domain-containing protein
SlERF.D4	Solyc11g011340	Enoyl reductase (ER) domain-containing protein
SlERF.D4	Solyc11g011780	60S ribosomal export protein NMD3
SlERF.D4	Solyc11g012000	Extracellular ligand-gated ion channel
SlERF.D4	Solyc11g013110	Fe2OG dioxygenase domain-containing protein
SlERF.D4	Solyc11g017470	NAC4 domain protein
SlERF.D4	Solyc11g066130	Osmotin-like protein
SlERF.D4	Solyc11g066270	Xyloglucan endotransglucosylase/hydrolase (EC 2.4.1.207)
SlERF.D4	Solyc11g067190	Fatty acyl coA reductase
SlERF.D4	Solyc11g069700	Elongation factor 1-alpha
SlERF.D4	Solyc11g071830	Uncharacterized protein
SlERF.D4	Solyc12g006380	1-aminocyclopropane-1-carboxylate oxidase-like protein
SlERF.D4	Solyc12g006760	unknown
SlERF.D4	Solyc12g013620	NAC domain-containing protein JA2 (Protein JASMONIC ACID 2)
SlERF.D4	Solyc12g014420	X8 domain-containing protein
SlERF.D4	Solyc12g044230	Sulfite exporter TauE/SafE family protein 3
SlERF.D4	Solyc12g056250	Glutathione transferase
SlERF.D4	Solyc12g056600	Short chain alcohol dehydrogenase
SlERF.D4	Solyc12g088190	Amino acid transporter transmembrane domain-containing protein
SlERF.D4	Solyc10g085880
SlERF.D4	Solyc04g009960
SlERF.D4	Solyc02g078450
SlERF.D4	Solyc01g096720
SlERF.D4	Solyc01g081310
SlERF.D4	Solyc01g107825
SlERF.D4	Solyc07g042550
SlERF.D4	Solyc06g074940
SlERF.D4	Solyc01g096730
SlERF.D4	Solyc03g007530
SlERF.D4	Solyc01g057000
SlERF.D4	Solyc05g056550
SlERF.D4	Solyc01g099810
SlERF.D4	Solyc03g111550
SlERF.D4	Solyc03g096670
SlERF.D4	Solyc07g040990
SlERF.D4	Solyc03g019950
SlERF.D4	Solyc01g108250
SlERF.D4	Solyc04g081530
SlERF.D4	Solyc07g063640
SlERF.D4	Solyc09g092690
SlERF.D4	Solyc03g013440
SlERF.D4	Solyc08g067630
SlERF.D4	Solyc10g079930
SlERF.D4	Solyc12g044430
SlERF.D4	Solyc02g087880
SlERF.D4	Solyc12g014010
SlERF.D4	Solyc01g091270
SlERF.D4	Solyc03g098240
SlERF.D4	Solyc10g085140
SlERF.D4	Solyc09g015010
SlERF.D4	Solyc01g097380
SlERF.D4	Solyc11g007500
SlERF.D4	Solyc03g098110
SlERF.D4	Solyc10g005040
SlERF.D4	Solyc08g062680
SlERF.D4	Solyc02g090970
SlERF.D4	Solyc04g016420
SlERF.D4	Solyc06g007190
SlERF.D4	Solyc12g013900
SlERF.D4	Solyc09g092270
SlERF.D4	Solyc04g081900
SlERF.D4	Solyc03g113930
SlERF.D4	Solyc06g073990
SlERF.D4	Solyc03g116630
SlERF.D4	Solyc11g071760
SlERF.D4	Solyc03g098100
SlERF.D4	Solyc04g074270
SlERF.D4	Solyc07g006140
SlERF.D4	Solyc09g064820
SlERF.D4	Solyc08g080940
SlERF.D4	Solyc01g108880
SlERF.D5	Solyc11g033283	peptide/nitrate transporter-like
SlERF.D5	Solyc00g500111	unknown
SlERF.D5	Solyc01g010660	Protein kinase domain-containing protein
SlERF.D5	Solyc01g080010	Peptidase A1 domain-containing protein
SlERF.D5	Solyc01g086660	unknown
SlERF.D5	Solyc01g086680	GSTU5 glutathione S-transferase
SlERF.D5	Solyc01g095140	Ethylene-responsive late embryogenesis-like protein
SlERF.D5	Solyc01g099680	Rubber elongation factor
SlERF.D5	Solyc01g100460	Anaerobic basic leucine zipper protein
SlERF.D5	Solyc01g102290	Uncharacterized protein
SlERF.D5	Solyc01g108240	ERF.D3 ethylene response factor D3
SlERF.D5	Solyc01g109120	WD-40 repeat family protein
SlERF.D5	Solyc01g109650	Protein kinase domain-containing protein
SlERF.D5	Solyc01g110000	Beta-galactosidase (EC 3.2.1.23)
SlERF.D5	Solyc02g062390	Dehydrin
SlERF.D5	Solyc02g062500	Fe2OG dioxygenase domain-containing protein
SlERF.D5	Solyc02g063520	Homeobox domain-containing protein
SlERF.D5	Solyc02g065240	SABP2 salicylic acid-binding protein 2
SlERF.D5	Solyc02g067750	Carbonic anhydrase (EC 4.2.1.1) (Carbonate dehydratase)
SlERF.D5	Solyc02g067790	LOB domain-containing protein
SlERF.D5	Solyc02g067810	EXG1
SlERF.D5	Solyc02g071130	WRKY domain-containing protein
SlERF.D5	Solyc02g080110	Uncharacterized protein
SlERF.D5	Solyc02g080120	Fe2OG dioxygenase domain-containing protein
SlERF.D5	Solyc02g081030	Calcium permeable stress-gated cation channel 1
SlERF.D5	Solyc02g081430	Membrane-associated, eicosanoid/glutathione metabolism (MAPEG) protein
SlERF.D5	Solyc02g081550	FtsH protease
SlERF.D5	Solyc02g083290	Protein kinase domain-containing protein
SlERF.D5	Solyc02g085730	AOC allene-oxide cyclase
SlERF.D5	Solyc02g087210	AN1-type domain-containing protein
SlERF.D5	Solyc02g089160	Cytochrome P450 85A1 (LeCYP85A1) (C6-oxidase) (Castasterone synthase CYP85A1) (EC 1.14.14.-) (Protein DWARF)
SlERF.D5	Solyc02g089400	Amino acid transporter transmembrane domain-containing protein
SlERF.D5	Solyc02g089610	S-adenosylmethionine decarboxylase proenzyme (EC 4.1.1.50)
SlERF.D5	Solyc02g091070	unknown
SlERF.D5	Solyc02g092120	Phytosulfokine [Cleaved into: Phytosulfokine-alpha (PSK-alpha) (Phytosulfokine-a); Phytosulfokine-beta (PSK-beta) (Phytosulfokine-b)]
SlERF.D5	Solyc02g092390	FYR N-terminal domain-containing protein (Fragment)
SlERF.D5	Solyc02g094000	EF-hand domain-containing protein
SlERF.D5	Solyc02g094040	Lipase
SlERF.D5	Solyc03g007890	Histidine kinase/HSP90-like ATPase domain-containing protein
SlERF.D5	Solyc03g020010	Lemir
SlERF.D5	Solyc03g025380	Peroxidase (EC 1.11.1.7)
SlERF.D5	Solyc03g026230	Protein DETOXIFICATION (Multidrug and toxic compound extrusion protein)
SlERF.D5	Solyc03g031910	Helicase MAGATAMA 3
SlERF.D5	Solyc03g032090	Amino acid transporter transmembrane domain-containing protein
SlERF.D5	Solyc03g079980	DUF599 domain-containing protein
SlERF.D5	Solyc03g083440	glutamate synthase (NADH) (EC 1.4.1.14)
SlERF.D5	Solyc03g097270	Cysteine proteinase inhibitor
SlERF.D5	Solyc03g097660	unknown
SlERF.D5	Solyc03g098740	Uncharacterized protein
SlERF.D5	Solyc03g112140	non-specific serine/threonine protein kinase (EC 2.7.11.1)
SlERF.D5	Solyc03g113430	Peptide transporter
SlERF.D5	Solyc03g114950	ABC transporter B family member 25
SlERF.D5	Solyc03g115230	Clp R domain-containing protein
SlERF.D5	Solyc03g117630	Heat shock protein 70
SlERF.D5	Solyc03g117860	IBR finger domain protein
SlERF.D5	Solyc03g118340	Uncharacterized protein
SlERF.D5	Solyc03g118420	NF-X1-type zinc finger protein NFXL1
SlERF.D5	Solyc03g118970	Protein DETOXIFICATION (Multidrug and toxic compound extrusion protein)
SlERF.D5	Solyc03g121970	BIG1LA BIG GRAIN 1-like A
SlERF.D5	Solyc03g123540	SHSP domain-containing protein
SlERF.D5	Solyc04g007990	unknown
SlERF.D5	Solyc04g009900	Calcium-dependent protein kinase 2
SlERF.D5	Solyc04g012050	ERF.D5 ethylene response factor D5
SlERF.D5	Solyc04g014600	Universal stress protein family protein
SlERF.D5	Solyc04g016000	HSF-type DNA-binding domain-containing protein
SlERF.D5	Solyc04g016230	Glucosyltransferase
SlERF.D5	Solyc04g016330	Glycerol-3-phosphate dehydrogenase [NAD(+)] (EC 1.1.1.8)
SlERF.D5	Solyc04g025530	Glutamate decarboxylase (EC 4.1.1.15)
SlERF.D5	Solyc04g040180	Methyltransferase type 11 domain-containing protein
SlERF.D5	Solyc04g051360	ERF.D1 ethylene response factor D1
SlERF.D5	Solyc04g054820	phosphoglycerate mutase (2,3-diphosphoglycerate-dependent) (EC 5.4.2.11)
SlERF.D5	Solyc04g064870	unknown
SlERF.D5	Solyc04g071600	unknown
SlERF.D5	Solyc04g071960	Xanthoxin dehydrogenase
SlERF.D5	Solyc04g071980	Uncharacterized protein
SlERF.D5	Solyc04g072160	Co-chaperone protein p23
SlERF.D5	Solyc04g074730	Arabinogalactan-protein
SlERF.D5	Solyc04g076610	Receptor expression-enhancing protein 4
SlERF.D5	Solyc04g078290	Cytochrome P450
SlERF.D5	Solyc04g078640	AP2/ERF domain-containing protein
SlERF.D5	Solyc04g079730	Allene oxide synthase 1, chloroplastic (LeAOS1) (EC 4.2.1.92) (Cytochrome P450 74A)
SlERF.D5	Solyc04g082200	Dehydrin
SlERF.D5	Solyc04g082460	Catalase
SlERF.D5	Solyc05g005290	Poly [ADP-ribose] polymerase (PARP) (EC 2.4.2.-)
SlERF.D5	Solyc05g006990	Uncharacterized protein
SlERF.D5	Solyc05g007220	F-box domain-containing protein
SlERF.D5	Solyc05g007830	Expansin
SlERF.D5	Solyc05g007950	Extracellular ribonuclease LE (RNase LE) (EC 4.6.1.19)
SlERF.D5	Solyc05g008105	leucine-rich repeat extensin-like protein 6
SlERF.D5	Solyc05g008860	Protein kinase domain-containing protein
SlERF.D5	Solyc05g009340	unknown
SlERF.D5	Solyc05g010540	unknown
SlERF.D5	Solyc05g010555	unknown
SlERF.D5	Solyc05g016060	Cysteine-rich transmembrane CYSTM domain-containing protein
SlERF.D5	Solyc05g051850	inositol-3-phosphate synthase (EC 5.5.1.4)
SlERF.D5	Solyc05g052410	ERF.H14 ethylene response factor H14
SlERF.D5	Solyc05g052670	DCR DEFECTIVE IN CUTICULAR RIDGES
SlERF.D5	Solyc05g053150	Uncharacterized protein
SlERF.D5	Solyc05g055870	F-box protein PP2-B1
SlERF.D5	Solyc06g005480	Plant-specific domain TIGR01589 family protein
SlERF.D5	Solyc06g007180	Asparagine synthetase [glutamine-hydrolyzing] (EC 6.3.5.4)
SlERF.D5	Solyc06g007520	60S ribosomal protein L10
SlERF.D5	Solyc06g008920	4-coumarate--CoA ligase
SlERF.D5	Solyc06g009050	Universal stress protein
SlERF.D5	Solyc06g009290	Lipid A export ATP-binding/permease protein msbA
SlERF.D5	Solyc06g009380	Uncharacterized protein
SlERF.D5	Solyc06g036110	C2 domain-containing protein
SlERF.D5	Solyc06g049050	Expansin
SlERF.D5	Solyc06g051750	CYP90A1-like protein
SlERF.D5	Solyc06g054150	Nodulin 22
SlERF.D5	Solyc06g060760	Tonoplast intrinsic protein 23
SlERF.D5	Solyc06g061230	Conotoxin
SlERF.D5	Solyc06g062350	RuvB-like helicase (EC 3.6.4.12)
SlERF.D5	Solyc06g065570	uridine/cytidine kinase (EC 2.7.1.48)
SlERF.D5	Solyc06g068820	Uncharacterized protein
SlERF.D5	Solyc06g069470	glycerophosphodiester phosphodiesterase (EC 3.1.4.46)
SlERF.D5	Solyc06g071060	3-oxoacyl-[acyl-carrier-protein] reductase
SlERF.D5	Solyc06g072330	J domain-containing protein
SlERF.D5	Solyc06g072430	BAG domain-containing protein
SlERF.D5	Solyc06g073180	CONSTANS interacting protein 1
SlERF.D5	Solyc06g073830	EF-hand domain-containing protein
SlERF.D5	Solyc06g075370	Dof-type domain-containing protein
SlERF.D5	Solyc06g075775	unknown
SlERF.D5	Solyc06g082590	Pathogenesis-related genes transcriptional activator PTI6 (PTO-interacting protein 6)
SlERF.D5	Solyc06g082870	Ribosomal protein L5 eukaryotic C-terminal domain-containing protein
SlERF.D5	Solyc06g084440	MPN domain-containing protein
SlERF.D5	Solyc07g006130	eRF1 domain-containing protein
SlERF.D5	Solyc07g007350	SAM domain-containing protein
SlERF.D5	Solyc07g007680	Synaptotagmin-5-like
SlERF.D5	Solyc07g044990	TLC domain-containing protein
SlERF.D5	Solyc07g048070	Cytochrome b561 domain-containing protein
SlERF.D5	Solyc07g049370	X8 domain-containing protein
SlERF.D5	Solyc07g049440	Uncharacterized protein
SlERF.D5	Solyc07g053270	riboflavin kinase (EC 2.7.1.26)
SlERF.D5	Solyc07g054220	AP2/ERF domain-containing protein
SlERF.D5	Solyc07g054300	PPM-type phosphatase domain-containing protein
SlERF.D5	Solyc07g056440	GSTU20 glutathione S-transferase tau 20
SlERF.D5	Solyc07g056470	GSTU23 glutathione S-transferase tau 23
SlERF.D5	Solyc07g056510	Glutathione S-transferase
SlERF.D5	Solyc07g062700	EF-hand domain-containing protein
SlERF.D5	Solyc08g006730	N-acetyltransferase domain-containing protein
SlERF.D5	Solyc08g007920	DUF4005 domain-containing protein
SlERF.D5	Solyc08g023440	CSC1-like protein ERD4
SlERF.D5	Solyc08g062340	SHSP domain-containing protein
SlERF.D5	Solyc08g062820	Cytokinin riboside 5'-monophosphate phosphoribohydrolase (EC 3.2.2.n1)
SlERF.D5	Solyc08g067180	RanBP2-type domain-containing protein
SlERF.D5	Solyc08g067290	RING-type domain-containing protein
SlERF.D5	Solyc08g067360	WRKY domain-containing protein
SlERF.D5	Solyc08g075540	Ubiquinol oxidase (EC 1.10.3.11)
SlERF.D5	Solyc08g075550	Alternative oxidase
SlERF.D5	Solyc08g077330	Expansin-like B1
SlERF.D5	Solyc08g077510	EndoU domain-containing protein
SlERF.D5	Solyc08g077780	Protein kinase domain-containing protein
SlERF.D5	Solyc08g078700	unknown
SlERF.D5	Solyc08g079480	Homeodomain-interacting protein
SlERF.D5	Solyc08g080660	Osmotin-like protein (Fragment)
SlERF.D5	Solyc08g082210	ERF061 ethylene response factor 061
SlERF.D5	Solyc08g082250	Endoglucanase (EC 3.2.1.4)
SlERF.D5	Solyc08g083130	Homeobox-leucine zipper protein (HD-ZIP protein) (Homeodomain transcription factor)
SlERF.D5	Solyc09g005560	Myb-like domain-containing protein
SlERF.D5	Solyc09g008780	Uncharacterized protein
SlERF.D5	Solyc09g009220	zinc-regulated protein 8-like
SlERF.D5	Solyc09g011520	Glutathione S-transferase-like protein
SlERF.D5	Solyc09g011630	GSTU43 glutathione S-transferase tau 43
SlERF.D5	Solyc09g031920	Harpin-induced 1
SlERF.D5	Solyc09g064940	R3H-associated N-terminal domain-containing protein
SlERF.D5	Solyc09g065610	Transmembrane BAX inhibitor motif-containing protein 4
SlERF.D5	Solyc09g075420	Ethylene responsive factor 2 (Ethylene-binding protein)
SlERF.D5	Solyc09g075950	Heat shock 70 kDa protein 8
SlERF.D5	Solyc09g082470	Protein kinase domain-containing protein
SlERF.D5	Solyc09g089580	1-aminocyclopropane-1-carboxylate oxidase homolog (Protein E8)
SlERF.D5	Solyc09g090040	Germin-like protein
SlERF.D5	Solyc09g092320	RRM domain-containing protein
SlERF.D5	Solyc09g097960	NADP-dependent oxidoreductase domain-containing protein
SlERF.D5	Solyc09g098160	Pirin-like protein
SlERF.D5	Solyc10g005060	Cathecol O-methyltransferase 1 (EC 2.1.1.-)
SlERF.D5	Solyc10g008247	BHLH domain-containing protein
SlERF.D5	Solyc10g008390	Thioredoxin domain-containing protein
SlERF.D5	Solyc10g009150	Organ specific protein
SlERF.D5	Solyc10g009240	3-ketoacyl-CoA synthase (EC 2.3.1.-)
SlERF.D5	Solyc10g050970	ERF.D4 ethylene response factor D4
SlERF.D5	Solyc10g075070	Non-specific lipid-transfer protein
SlERF.D5	Solyc10g076670	probable 2-oxoglutarate-dependent dioxygenase At3g111800
SlERF.D5	Solyc10g078510	X8 domain-containing protein
SlERF.D5	Solyc10g081570	Nipped-B-like protein B
SlERF.D5	Solyc10g081930	PET domain-containing protein
SlERF.D5	Solyc10g081970	Late embryogenesis abundant protein LEA-2 subgroup domain-containing protein
SlERF.D5	Solyc10g084400	Glutathione S-transferase
SlERF.D5	Solyc10g085190	Fe2OG dioxygenase domain-containing protein
SlERF.D5	Solyc11g005400	DnaJ domain containing protein
SlERF.D5	Solyc11g005670	Ubiquitin-like domain-containing protein
SlERF.D5	Solyc11g011330	Enoyl reductase (ER) domain-containing protein
SlERF.D5	Solyc11g011340	Enoyl reductase (ER) domain-containing protein
SlERF.D5	Solyc11g011780	60S ribosomal export protein NMD3
SlERF.D5	Solyc11g017470	NAC4 domain protein
SlERF.D5	Solyc11g056650	BHLH domain-containing protein
SlERF.D5	Solyc11g066150	Bifunctional polymyxin resistance protein ArnA-binding domain
SlERF.D5	Solyc11g066270	Xyloglucan endotransglucosylase/hydrolase (EC 2.4.1.207)
SlERF.D5	Solyc11g067190	Fatty acyl coA reductase
SlERF.D5	Solyc11g068430	Ferredoxin
SlERF.D5	Solyc11g069700	Elongation factor 1-alpha
SlERF.D5	Solyc11g071740	Calmodulin-like protein
SlERF.D5	Solyc11g072630	Mitogen-activated protein kinase (EC 2.7.11.24)
SlERF.D5	Solyc12g005190	Protein phosphatase (EC 3.1.3.16)
SlERF.D5	Solyc12g006760	unknown
SlERF.D5	Solyc12g013620	NAC domain-containing protein JA2 (Protein JASMONIC ACID 2)
SlERF.D5	Solyc12g014420	X8 domain-containing protein
SlERF.D5	Solyc12g019410	Protein kinase domain-containing protein
SlERF.D5	Solyc12g044230	Sulfite exporter TauE/SafE family protein 3
SlERF.D5	Solyc12g056250	Glutathione transferase
SlERF.D5	Solyc12g056590	AP2/ERF domain-containing protein
SlERF.D5	Solyc12g056600	Short chain alcohol dehydrogenase
SlERF.D5	Solyc12g088190	Amino acid transporter transmembrane domain-containing protein
SlERF.D5	Solyc12g096420	RING-type E3 ubiquitin transferase (EC 2.3.2.27)
SlERF.D5	Solyc04g016420
SlERF.D5	Solyc01g080640
SlERF.D5	Solyc07g065930
SlERF.D5	Solyc01g091270
SlERF.D5	Solyc10g085140
SlERF.D5	Solyc07g056500
SlERF.D5	Solyc04g081900
SlERF.D5	Solyc03g111100
SlERF.D5	Solyc02g078450
SlERF.D5	Solyc03g095700
SlERF.D5	Solyc06g007190
SlERF.D5	Solyc12g014010
SlERF.D5	Solyc09g064820
SlERF.D5	Solyc08g080940
SlERF.D5	Solyc10g085880
SlERF.D5	Solyc11g006540
SlERF.D5	Solyc03g046380
SlERF.D5	Solyc01g096730
SlERF.D5	Solyc03g007530
SlERF.D5	Solyc10g081575
SlERF.D5	Solyc09g015010
SlERF.D5	Solyc03g019950
SlERF.D5	Solyc01g104740
SlERF.D5	Solyc09g011240
SlERF.D5	Solyc09g010650
SlERF.D5	Solyc09g092690
SlERF.D5	Solyc03g096670
SlERF.D5	Solyc09g065560
SlERF.D5	Solyc01g096720
SlERF.D5	Solyc11g007500
SlERF.D5	Solyc07g041500
SlERF.D5	Solyc03g116090
SlERF.D5	Solyc03g078090
SlERF.D5	Solyc01g106820
SlERF.D5	Solyc08g082440
SlERF.D5	Solyc07g063640
SlERF.D5	Solyc07g065410
SlERF.D5	Solyc12g013900
SlERF.D5	Solyc03g116630
SlERF.D5	Solyc01g005410
SlERF.D5	Solyc11g071760
SlERF.D5	Solyc01g109170
SlERF.D5	Solyc07g042550
SlERF.D5	Solyc06g051940
SlERF.D5	Solyc10g005040
SlERF.D5	Solyc03g013440
SlERF.D5	Solyc03g098100
SlERF.D5	Solyc08g067630
SlERF.D5	Solyc11g073030
SlERF.D5	Solyc04g074270
SlERF.D5	Solyc06g073990
SlERF.D5	Solyc01g081310
SlERF.D5	Solyc01g094010
SlERF.D5	Solyc01g011430
SlERF.D6	Solyc00g500111	unknown
SlERF.D6	Solyc01g010660	Protein kinase domain-containing protein
SlERF.D6	Solyc01g066720	HIG1 domain-containing protein
SlERF.D6	Solyc01g086680	GSTU5 glutathione S-transferase
SlERF.D6	Solyc01g095140	Ethylene-responsive late embryogenesis-like protein
SlERF.D6	Solyc01g095470	glucose-6-phosphate 1-epimerase (EC 5.1.3.15)
SlERF.D6	Solyc01g096320	Homeobox-leucine zipper protein (HD-ZIP protein) (Homeodomain transcription factor)
SlERF.D6	Solyc01g097390	NADP-dependent oxidoreductase domain-containing protein
SlERF.D6	Solyc01g099680	Rubber elongation factor
SlERF.D6	Solyc01g100460	Anaerobic basic leucine zipper protein
SlERF.D6	Solyc01g100760	Susceptibility homeodomain transcription factor (Fragment)
SlERF.D6	Solyc01g102290	Uncharacterized protein
SlERF.D6	Solyc01g107170	ZF2
SlERF.D6	Solyc01g109120	WD-40 repeat family protein
SlERF.D6	Solyc01g110000	Beta-galactosidase (EC 3.2.1.23)
SlERF.D6	Solyc01g111400	Subtilisin-like protease SBT1.6
SlERF.D6	Solyc02g036480	Late embryogenesis abundant protein LEA-2 subgroup domain-containing protein
SlERF.D6	Solyc02g062390	Dehydrin
SlERF.D6	Solyc02g062500	Fe2OG dioxygenase domain-containing protein
SlERF.D6	Solyc02g063160	Serine aminopeptidase S33 domain-containing protein
SlERF.D6	Solyc02g067790	LOB domain-containing protein
SlERF.D6	Solyc02g069800	Alpha/beta hydrolase fold-3 domain-containing protein
SlERF.D6	Solyc02g071130	WRKY domain-containing protein
SlERF.D6	Solyc02g077110	Phospholipase A1 (EC 3.1.1.-)
SlERF.D6	Solyc02g077610	NAC domain-containing protein
SlERF.D6	Solyc02g079180	HSF-type DNA-binding domain-containing protein
SlERF.D6	Solyc02g080120	Fe2OG dioxygenase domain-containing protein
SlERF.D6	Solyc02g083460	Peptidase A1 domain-containing protein
SlERF.D6	Solyc02g085690	NEDD8-conjugating enzyme Ubc12
SlERF.D6	Solyc02g085730	AOC allene-oxide cyclase
SlERF.D6	Solyc02g086310	Bifunctional inhibitor/plant lipid transfer protein/seed storage helical domain-containing protein
SlERF.D6	Solyc02g086880	Formate dehydrogenase, mitochondrial (FDH) (EC 1.17.1.9) (NAD-dependent formate dehydrogenase)
SlERF.D6	Solyc02g087210	AN1-type domain-containing protein
SlERF.D6	Solyc02g089400	Amino acid transporter transmembrane domain-containing protein
SlERF.D6	Solyc02g089610	S-adenosylmethionine decarboxylase proenzyme (EC 4.1.1.50)
SlERF.D6	Solyc02g092110	Phytosulfokine [Cleaved into: Phytosulfokine-alpha (PSK-alpha) (Phytosulfokine-a); Phytosulfokine-beta (PSK-beta) (Phytosulfokine-b)]
SlERF.D6	Solyc02g092800	Metal transporter Nramp3
SlERF.D6	Solyc02g094000	EF-hand domain-containing protein
SlERF.D6	Solyc02g094040	Lipase
SlERF.D6	Solyc03g006140	Neutral ceramidase (EC 3.5.1.23)
SlERF.D6	Solyc03g026230	Protein DETOXIFICATION (Multidrug and toxic compound extrusion protein)
SlERF.D6	Solyc03g032090	Amino acid transporter transmembrane domain-containing protein
SlERF.D6	Solyc03g079980	DUF599 domain-containing protein
SlERF.D6	Solyc03g082550	Homeobox-leucine zipper protein (HD-ZIP protein) (Homeodomain transcription factor)
SlERF.D6	Solyc03g097180	Plasma membrane isoform 1
SlERF.D6	Solyc03g097270	Cysteine proteinase inhibitor
SlERF.D6	Solyc03g097660	unknown
SlERF.D6	Solyc03g098740	Uncharacterized protein
SlERF.D6	Solyc03g111810	SEO
SlERF.D6	Solyc03g112140	non-specific serine/threonine protein kinase (EC 2.7.11.1)
SlERF.D6	Solyc03g114000	LIM zinc-binding domain-containing protein
SlERF.D6	Solyc03g116530	VOC domain-containing protein
SlERF.D6	Solyc03g117630	Heat shock protein 70
SlERF.D6	Solyc03g117860	IBR finger domain protein
SlERF.D6	Solyc03g117960	FHA domain-containing protein
SlERF.D6	Solyc03g118970	Protein DETOXIFICATION (Multidrug and toxic compound extrusion protein)
SlERF.D6	Solyc03g123860	Protein kinase domain-containing protein
SlERF.D6	Solyc04g007490	NB-ARC domain-containing protein
SlERF.D6	Solyc04g007500	RING-type domain-containing protein
SlERF.D6	Solyc04g014600	Universal stress protein family protein
SlERF.D6	Solyc04g016330	Glycerol-3-phosphate dehydrogenase [NAD(+)] (EC 1.1.1.8)
SlERF.D6	Solyc04g051360	ERF.D1 ethylene response factor D1
SlERF.D6	Solyc04g071770	ERF.D6 ethylene response factor D6
SlERF.D6	Solyc04g071980	Uncharacterized protein
SlERF.D6	Solyc04g074730	Arabinogalactan-protein
SlERF.D6	Solyc04g076830	Phosphoglycerate mutase-like protein 1
SlERF.D6	Solyc04g077190	GH10 domain-containing protein
SlERF.D6	Solyc04g078640	AP2/ERF domain-containing protein
SlERF.D6	Solyc04g081290	Cytokinin riboside 5'-monophosphate phosphoribohydrolase (EC 3.2.2.n1)
SlERF.D6	Solyc04g082200	Dehydrin
SlERF.D6	Solyc04g082460	Catalase
SlERF.D6	Solyc05g007220	F-box domain-containing protein
SlERF.D6	Solyc05g007950	Extracellular ribonuclease LE (RNase LE) (EC 4.6.1.19)
SlERF.D6	Solyc05g007980	STAS domain-containing protein
SlERF.D6	Solyc05g010540	unknown
SlERF.D6	Solyc05g013850	SEO
SlERF.D6	Solyc05g014980	adenylate kinase (EC 2.7.4.3) (ATP:AMP phosphotransferase)
SlERF.D6	Solyc05g046310	DBH-like monooxygenase
SlERF.D6	Solyc05g051220	Potassium channel
SlERF.D6	Solyc05g051660	Acylsugar acylhydrolase 1
SlERF.D6	Solyc05g051850	inositol-3-phosphate synthase (EC 5.5.1.4)
SlERF.D6	Solyc05g052410	ERF.H14 ethylene response factor H14
SlERF.D6	Solyc05g053150	Uncharacterized protein
SlERF.D6	Solyc05g055870	F-box protein PP2-B1
SlERF.D6	Solyc06g007520	60S ribosomal protein L10
SlERF.D6	Solyc06g008920	4-coumarate--CoA ligase
SlERF.D6	Solyc06g036110	C2 domain-containing protein
SlERF.D6	Solyc06g049050	Expansin
SlERF.D6	Solyc06g051620	1-phosphatidylinositol-4 5-bisphosphate phosphodiesterase (Phosphoinositide-specific phospholipase c)
SlERF.D6	Solyc06g053260	Small auxin-up protein 58
SlERF.D6	Solyc06g053710	Ethylene receptor
SlERF.D6	Solyc06g068820	Uncharacterized protein
SlERF.D6	Solyc06g069470	glycerophosphodiester phosphodiesterase (EC 3.1.4.46)
SlERF.D6	Solyc06g072330	J domain-containing protein
SlERF.D6	Solyc06g072840	Hydrogen peroxide induced protein 1
SlERF.D6	Solyc06g073830	EF-hand domain-containing protein
SlERF.D6	Solyc06g075370	Dof-type domain-containing protein
SlERF.D6	Solyc06g075775	unknown
SlERF.D6	Solyc06g076560	SHSP domain-containing protein
SlERF.D6	Solyc06g084440	MPN domain-containing protein
SlERF.D6	Solyc07g008280	Transmembrane protein
SlERF.D6	Solyc07g053270	riboflavin kinase (EC 2.7.1.26)
SlERF.D6	Solyc07g054300	PPM-type phosphatase domain-containing protein
SlERF.D6	Solyc07g056320	Phospholipid/glycerol acyltransferase domain-containing protein
SlERF.D6	Solyc07g056430	GSTU19 glutathione S-transferase tau 19
SlERF.D6	Solyc07g056470	GSTU23 glutathione S-transferase tau 23
SlERF.D6	Solyc07g064240	Phytocyanin domain-containing protein
SlERF.D6	Solyc08g067180	RanBP2-type domain-containing protein
SlERF.D6	Solyc08g067290	RING-type domain-containing protein
SlERF.D6	Solyc08g067360	WRKY domain-containing protein
SlERF.D6	Solyc08g075550	Alternative oxidase
SlERF.D6	Solyc09g008780	Uncharacterized protein
SlERF.D6	Solyc09g008970	Plant transposase
SlERF.D6	Solyc09g011520	Glutathione S-transferase-like protein
SlERF.D6	Solyc09g064940	R3H-associated N-terminal domain-containing protein
SlERF.D6	Solyc09g065610	Transmembrane BAX inhibitor motif-containing protein 4
SlERF.D6	Solyc09g074300	Histone H2A
SlERF.D6	Solyc09g075750	Membrane-associated kinase regulator 1
SlERF.D6	Solyc09g075950	Heat shock 70 kDa protein 8
SlERF.D6	Solyc09g097960	NADP-dependent oxidoreductase domain-containing protein
SlERF.D6	Solyc09g098160	Pirin-like protein
SlERF.D6	Solyc10g008247	BHLH domain-containing protein
SlERF.D6	Solyc10g008390	Thioredoxin domain-containing protein
SlERF.D6	Solyc10g050160	caffeoyl-CoA O-methyltransferase (EC 2.1.1.104)
SlERF.D6	Solyc10g050970	ERF.D4 ethylene response factor D4
SlERF.D6	Solyc10g075070	Non-specific lipid-transfer protein
SlERF.D6	Solyc10g078510	X8 domain-containing protein
SlERF.D6	Solyc10g078550	Glutamate dehydrogenase
SlERF.D6	Solyc10g081570	Nipped-B-like protein B
SlERF.D6	Solyc10g081970	Late embryogenesis abundant protein LEA-2 subgroup domain-containing protein
SlERF.D6	Solyc10g084400	Glutathione S-transferase
SlERF.D6	Solyc10g085190	Fe2OG dioxygenase domain-containing protein
SlERF.D6	Solyc11g005670	Ubiquitin-like domain-containing protein
SlERF.D6	Solyc11g011330	Enoyl reductase (ER) domain-containing protein
SlERF.D6	Solyc11g011340	Enoyl reductase (ER) domain-containing protein
SlERF.D6	Solyc11g011780	60S ribosomal export protein NMD3
SlERF.D6	Solyc11g012870	LysM domain containing protein
SlERF.D6	Solyc11g020330	SHSP domain-containing protein
SlERF.D6	Solyc11g066130	Osmotin-like protein
SlERF.D6	Solyc11g066270	Xyloglucan endotransglucosylase/hydrolase (EC 2.4.1.207)
SlERF.D6	Solyc11g066420	C2H2-type domain-containing protein
SlERF.D6	Solyc11g068430	Ferredoxin
SlERF.D6	Solyc11g071740	Calmodulin-like protein
SlERF.D6	Solyc11g071830	Uncharacterized protein
SlERF.D6	Solyc11g071870	UBC15
SlERF.D6	Solyc11g073060	Zinc finger family protein
SlERF.D6	Solyc12g006380	1-aminocyclopropane-1-carboxylate oxidase-like protein
SlERF.D6	Solyc12g007300	TF-B3 domain-containing protein
SlERF.D6	Solyc12g010400	AWS domain-containing protein
SlERF.D6	Solyc12g011100	unknown
SlERF.D6	Solyc12g013620	NAC domain-containing protein JA2 (Protein JASMONIC ACID 2)
SlERF.D6	Solyc12g017530	ARGOS
SlERF.D6	Solyc12g056600	Short chain alcohol dehydrogenase
SlERF.D6	Solyc12g088190	Amino acid transporter transmembrane domain-containing protein
SlERF.D6	Solyc12g098225	unknown
SlERF.D6	Solyc04g016420
SlERF.D6	Solyc01g080640
SlERF.D6	Solyc06g069150
SlERF.D6	Solyc10g083720
SlERF.D6	Solyc01g097380
SlERF.D6	Solyc01g099810
SlERF.D6	Solyc01g108250
SlERF.D6	Solyc07g056500
SlERF.D6	Solyc09g075140
SlERF.D6	Solyc01g107825
SlERF.D6	Solyc04g081900
SlERF.D6	Solyc08g075020
SlERF.D6	Solyc02g078450
SlERF.D6	Solyc04g009960
SlERF.D6	Solyc06g074710
SlERF.D6	Solyc03g095700
SlERF.D6	Solyc01g057000
SlERF.D6	Solyc12g014010
SlERF.D6	Solyc09g064820
SlERF.D6	Solyc01g103990
SlERF.D6	Solyc02g061770
SlERF.D6	Solyc11g006540
SlERF.D6	Solyc01g096730
SlERF.D6	Solyc06g076670
SlERF.D6	Solyc10g081575
SlERF.D6	Solyc06g036260
SlERF.D6	Solyc09g015010
SlERF.D6	Solyc07g040990
SlERF.D6	Solyc09g010650
SlERF.D6	Solyc09g092690
SlERF.D6	Solyc03g096670
SlERF.D6	Solyc09g065560
SlERF.D6	Solyc11g007500
SlERF.D6	Solyc07g041500
SlERF.D6	Solyc03g078090
SlERF.D6	Solyc06g074940
SlERF.D6	Solyc02g093890
SlERF.D6	Solyc07g065410
SlERF.D6	Solyc12g013900
SlERF.D6	Solyc03g116630
SlERF.D6	Solyc01g005410
SlERF.D6	Solyc03g098110
SlERF.D6	Solyc11g071760
SlERF.D6	Solyc01g109170
SlERF.D6	Solyc07g042550
SlERF.D6	Solyc03g013440
SlERF.D6	Solyc11g073030
SlERF.D6	Solyc04g074270
SlERF.D6	Solyc06g073990
SlERF.D6	Solyc10g051020
SlERF.D6	Solyc01g081310
SlDof2.1	Solyc05g009010	serine/threonine-protein kinase
SlDof2.1	Solyc00g500111	unknown
SlDof2.1	Solyc00g500322	ATPF; AtpF
SlDof2.1	Solyc00g500349	COX1; Cytochrome c oxidase subunit 1
SlDof2.1	Solyc01g058720	EF-hand domain-containing protein
SlDof2.1	Solyc01g080010	Peptidase A1 domain-containing protein
SlDof2.1	Solyc01g081230	unknown
SlDof2.1	Solyc01g086660	unknown
SlDof2.1	Solyc01g086680	GSTU5 glutathione S-transferase
SlDof2.1	Solyc01g095140	Ethylene-responsive late embryogenesis-like protein
SlDof2.1	Solyc01g099370	C2 domain-containing protein
SlDof2.1	Solyc01g099910	AB hydrolase-1 domain-containing protein
SlDof2.1	Solyc01g100460	Anaerobic basic leucine zipper protein
SlDof2.1	Solyc01g102960	SHSP domain-containing protein
SlDof2.1	Solyc01g107740	Calcium-dependent lipid-binding family protein isoform 1
SlDof2.1	Solyc01g108240	ERF.D3 ethylene response factor D3
SlDof2.1	Solyc02g062390	Dehydrin
SlDof2.1	Solyc02g062460	Fe2OG dioxygenase domain-containing protein
SlDof2.1	Solyc02g062500	Fe2OG dioxygenase domain-containing protein
SlDof2.1	Solyc02g067740	Omp85 domain-containing protein
SlDof2.1	Solyc02g067750	Carbonic anhydrase (EC 4.2.1.1) (Carbonate dehydratase)
SlDof2.1	Solyc02g067800	LOB domain protein 1
SlDof2.1	Solyc02g077110	Phospholipase A1 (EC 3.1.1.-)
SlDof2.1	Solyc02g079440	FAD-binding domain-containing protein
SlDof2.1	Solyc02g080120	Fe2OG dioxygenase domain-containing protein
SlDof2.1	Solyc02g081030	Calcium permeable stress-gated cation channel 1
SlDof2.1	Solyc02g084130	unknown
SlDof2.1	Solyc02g085730	AOC allene-oxide cyclase
SlDof2.1	Solyc02g086880	Formate dehydrogenase, mitochondrial (FDH) (EC 1.17.1.9) (NAD-dependent formate dehydrogenase)
SlDof2.1	Solyc02g089400	Amino acid transporter transmembrane domain-containing protein
SlDof2.1	Solyc02g092120	Phytosulfokine [Cleaved into: Phytosulfokine-alpha (PSK-alpha) (Phytosulfokine-a); Phytosulfokine-beta (PSK-beta) (Phytosulfokine-b)]
SlDof2.1	Solyc02g092860	Cytochrome P450
SlDof2.1	Solyc02g094000	EF-hand domain-containing protein
SlDof2.1	Solyc02g094040	Lipase
SlDof2.1	Solyc03g006140	Neutral ceramidase (EC 3.5.1.23)
SlDof2.1	Solyc03g020010	Lemir
SlDof2.1	Solyc03g095310	Uncharacterized protein
SlDof2.1	Solyc03g097270	Cysteine proteinase inhibitor
SlDof2.1	Solyc03g097660	unknown
SlDof2.1	Solyc03g098740	Uncharacterized protein
SlDof2.1	Solyc03g112140	non-specific serine/threonine protein kinase (EC 2.7.11.1)
SlDof2.1	Solyc03g113430	Peptide transporter
SlDof2.1	Solyc03g114360	Inactive poly [ADP-ribose] polymerase SRO5
SlDof2.1	Solyc03g115230	Clp R domain-containing protein
SlDof2.1	Solyc03g117630	Heat shock protein 70
SlDof2.1	Solyc03g117800	Aldehyde oxygenase (deformylating)
SlDof2.1	Solyc03g117860	IBR finger domain protein
SlDof2.1	Solyc03g118420	NF-X1-type zinc finger protein NFXL1
SlDof2.1	Solyc03g120740	unknown
SlDof2.1	Solyc03g120900	Anaphase-promoting complex subunit 4 WD40 domain-containing protein
SlDof2.1	Solyc03g123860	Protein kinase domain-containing protein
SlDof2.1	Solyc04g009440	NAC domain-containing protein
SlDof2.1	Solyc04g012050	ERF.D5 ethylene response factor D5
SlDof2.1	Solyc04g015520	DNA binding protein
SlDof2.1	Solyc04g016000	HSF-type DNA-binding domain-containing protein
SlDof2.1	Solyc04g051360	ERF.D1 ethylene response factor D1
SlDof2.1	Solyc04g071600	unknown
SlDof2.1	Solyc04g071770	ERF.D6 ethylene response factor D6
SlDof2.1	Solyc04g071970	Low affinity potassium transport system protein kup isoform 1
SlDof2.1	Solyc04g071980	Uncharacterized protein
SlDof2.1	Solyc04g076830	Phosphoglycerate mutase-like protein 1
SlDof2.1	Solyc04g078290	Cytochrome P450
SlDof2.1	Solyc04g078640	AP2/ERF domain-containing protein
SlDof2.1	Solyc04g078840	AREB (AREB-like protein) (Areb1)
SlDof2.1	Solyc04g079470	Serpin domain-containing protein
SlDof2.1	Solyc04g079730	Allene oxide synthase 1, chloroplastic (LeAOS1) (EC 4.2.1.92) (Cytochrome P450 74A)
SlDof2.1	Solyc04g081290	Cytokinin riboside 5'-monophosphate phosphoribohydrolase (EC 3.2.2.n1)
SlDof2.1	Solyc04g082200	Dehydrin
SlDof2.1	Solyc05g007220	F-box domain-containing protein
SlDof2.1	Solyc05g007980	STAS domain-containing protein
SlDof2.1	Solyc05g009340	unknown
SlDof2.1	Solyc05g012580	unknown
SlDof2.1	Solyc05g016060	Cysteine-rich transmembrane CYSTM domain-containing protein
SlDof2.1	Solyc05g051050	non-specific serine/threonine protein kinase (EC 2.7.11.1)
SlDof2.1	Solyc05g051850	inositol-3-phosphate synthase (EC 5.5.1.4)
SlDof2.1	Solyc05g052410	ERF.H14 ethylene response factor H14
SlDof2.1	Solyc05g053150	Uncharacterized protein
SlDof2.1	Solyc06g007520	60S ribosomal protein L10
SlDof2.1	Solyc06g009020	Glutathione S-transferase
SlDof2.1	Solyc06g009050	Universal stress protein
SlDof2.1	Solyc06g009290	Lipid A export ATP-binding/permease protein msbA
SlDof2.1	Solyc06g049050	Expansin
SlDof2.1	Solyc06g050800	Amino acid transporter transmembrane domain-containing protein
SlDof2.1	Solyc06g051750	CYP90A1-like protein
SlDof2.1	Solyc06g053260	Small auxin-up protein 58
SlDof2.1	Solyc06g053710	Ethylene receptor
SlDof2.1	Solyc06g060760	Tonoplast intrinsic protein 23
SlDof2.1	Solyc06g069470	glycerophosphodiester phosphodiesterase (EC 3.1.4.46)
SlDof2.1	Solyc06g071890	Mitochondrial pyruvate carrier
SlDof2.1	Solyc06g072230	Uncharacterized protein
SlDof2.1	Solyc06g075370	Dof-type domain-containing protein
SlDof2.1	Solyc06g076560	SHSP domain-containing protein
SlDof2.1	Solyc06g084370	unknown
SlDof2.1	Solyc06g084440	MPN domain-containing protein
SlDof2.1	Solyc06g150137	Cinnamate 4-hydroxylase
SlDof2.1	Solyc07g005860	Uncharacterized protein
SlDof2.1	Solyc07g032510	FHA domain-containing protein
SlDof2.1	Solyc07g043590	Amine oxidase domain-containing protein
SlDof2.1	Solyc07g044990	TLC domain-containing protein
SlDof2.1	Solyc07g049440	Uncharacterized protein
SlDof2.1	Solyc07g054220	AP2/ERF domain-containing protein
SlDof2.1	Solyc07g056440	GSTU20 glutathione S-transferase tau 20
SlDof2.1	Solyc07g056470	GSTU23 glutathione S-transferase tau 23
SlDof2.1	Solyc07g062700	EF-hand domain-containing protein
SlDof2.1	Solyc07g066080	UBC core domain-containing protein
SlDof2.1	Solyc08g006470	C2H2-type domain-containing protein
SlDof2.1	Solyc08g006730	N-acetyltransferase domain-containing protein
SlDof2.1	Solyc08g007920	DUF4005 domain-containing protein
SlDof2.1	Solyc08g062340	SHSP domain-containing protein
SlDof2.1	Solyc08g062437	17.3 kDa class II heat shock protein-like
SlDof2.1	Solyc08g062820	Cytokinin riboside 5'-monophosphate phosphoribohydrolase (EC 3.2.2.n1)
SlDof2.1	Solyc08g067180	RanBP2-type domain-containing protein
SlDof2.1	Solyc08g075540	Ubiquinol oxidase (EC 1.10.3.11)
SlDof2.1	Solyc08g075550	Alternative oxidase
SlDof2.1	Solyc08g077330	Expansin-like B1
SlDof2.1	Solyc08g078700	unknown
SlDof2.1	Solyc08g080660	Osmotin-like protein (Fragment)
SlDof2.1	Solyc08g082210	ERF061 ethylene response factor 061
SlDof2.1	Solyc08g083130	Homeobox-leucine zipper protein (HD-ZIP protein) (Homeodomain transcription factor)
SlDof2.1	Solyc09g005560	Myb-like domain-containing protein
SlDof2.1	Solyc09g007520	Peroxidase (EC 1.11.1.7)
SlDof2.1	Solyc09g011520	Glutathione S-transferase-like protein
SlDof2.1	Solyc09g011630	GSTU43 glutathione S-transferase tau 43
SlDof2.1	Solyc09g031920	Harpin-induced 1
SlDof2.1	Solyc09g064940	R3H-associated N-terminal domain-containing protein
SlDof2.1	Solyc09g089580	1-aminocyclopropane-1-carboxylate oxidase homolog (Protein E8)
SlDof2.1	Solyc09g090710	unknown
SlDof2.1	Solyc10g008390	Thioredoxin domain-containing protein
SlDof2.1	Solyc10g009150	Organ specific protein
SlDof2.1	Solyc10g009410	Peptidase A1 domain-containing protein
SlDof2.1	Solyc10g050160	caffeoyl-CoA O-methyltransferase (EC 2.1.1.104)
SlDof2.1	Solyc10g050970	ERF.D4 ethylene response factor D4
SlDof2.1	Solyc10g075070	Non-specific lipid-transfer protein
SlDof2.1	Solyc10g076670	probable 2-oxoglutarate-dependent dioxygenase At3g111800
SlDof2.1	Solyc10g078510	X8 domain-containing protein
SlDof2.1	Solyc10g081570	Nipped-B-like protein B
SlDof2.1	Solyc10g081930	PET domain-containing protein
SlDof2.1	Solyc10g081970	Late embryogenesis abundant protein LEA-2 subgroup domain-containing protein
SlDof2.1	Solyc10g083440	Glycosyltransferase (EC 2.4.1.-)
SlDof2.1	Solyc10g085010	unknown
SlDof2.1	Solyc10g085190	Fe2OG dioxygenase domain-containing protein
SlDof2.1	Solyc11g005670	Ubiquitin-like domain-containing protein
SlDof2.1	Solyc11g011330	Enoyl reductase (ER) domain-containing protein
SlDof2.1	Solyc11g011340	Enoyl reductase (ER) domain-containing protein
SlDof2.1	Solyc11g017470	NAC4 domain protein
SlDof2.1	Solyc11g056650	BHLH domain-containing protein
SlDof2.1	Solyc11g066100	Uncharacterized protein
SlDof2.1	Solyc11g066270	Xyloglucan endotransglucosylase/hydrolase (EC 2.4.1.207)
SlDof2.1	Solyc11g067190	Fatty acyl coA reductase
SlDof2.1	Solyc11g068430	Ferredoxin
SlDof2.1	Solyc11g071740	Calmodulin-like protein
SlDof2.1	Solyc11g072630	Mitogen-activated protein kinase (EC 2.7.11.24)
SlDof2.1	Solyc12g005910	Endoplasmic reticulum transmembrane protein
SlDof2.1	Solyc12g006050	Uncharacterized protein
SlDof2.1	Solyc12g010400	AWS domain-containing protein
SlDof2.1	Solyc12g013620	NAC domain-containing protein JA2 (Protein JASMONIC ACID 2)
SlDof2.1	Solyc12g014100	homogentisate 1,2-dioxygenase (EC 1.13.11.5)
SlDof2.1	Solyc12g014420	X8 domain-containing protein
SlDof2.1	Solyc12g042600	Glycosyltransferase (EC 2.4.1.-)
SlDof2.1	Solyc12g044230	Sulfite exporter TauE/SafE family protein 3
SlDof2.1	Solyc12g056250	Glutathione transferase
SlDof2.1	Solyc12g056600	Short chain alcohol dehydrogenase
SlDof2.1	Solyc12g088190	Amino acid transporter transmembrane domain-containing protein
SlDof2.1	Solyc12g088230	RSN1
SlDof2.1	Solyc12g098690	WD40/YVTN repeat-like-containing domain-containing protein
SlDof2.1	Solyc04g016420
SlDof2.1	Solyc07g065930
SlDof2.1	Solyc01g091270
SlDof2.1	Solyc06g069150
SlDof2.1	Solyc09g083050
SlDof2.1	Solyc01g099810
SlDof2.1	Solyc07g056500
SlDof2.1	Solyc09g075140
SlDof2.1	Solyc01g107825
SlDof2.1	Solyc01g108880
SlDof2.1	Solyc04g009960
SlDof2.1	Solyc01g057000
SlDof2.1	Solyc06g007190
SlDof2.1	Solyc04g014370
SlDof2.1	Solyc12g014010
SlDof2.1	Solyc09g064820
SlDof2.1	Solyc08g080940
SlDof2.1	Solyc01g103990
SlDof2.1	Solyc10g085880
SlDof2.1	Solyc02g061770
SlDof2.1	Solyc07g056480
SlDof2.1	Solyc11g006540
SlDof2.1	Solyc03g046380
SlDof2.1	Solyc01g096730
SlDof2.1	Solyc03g007530
SlDof2.1	Solyc10g079930
SlDof2.1	Solyc09g015010
SlDof2.1	Solyc03g019950
SlDof2.1	Solyc07g040990
SlDof2.1	Solyc09g011240
SlDof2.1	Solyc09g010650
SlDof2.1	Solyc09g092690
SlDof2.1	Solyc03g096670
SlDof2.1	Solyc01g096720
SlDof2.1	Solyc11g007500
SlDof2.1	Solyc03g078090
SlDof2.1	Solyc08g082440
SlDof2.1	Solyc06g074940
SlDof2.1	Solyc07g065410
SlDof2.1	Solyc04g005670
SlDof2.1	Solyc12g013900
SlDof2.1	Solyc03g116630
SlDof2.1	Solyc01g005410
SlDof2.1	Solyc11g071760
SlDof2.1	Solyc07g042550
SlDof2.1	Solyc06g051940
SlDof2.1	Solyc04g077850
SlDof2.1	Solyc03g098240
SlDof2.1	Solyc07g055560
SlDof2.1	Solyc03g098100
SlDof2.1	Solyc06g053210
SlDof2.1	Solyc03g078360
SlDof2.1	Solyc11g073030
SlDof2.1	Solyc01g105370
SlDof2.1	Solyc01g081310
NFXL1	Solyc01g058720	EF-hand domain-containing protein
NFXL1	Solyc01g086680	GSTU5 glutathione S-transferase
NFXL1	Solyc01g097570	Chorion class high-cysteine HCB protein 12-like
NFXL1	Solyc01g099370	C2 domain-containing protein
NFXL1	Solyc01g100460	Anaerobic basic leucine zipper protein
NFXL1	Solyc01g102500	Dual specificity protein kinase
NFXL1	Solyc01g106510	DUF295 domain-containing protein
NFXL1	Solyc01g107170	ZF2
NFXL1	Solyc01g107740	Calcium-dependent lipid-binding family protein isoform 1
NFXL1	Solyc01g109120	WD-40 repeat family protein
NFXL1	Solyc02g062390	Dehydrin
NFXL1	Solyc02g062550	AAA+ ATPase domain-containing protein
NFXL1	Solyc02g063520	Homeobox domain-containing protein
NFXL1	Solyc02g071130	WRKY domain-containing protein
NFXL1	Solyc02g079760	BHLH domain-containing protein
NFXL1	Solyc02g080970	Os06g0661900 protein (Fragment)
NFXL1	Solyc02g081430	Membrane-associated, eicosanoid/glutathione metabolism (MAPEG) protein
NFXL1	Solyc02g081550	FtsH protease
NFXL1	Solyc02g082190	CTP synthase (EC 6.3.4.2) (UTP--ammonia ligase)
NFXL1	Solyc02g082450	Uncharacterized protein
NFXL1	Solyc02g084960	DUF4408 domain-containing protein
NFXL1	Solyc02g087210	AN1-type domain-containing protein
NFXL1	Solyc02g091070	unknown
NFXL1	Solyc02g092390	FYR N-terminal domain-containing protein (Fragment)
NFXL1	Solyc02g093710	Putative Calcium-binding site
NFXL1	Solyc02g094040	Lipase
NFXL1	Solyc03g006620	DUF4408 domain-containing protein
NFXL1	Solyc03g020010	Lemir
NFXL1	Solyc03g025260	DWNN domain-containing protein
NFXL1	Solyc03g031910	Helicase MAGATAMA 3
NFXL1	Solyc03g082550	Homeobox-leucine zipper protein (HD-ZIP protein) (Homeodomain transcription factor)
NFXL1	Solyc03g083440	glutamate synthase (NADH) (EC 1.4.1.14)
NFXL1	Solyc03g097180	Plasma membrane isoform 1
NFXL1	Solyc03g097270	Cysteine proteinase inhibitor
NFXL1	Solyc03g098740	Uncharacterized protein
NFXL1	Solyc03g113430	Peptide transporter
NFXL1	Solyc03g114360	Inactive poly [ADP-ribose] polymerase SRO5
NFXL1	Solyc03g117800	Aldehyde oxygenase (deformylating)
NFXL1	Solyc03g117860	IBR finger domain protein
NFXL1	Solyc03g118420	NF-X1-type zinc finger protein NFXL1
NFXL1	Solyc03g120390	Auxin-responsive protein
NFXL1	Solyc03g120980	Malic enzyme
NFXL1	Solyc03g121970	BIG1LA BIG GRAIN 1-like A
NFXL1	Solyc03g123540	SHSP domain-containing protein
NFXL1	Solyc03g123860	Protein kinase domain-containing protein
NFXL1	Solyc04g009440	NAC domain-containing protein
NFXL1	Solyc04g012050	ERF.D5 ethylene response factor D5
NFXL1	Solyc04g015970	ABC transporter domain-containing protein
NFXL1	Solyc04g016160	F-box/LRR-repeat protein At5g63520
NFXL1	Solyc04g025530	Glutamate decarboxylase (EC 4.1.1.15)
NFXL1	Solyc04g051360	ERF.D1 ethylene response factor D1
NFXL1	Solyc04g071770	ERF.D6 ethylene response factor D6
NFXL1	Solyc04g071960	Xanthoxin dehydrogenase
NFXL1	Solyc04g076610	Receptor expression-enhancing protein 4
NFXL1	Solyc04g076820	PB1 domain-containing protein
NFXL1	Solyc04g078290	Cytochrome P450
NFXL1	Solyc04g078840	AREB (AREB-like protein) (Areb1)
NFXL1	Solyc04g079730	Allene oxide synthase 1, chloroplastic (LeAOS1) (EC 4.2.1.92) (Cytochrome P450 74A)
NFXL1	Solyc04g080640	Transmembrane protein
NFXL1	Solyc04g080680	Protein hyper-sensitivity-related 4
NFXL1	Solyc04g082460	Catalase
NFXL1	Solyc05g007220	F-box domain-containing protein
NFXL1	Solyc05g007830	Expansin
NFXL1	Solyc05g008210	Plastid movement impaired protein
NFXL1	Solyc05g008860	Protein kinase domain-containing protein
NFXL1	Solyc05g010540	unknown
NFXL1	Solyc05g010555	unknown
NFXL1	Solyc05g016060	Cysteine-rich transmembrane CYSTM domain-containing protein
NFXL1	Solyc05g051510	Prohibitin
NFXL1	Solyc05g052410	ERF.H14 ethylene response factor H14
NFXL1	Solyc05g053150	Uncharacterized protein
NFXL1	Solyc06g007180	Asparagine synthetase [glutamine-hydrolyzing] (EC 6.3.5.4)
NFXL1	Solyc06g009290	Lipid A export ATP-binding/permease protein msbA
NFXL1	Solyc06g035960	4-coumarate--CoA ligase
NFXL1	Solyc06g054150	Nodulin 22
NFXL1	Solyc06g061230	Conotoxin
NFXL1	Solyc06g061280	NAD-dependent epimerase/dehydratase domain-containing protein
NFXL1	Solyc06g072330	J domain-containing protein
NFXL1	Solyc06g073830	EF-hand domain-containing protein
NFXL1	Solyc06g075370	Dof-type domain-containing protein
NFXL1	Solyc06g075530	unknown
NFXL1	Solyc06g075775	unknown
NFXL1	Solyc06g084440	MPN domain-containing protein
NFXL1	Solyc07g007350	SAM domain-containing protein
NFXL1	Solyc07g043150	UDP-glucosyltransferase
NFXL1	Solyc07g043590	Amine oxidase domain-containing protein
NFXL1	Solyc07g044910	unknown
NFXL1	Solyc07g044990	TLC domain-containing protein
NFXL1	Solyc07g054220	AP2/ERF domain-containing protein
NFXL1	Solyc07g056510	Glutathione S-transferase
NFXL1	Solyc07g065660	Cellulose synthase-like protein E1
NFXL1	Solyc07g150145	Proline-rich receptor-like protein kinase PERK9
NFXL1	Solyc08g006330	UDP-glycosyltransferases domain-containing protein
NFXL1	Solyc08g062820	Cytokinin riboside 5'-monophosphate phosphoribohydrolase (EC 3.2.2.n1)
NFXL1	Solyc08g067290	RING-type domain-containing protein
NFXL1	Solyc08g067360	WRKY domain-containing protein
NFXL1	Solyc08g075710	Uncharacterized protein
NFXL1	Solyc08g076390	JmjC domain-containing protein
NFXL1	Solyc08g077510	EndoU domain-containing protein
NFXL1	Solyc08g078040	FAD-binding domain-containing protein
NFXL1	Solyc08g078190	ERF.B13 ethylene response factor B13
NFXL1	Solyc08g082250	Endoglucanase (EC 3.2.1.4)
NFXL1	Solyc09g005560	Myb-like domain-containing protein
NFXL1	Solyc09g008970	Plant transposase
NFXL1	Solyc09g011630	GSTU43 glutathione S-transferase tau 43
NFXL1	Solyc09g065610	Transmembrane BAX inhibitor motif-containing protein 4
NFXL1	Solyc09g074050	Uncharacterized protein
NFXL1	Solyc09g075420	Ethylene responsive factor 2 (Ethylene-binding protein)
NFXL1	Solyc09g075950	Heat shock 70 kDa protein 8
NFXL1	Solyc09g098160	Pirin-like protein
NFXL1	Solyc10g005060	Cathecol O-methyltransferase 1 (EC 2.1.1.-)
NFXL1	Solyc10g009240	3-ketoacyl-CoA synthase (EC 2.3.1.-)
NFXL1	Solyc10g076670	probable 2-oxoglutarate-dependent dioxygenase At3g111800
NFXL1	Solyc10g078340	Cyclin N-terminal domain-containing protein
NFXL1	Solyc10g078510	X8 domain-containing protein
NFXL1	Solyc10g081570	Nipped-B-like protein B
NFXL1	Solyc10g081930	PET domain-containing protein
NFXL1	Solyc10g081970	Late embryogenesis abundant protein LEA-2 subgroup domain-containing protein
NFXL1	Solyc10g084400	Glutathione S-transferase
NFXL1	Solyc11g005670	Ubiquitin-like domain-containing protein
NFXL1	Solyc11g011330	Enoyl reductase (ER) domain-containing protein
NFXL1	Solyc11g011340	Enoyl reductase (ER) domain-containing protein
NFXL1	Solyc11g056620	unknown
NFXL1	Solyc11g066130	Osmotin-like protein
NFXL1	Solyc11g071740	Calmodulin-like protein
NFXL1	Solyc12g005190	Protein phosphatase (EC 3.1.3.16)
NFXL1	Solyc12g013620	NAC domain-containing protein JA2 (Protein JASMONIC ACID 2)
NFXL1	Solyc12g057060	Glycosyltransferase (EC 2.4.1.-)
NFXL1	Solyc12g088190	Amino acid transporter transmembrane domain-containing protein
NFXL1	Solyc04g016420
NFXL1	Solyc09g011240
NFXL1	Solyc08g078790
NFXL1	Solyc01g108250
NFXL1	Solyc03g096670
NFXL1	Solyc09g061310
NFXL1	Solyc09g075140
NFXL1	Solyc01g096720
NFXL1	Solyc01g107825
NFXL1	Solyc11g007500
NFXL1	Solyc04g081900
NFXL1	Solyc07g041500
NFXL1	Solyc03g111100
NFXL1	Solyc03g078090
NFXL1	Solyc01g010250
NFXL1	Solyc08g082440
NFXL1	Solyc06g074940
NFXL1	Solyc07g053550
NFXL1	Solyc08g062680
NFXL1	Solyc03g095700
NFXL1	Solyc02g093890
NFXL1	Solyc01g057000
NFXL1	Solyc07g065410
NFXL1	Solyc02g090970
NFXL1	Solyc02g087880
NFXL1	Solyc06g007190
NFXL1	Solyc04g014370
NFXL1	Solyc03g116630
NFXL1	Solyc03g098110
NFXL1	Solyc11g071760
NFXL1	Solyc01g103990
NFXL1	Solyc02g061770
NFXL1	Solyc10g085880
NFXL1	Solyc02g069260
NFXL1	Solyc11g006540
NFXL1	Solyc07g005210
NFXL1	Solyc03g046380
NFXL1	Solyc01g096730
NFXL1	Solyc08g067630
NFXL1	Solyc10g081575
NFXL1	Solyc04g074270
NFXL1	Solyc09g015010
NFXL1	Solyc01g094010
NFXL1	Solyc03g019950
NFXL1	Solyc07g040990
JA2	Solyc05g009010	serine/threonine-protein kinase
JA2	Solyc00g500111	unknown
JA2	Solyc00g500349	COX1; Cytochrome c oxidase subunit 1
JA2	Solyc01g010660	Protein kinase domain-containing protein
JA2	Solyc01g081230	unknown
JA2	Solyc01g086660	unknown
JA2	Solyc01g086680	GSTU5 glutathione S-transferase
JA2	Solyc01g095140	Ethylene-responsive late embryogenesis-like protein
JA2	Solyc01g095470	glucose-6-phosphate 1-epimerase (EC 5.1.3.15)
JA2	Solyc01g099370	C2 domain-containing protein
JA2	Solyc01g099680	Rubber elongation factor
JA2	Solyc01g100460	Anaerobic basic leucine zipper protein
JA2	Solyc01g102290	Uncharacterized protein
JA2	Solyc01g102960	SHSP domain-containing protein
JA2	Solyc01g107820	UDP-glucosyltransferase family 1 protein
JA2	Solyc01g109120	WD-40 repeat family protein
JA2	Solyc01g110000	Beta-galactosidase (EC 3.2.1.23)
JA2	Solyc01g111400	Subtilisin-like protease SBT1.6
JA2	Solyc02g062390	Dehydrin
JA2	Solyc02g062460	Fe2OG dioxygenase domain-containing protein
JA2	Solyc02g062500	Fe2OG dioxygenase domain-containing protein
JA2	Solyc02g067790	LOB domain-containing protein
JA2	Solyc02g067800	LOB domain protein 1
JA2	Solyc02g077110	Phospholipase A1 (EC 3.1.1.-)
JA2	Solyc02g079440	FAD-binding domain-containing protein
JA2	Solyc02g080120	Fe2OG dioxygenase domain-containing protein
JA2	Solyc02g081030	Calcium permeable stress-gated cation channel 1
JA2	Solyc02g081550	FtsH protease
JA2	Solyc02g082450	Uncharacterized protein
JA2	Solyc02g083290	Protein kinase domain-containing protein
JA2	Solyc02g085690	NEDD8-conjugating enzyme Ubc12
JA2	Solyc02g085730	AOC allene-oxide cyclase
JA2	Solyc02g087210	AN1-type domain-containing protein
JA2	Solyc02g089160	Cytochrome P450 85A1 (LeCYP85A1) (C6-oxidase) (Castasterone synthase CYP85A1) (EC 1.14.14.-) (Protein DWARF)
JA2	Solyc02g089400	Amino acid transporter transmembrane domain-containing protein
JA2	Solyc02g089610	S-adenosylmethionine decarboxylase proenzyme (EC 4.1.1.50)
JA2	Solyc02g092860	Cytochrome P450
JA2	Solyc02g094000	EF-hand domain-containing protein
JA2	Solyc02g094040	Lipase
JA2	Solyc03g006140	Neutral ceramidase (EC 3.5.1.23)
JA2	Solyc03g020010	Lemir
JA2	Solyc03g032090	Amino acid transporter transmembrane domain-containing protein
JA2	Solyc03g079980	DUF599 domain-containing protein
JA2	Solyc03g082550	Homeobox-leucine zipper protein (HD-ZIP protein) (Homeodomain transcription factor)
JA2	Solyc03g095310	Uncharacterized protein
JA2	Solyc03g096290	Uncharacterized protein
JA2	Solyc03g097270	Cysteine proteinase inhibitor
JA2	Solyc03g097660	unknown
JA2	Solyc03g098740	Uncharacterized protein
JA2	Solyc03g112140	non-specific serine/threonine protein kinase (EC 2.7.11.1)
JA2	Solyc03g113430	Peptide transporter
JA2	Solyc03g114000	LIM zinc-binding domain-containing protein
JA2	Solyc03g115230	Clp R domain-containing protein
JA2	Solyc03g117630	Heat shock protein 70
JA2	Solyc03g117800	Aldehyde oxygenase (deformylating)
JA2	Solyc03g117860	IBR finger domain protein
JA2	Solyc03g118420	NF-X1-type zinc finger protein NFXL1
JA2	Solyc03g118970	Protein DETOXIFICATION (Multidrug and toxic compound extrusion protein)
JA2	Solyc03g120900	Anaphase-promoting complex subunit 4 WD40 domain-containing protein
JA2	Solyc03g121970	BIG1LA BIG GRAIN 1-like A
JA2	Solyc03g123860	Protein kinase domain-containing protein
JA2	Solyc04g009440	NAC domain-containing protein
JA2	Solyc04g011840	Glutaredoxin domain-containing protein
JA2	Solyc04g012050	ERF.D5 ethylene response factor D5
JA2	Solyc04g016000	HSF-type DNA-binding domain-containing protein
JA2	Solyc04g016330	Glycerol-3-phosphate dehydrogenase [NAD(+)] (EC 1.1.1.8)
JA2	Solyc04g051360	ERF.D1 ethylene response factor D1
JA2	Solyc04g064870	unknown
JA2	Solyc04g071600	unknown
JA2	Solyc04g071770	ERF.D6 ethylene response factor D6
JA2	Solyc04g071970	Low affinity potassium transport system protein kup isoform 1
JA2	Solyc04g071980	Uncharacterized protein
JA2	Solyc04g074730	Arabinogalactan-protein
JA2	Solyc04g078290	Cytochrome P450
JA2	Solyc04g078640	AP2/ERF domain-containing protein
JA2	Solyc04g079470	Serpin domain-containing protein
JA2	Solyc04g079730	Allene oxide synthase 1, chloroplastic (LeAOS1) (EC 4.2.1.92) (Cytochrome P450 74A)
JA2	Solyc04g081770	GDSL esterase/lipase At5g42170
JA2	Solyc04g082200	Dehydrin
JA2	Solyc04g082460	Catalase
JA2	Solyc05g007220	F-box domain-containing protein
JA2	Solyc05g007950	Extracellular ribonuclease LE (RNase LE) (EC 4.6.1.19)
JA2	Solyc05g007980	STAS domain-containing protein
JA2	Solyc05g008860	Protein kinase domain-containing protein
JA2	Solyc05g010540	unknown
JA2	Solyc05g012580	unknown
JA2	Solyc05g014980	adenylate kinase (EC 2.7.4.3) (ATP:AMP phosphotransferase)
JA2	Solyc05g016060	Cysteine-rich transmembrane CYSTM domain-containing protein
JA2	Solyc05g051850	inositol-3-phosphate synthase (EC 5.5.1.4)
JA2	Solyc05g052240	Chalcone-flavonone isomerase family protein
JA2	Solyc05g052410	ERF.H14 ethylene response factor H14
JA2	Solyc05g052670	DCR DEFECTIVE IN CUTICULAR RIDGES
JA2	Solyc05g053150	Uncharacterized protein
JA2	Solyc05g054030	C2H2-type domain-containing protein
JA2	Solyc05g054560	CASP-like protein
JA2	Solyc05g055870	F-box protein PP2-B1
JA2	Solyc06g007520	60S ribosomal protein L10
JA2	Solyc06g009050	Universal stress protein
JA2	Solyc06g009290	Lipid A export ATP-binding/permease protein msbA
JA2	Solyc06g049050	Expansin
JA2	Solyc06g051750	CYP90A1-like protein
JA2	Solyc06g053260	Small auxin-up protein 58
JA2	Solyc06g053710	Ethylene receptor
JA2	Solyc06g054150	Nodulin 22
JA2	Solyc06g060760	Tonoplast intrinsic protein 23
JA2	Solyc06g068820	Uncharacterized protein
JA2	Solyc06g069470	glycerophosphodiester phosphodiesterase (EC 3.1.4.46)
JA2	Solyc06g071060	3-oxoacyl-[acyl-carrier-protein] reductase
JA2	Solyc06g071890	Mitochondrial pyruvate carrier
JA2	Solyc06g072330	J domain-containing protein
JA2	Solyc06g072430	BAG domain-containing protein
JA2	Solyc06g072840	Hydrogen peroxide induced protein 1
JA2	Solyc06g073830	EF-hand domain-containing protein
JA2	Solyc06g075370	Dof-type domain-containing protein
JA2	Solyc06g076560	SHSP domain-containing protein
JA2	Solyc06g084440	MPN domain-containing protein
JA2	Solyc06g150137	Cinnamate 4-hydroxylase
JA2	Solyc07g032510	FHA domain-containing protein
JA2	Solyc07g049370	X8 domain-containing protein
JA2	Solyc07g049440	Uncharacterized protein
JA2	Solyc07g053270	riboflavin kinase (EC 2.7.1.26)
JA2	Solyc07g056320	Phospholipid/glycerol acyltransferase domain-containing protein
JA2	Solyc07g056440	GSTU20 glutathione S-transferase tau 20
JA2	Solyc07g056470	GSTU23 glutathione S-transferase tau 23
JA2	Solyc07g056510	Glutathione S-transferase
JA2	Solyc07g062700	EF-hand domain-containing protein
JA2	Solyc08g006330	UDP-glycosyltransferases domain-containing protein
JA2	Solyc08g006730	N-acetyltransferase domain-containing protein
JA2	Solyc08g007920	DUF4005 domain-containing protein
JA2	Solyc08g023440	CSC1-like protein ERD4
JA2	Solyc08g062340	SHSP domain-containing protein
JA2	Solyc08g062437	17.3 kDa class II heat shock protein-like
JA2	Solyc08g067180	RanBP2-type domain-containing protein
JA2	Solyc08g067410	3-ketoacyl-CoA synthase (EC 2.3.1.-)
JA2	Solyc08g075540	Ubiquinol oxidase (EC 1.10.3.11)
JA2	Solyc08g075550	Alternative oxidase
JA2	Solyc08g077780	Protein kinase domain-containing protein
JA2	Solyc08g078700	unknown
JA2	Solyc08g080660	Osmotin-like protein (Fragment)
JA2	Solyc08g082210	ERF061 ethylene response factor 061
JA2	Solyc08g082250	Endoglucanase (EC 3.2.1.4)
JA2	Solyc09g005560	Myb-like domain-containing protein
JA2	Solyc09g008780	Uncharacterized protein
JA2	Solyc09g008970	Plant transposase
JA2	Solyc09g011520	Glutathione S-transferase-like protein
JA2	Solyc09g011630	GSTU43 glutathione S-transferase tau 43
JA2	Solyc09g031920	Harpin-induced 1
JA2	Solyc09g065610	Transmembrane BAX inhibitor motif-containing protein 4
JA2	Solyc09g089580	1-aminocyclopropane-1-carboxylate oxidase homolog (Protein E8)
JA2	Solyc09g097960	NADP-dependent oxidoreductase domain-containing protein
JA2	Solyc09g098160	Pirin-like protein
JA2	Solyc10g008247	BHLH domain-containing protein
JA2	Solyc10g008390	Thioredoxin domain-containing protein
JA2	Solyc10g009150	Organ specific protein
JA2	Solyc10g050160	caffeoyl-CoA O-methyltransferase (EC 2.1.1.104)
JA2	Solyc10g050970	ERF.D4 ethylene response factor D4
JA2	Solyc10g074880	Uncharacterized protein
JA2	Solyc10g075070	Non-specific lipid-transfer protein
JA2	Solyc10g076670	probable 2-oxoglutarate-dependent dioxygenase At3g111800
JA2	Solyc10g078510	X8 domain-containing protein
JA2	Solyc10g081570	Nipped-B-like protein B
JA2	Solyc10g081970	Late embryogenesis abundant protein LEA-2 subgroup domain-containing protein
JA2	Solyc10g083440	Glycosyltransferase (EC 2.4.1.-)
JA2	Solyc10g084400	Glutathione S-transferase
JA2	Solyc10g085010	unknown
JA2	Solyc10g085190	Fe2OG dioxygenase domain-containing protein
JA2	Solyc10g086410	Uncharacterized protein
JA2	Solyc11g005670	Ubiquitin-like domain-containing protein
JA2	Solyc11g006410	unknown
JA2	Solyc11g011340	Enoyl reductase (ER) domain-containing protein
JA2	Solyc11g011780	60S ribosomal export protein NMD3
JA2	Solyc11g012000	Extracellular ligand-gated ion channel
JA2	Solyc11g017470	NAC4 domain protein
JA2	Solyc11g066270	Xyloglucan endotransglucosylase/hydrolase (EC 2.4.1.207)
JA2	Solyc11g066420	C2H2-type domain-containing protein
JA2	Solyc11g067190	Fatty acyl coA reductase
JA2	Solyc11g068430	Ferredoxin
JA2	Solyc11g069700	Elongation factor 1-alpha
JA2	Solyc11g071740	Calmodulin-like protein
JA2	Solyc11g071830	Uncharacterized protein
JA2	Solyc11g072630	Mitogen-activated protein kinase (EC 2.7.11.24)
JA2	Solyc11g073060	Zinc finger family protein
JA2	Solyc12g006380	1-aminocyclopropane-1-carboxylate oxidase-like protein
JA2	Solyc12g006530	Beta-amyrin synthase (EC 5.4.99.39) (Triterpenoid synthase 1) (SlTTS1)
JA2	Solyc12g010400	AWS domain-containing protein
JA2	Solyc12g013620	NAC domain-containing protein JA2 (Protein JASMONIC ACID 2)
JA2	Solyc12g014420	X8 domain-containing protein
JA2	Solyc12g019410	Protein kinase domain-containing protein
JA2	Solyc12g042600	Glycosyltransferase (EC 2.4.1.-)
JA2	Solyc12g044230	Sulfite exporter TauE/SafE family protein 3
JA2	Solyc12g056250	Glutathione transferase
JA2	Solyc12g056600	Short chain alcohol dehydrogenase
JA2	Solyc12g088190	Amino acid transporter transmembrane domain-containing protein
JA2	Solyc12g096420	RING-type E3 ubiquitin transferase (EC 2.3.2.27)
JA2	Solyc12g098690	WD40/YVTN repeat-like-containing domain-containing protein
JA2	Solyc04g016420
JA2	Solyc06g069150
JA2	Solyc01g099810
JA2	Solyc03g116680
JA2	Solyc07g006140
JA2	Solyc10g085140
JA2	Solyc07g056500
JA2	Solyc09g075140
JA2	Solyc01g107825
JA2	Solyc01g108880
JA2	Solyc08g075020
JA2	Solyc02g078450
JA2	Solyc04g009960
JA2	Solyc03g095700
JA2	Solyc12g044430
JA2	Solyc01g057000
JA2	Solyc02g090970
JA2	Solyc02g087880
JA2	Solyc06g007190
JA2	Solyc12g014010
JA2	Solyc09g064820
JA2	Solyc08g080940
JA2	Solyc11g006540
JA2	Solyc01g096730
JA2	Solyc03g007530
JA2	Solyc10g081575
JA2	Solyc06g036260
JA2	Solyc09g015010
JA2	Solyc03g019950
JA2	Solyc03g113930
JA2	Solyc03g111550
JA2	Solyc09g092690
JA2	Solyc03g096670
JA2	Solyc09g065560
JA2	Solyc11g007500
JA2	Solyc03g078090
JA2	Solyc01g106820
JA2	Solyc08g082440
JA2	Solyc02g093890
JA2	Solyc07g065410
JA2	Solyc12g013900
JA2	Solyc03g116630
JA2	Solyc01g005410
JA2	Solyc03g098110
JA2	Solyc11g071760
JA2	Solyc07g042550
JA2	Solyc06g051940
JA2	Solyc10g005040
JA2	Solyc03g098240
JA2	Solyc07g055560
JA2	Solyc03g098100
JA2	Solyc08g067630
JA2	Solyc04g074270
JA2	Solyc06g073990
JA2	Solyc01g105370
JA2	Solyc01g081310
JA2	Solyc01g094010
JA2	Solyc01g011430
SlMYB79	Solyc01g080010	Peptidase A1 domain-containing protein
SlMYB79	Solyc01g086660	unknown
SlMYB79	Solyc01g086680	GSTU5 glutathione S-transferase
SlMYB79	Solyc01g095140	Ethylene-responsive late embryogenesis-like protein
SlMYB79	Solyc01g099680	Rubber elongation factor
SlMYB79	Solyc01g099910	AB hydrolase-1 domain-containing protein
SlMYB79	Solyc01g100460	Anaerobic basic leucine zipper protein
SlMYB79	Solyc01g100760	Susceptibility homeodomain transcription factor (Fragment)
SlMYB79	Solyc01g102500	Dual specificity protein kinase
SlMYB79	Solyc01g104650	BZIP domain-containing protein
SlMYB79	Solyc01g105720	Flowering time control protein like
SlMYB79	Solyc01g108240	ERF.D3 ethylene response factor D3
SlMYB79	Solyc01g109120	WD-40 repeat family protein
SlMYB79	Solyc01g111210	Glutamyl-tRNA(Gln) amidotransferase subunit A
SlMYB79	Solyc02g062390	Dehydrin
SlMYB79	Solyc02g062460	Fe2OG dioxygenase domain-containing protein
SlMYB79	Solyc02g062500	Fe2OG dioxygenase domain-containing protein
SlMYB79	Solyc02g063000	Glycosyltransferase (EC 2.4.1.-)
SlMYB79	Solyc02g063520	Homeobox domain-containing protein
SlMYB79	Solyc02g067790	LOB domain-containing protein
SlMYB79	Solyc02g067800	LOB domain protein 1
SlMYB79	Solyc02g068040	unknown
SlMYB79	Solyc02g077110	Phospholipase A1 (EC 3.1.1.-)
SlMYB79	Solyc02g079440	FAD-binding domain-containing protein
SlMYB79	Solyc02g080120	Fe2OG dioxygenase domain-containing protein
SlMYB79	Solyc02g081030	Calcium permeable stress-gated cation channel 1
SlMYB79	Solyc02g082450	Uncharacterized protein
SlMYB79	Solyc02g084960	DUF4408 domain-containing protein
SlMYB79	Solyc02g085320	unknown
SlMYB79	Solyc02g085730	AOC allene-oxide cyclase
SlMYB79	Solyc02g087110	Alpha-dioxygenase 1
SlMYB79	Solyc02g087210	AN1-type domain-containing protein
SlMYB79	Solyc02g089400	Amino acid transporter transmembrane domain-containing protein
SlMYB79	Solyc02g093710	Putative Calcium-binding site
SlMYB79	Solyc02g094000	EF-hand domain-containing protein
SlMYB79	Solyc02g094040	Lipase
SlMYB79	Solyc03g020010	Lemir
SlMYB79	Solyc03g025380	Peroxidase (EC 1.11.1.7)
SlMYB79	Solyc03g026230	Protein DETOXIFICATION (Multidrug and toxic compound extrusion protein)
SlMYB79	Solyc03g031910	Helicase MAGATAMA 3
SlMYB79	Solyc03g095310	Uncharacterized protein
SlMYB79	Solyc03g097270	Cysteine proteinase inhibitor
SlMYB79	Solyc03g097660	unknown
SlMYB79	Solyc03g098740	Uncharacterized protein
SlMYB79	Solyc03g113430	Peptide transporter
SlMYB79	Solyc03g117800	Aldehyde oxygenase (deformylating)
SlMYB79	Solyc03g117860	IBR finger domain protein
SlMYB79	Solyc03g118420	NF-X1-type zinc finger protein NFXL1
SlMYB79	Solyc03g120340	Centromere protein C
SlMYB79	Solyc03g120900	Anaphase-promoting complex subunit 4 WD40 domain-containing protein
SlMYB79	Solyc03g121670	Beta-lactamase domain protein
SlMYB79	Solyc03g121970	BIG1LA BIG GRAIN 1-like A
SlMYB79	Solyc03g123540	SHSP domain-containing protein
SlMYB79	Solyc04g012050	ERF.D5 ethylene response factor D5
SlMYB79	Solyc04g015970	ABC transporter domain-containing protein
SlMYB79	Solyc04g016000	HSF-type DNA-binding domain-containing protein
SlMYB79	Solyc04g016230	Glucosyltransferase
SlMYB79	Solyc04g025530	Glutamate decarboxylase (EC 4.1.1.15)
SlMYB79	Solyc04g040180	Methyltransferase type 11 domain-containing protein
SlMYB79	Solyc04g051360	ERF.D1 ethylene response factor D1
SlMYB79	Solyc04g071600	unknown
SlMYB79	Solyc04g071770	ERF.D6 ethylene response factor D6
SlMYB79	Solyc04g071780	Uncharacterized protein
SlMYB79	Solyc04g071980	Uncharacterized protein
SlMYB79	Solyc04g074730	Arabinogalactan-protein
SlMYB79	Solyc04g078840	AREB (AREB-like protein) (Areb1)
SlMYB79	Solyc04g079470	Serpin domain-containing protein
SlMYB79	Solyc04g079730	Allene oxide synthase 1, chloroplastic (LeAOS1) (EC 4.2.1.92) (Cytochrome P450 74A)
SlMYB79	Solyc04g082200	Dehydrin
SlMYB79	Solyc04g082460	Catalase
SlMYB79	Solyc05g007220	F-box domain-containing protein
SlMYB79	Solyc05g007580	ZF-HD dimerization-type domain-containing protein
SlMYB79	Solyc05g010540	unknown
SlMYB79	Solyc05g014980	adenylate kinase (EC 2.7.4.3) (ATP:AMP phosphotransferase)
SlMYB79	Solyc05g016060	Cysteine-rich transmembrane CYSTM domain-containing protein
SlMYB79	Solyc05g052410	ERF.H14 ethylene response factor H14
SlMYB79	Solyc05g053150	Uncharacterized protein
SlMYB79	Solyc05g053290	Protein phosphatase-2C
SlMYB79	Solyc05g055330	ABC transporter domain-containing protein
SlMYB79	Solyc06g009050	Universal stress protein
SlMYB79	Solyc06g009290	Lipid A export ATP-binding/permease protein msbA
SlMYB79	Solyc06g009380	Uncharacterized protein
SlMYB79	Solyc06g051620	1-phosphatidylinositol-4 5-bisphosphate phosphodiesterase (Phosphoinositide-specific phospholipase c)
SlMYB79	Solyc06g051750	CYP90A1-like protein
SlMYB79	Solyc06g053260	Small auxin-up protein 58
SlMYB79	Solyc06g053710	Ethylene receptor
SlMYB79	Solyc06g060760	Tonoplast intrinsic protein 23
SlMYB79	Solyc06g061280	NAD-dependent epimerase/dehydratase domain-containing protein
SlMYB79	Solyc06g071060	3-oxoacyl-[acyl-carrier-protein] reductase
SlMYB79	Solyc06g071890	Mitochondrial pyruvate carrier
SlMYB79	Solyc06g075370	Dof-type domain-containing protein
SlMYB79	Solyc06g075530	unknown
SlMYB79	Solyc06g084440	MPN domain-containing protein
SlMYB79	Solyc07g044990	TLC domain-containing protein
SlMYB79	Solyc07g049440	Uncharacterized protein
SlMYB79	Solyc07g053270	riboflavin kinase (EC 2.7.1.26)
SlMYB79	Solyc07g054300	PPM-type phosphatase domain-containing protein
SlMYB79	Solyc07g056190	unknown
SlMYB79	Solyc07g056440	GSTU20 glutathione S-transferase tau 20
SlMYB79	Solyc07g056470	GSTU23 glutathione S-transferase tau 23
SlMYB79	Solyc07g056510	Glutathione S-transferase
SlMYB79	Solyc07g062700	EF-hand domain-containing protein
SlMYB79	Solyc07g065660	Cellulose synthase-like protein E1
SlMYB79	Solyc07g066080	UBC core domain-containing protein
SlMYB79	Solyc08g006330	UDP-glycosyltransferases domain-containing protein
SlMYB79	Solyc08g023440	CSC1-like protein ERD4
SlMYB79	Solyc08g062820	Cytokinin riboside 5'-monophosphate phosphoribohydrolase (EC 3.2.2.n1)
SlMYB79	Solyc08g067360	WRKY domain-containing protein
SlMYB79	Solyc08g068730	N-hydroxycinnamoyl-CoA:tyramine N-hydroxycinnamoyl transferase THT1-3
SlMYB79	Solyc08g075540	Ubiquinol oxidase (EC 1.10.3.11)
SlMYB79	Solyc08g075550	Alternative oxidase
SlMYB79	Solyc08g075710	Uncharacterized protein
SlMYB79	Solyc08g077330	Expansin-like B1
SlMYB79	Solyc08g077780	Protein kinase domain-containing protein
SlMYB79	Solyc08g078700	unknown
SlMYB79	Solyc08g079480	Homeodomain-interacting protein
SlMYB79	Solyc08g082210	ERF061 ethylene response factor 061
SlMYB79	Solyc09g005560	Myb-like domain-containing protein
SlMYB79	Solyc09g007520	Peroxidase (EC 1.11.1.7)
SlMYB79	Solyc09g011520	Glutathione S-transferase-like protein
SlMYB79	Solyc09g011630	GSTU43 glutathione S-transferase tau 43
SlMYB79	Solyc09g031920	Harpin-induced 1
SlMYB79	Solyc09g064940	R3H-associated N-terminal domain-containing protein
SlMYB79	Solyc09g075950	Heat shock 70 kDa protein 8
SlMYB79	Solyc09g089580	1-aminocyclopropane-1-carboxylate oxidase homolog (Protein E8)
SlMYB79	Solyc09g092480	UDP-glucosyltransferase family 1 protein
SlMYB79	Solyc09g097960	NADP-dependent oxidoreductase domain-containing protein
SlMYB79	Solyc10g008390	Thioredoxin domain-containing protein
SlMYB79	Solyc10g009150	Organ specific protein
SlMYB79	Solyc10g009240	3-ketoacyl-CoA synthase (EC 2.3.1.-)
SlMYB79	Solyc10g050160	caffeoyl-CoA O-methyltransferase (EC 2.1.1.104)
SlMYB79	Solyc10g050970	ERF.D4 ethylene response factor D4
SlMYB79	Solyc10g075070	Non-specific lipid-transfer protein
SlMYB79	Solyc10g076510	pyruvate decarboxylase (EC 4.1.1.1)
SlMYB79	Solyc10g076670	probable 2-oxoglutarate-dependent dioxygenase At3g111800
SlMYB79	Solyc10g078510	X8 domain-containing protein
SlMYB79	Solyc10g078770	Protein LE25
SlMYB79	Solyc10g080770	DOG1 domain-containing protein
SlMYB79	Solyc10g081970	Late embryogenesis abundant protein LEA-2 subgroup domain-containing protein
SlMYB79	Solyc10g083440	Glycosyltransferase (EC 2.4.1.-)
SlMYB79	Solyc10g084400	Glutathione S-transferase
SlMYB79	Solyc10g085010	unknown
[truncated: 1,439 more rows]
