# Supplementary material for: Network analyses predict major regulators of resistance to early blight disease complex in tomato
Source: BMC Plant Biol. 2024 Jul 6;24:641. doi: 10.1186/s12870-024-05366-0 (PMC11227178; doi:10.1186/s12870-024-05366-0)
Supplement: Supplementary file 7 — Supplementary Material 7. [file 12870_2024_5366_MOESM7_ESM.txt]

Table S6. Gene ontology term annotation of the ITAG4.0 tomato genome
Gene	Accession	Gene.Ontology.IDs	Protein.names
Solyc00g005000	A0A494G8A2	GO:0004190; GO:0006508	Peptidase A1 domain-containing protein
Solyc00g005040	A0A494G8A6	GO:0005249; GO:0016020; GO:0034765	Potassium channel
Solyc00g005050	A0A494G8A4	GO:0003713; GO:0005634; GO:0031490; GO:0045893	GRAM domain-containing protein
Solyc00g005840	A0A494G8D1	GO:0009507; GO:0045454	Thioredoxin domain-containing protein
Solyc00g005870	IPR006564, Zinc finger, PMZ-type	GO:0008270	Mutator-like transposase
Solyc00g006490	A0A494G8D2	GO:0019888; GO:0019903; GO:0043666	Serine/threonine-protein phosphatase 6 regulatory subunit 3
Solyc00g006800	A0A494G8F6	GO:0004801; GO:0005737; GO:0005975; GO:0006098	transaldolase (EC 2.2.1.2)
Solyc00g006810	A0A494G8E9	GO:0003755	peptidylprolyl isomerase (EC 5.2.1.8)
Solyc00g006820	A0A494G8E5	GO:0006817; GO:0006857; GO:0016020; GO:0022857; GO:0050896; GO:0055085	Protein NRT1/ PTR FAMILY 6.1
Solyc00g006830	A0A494G8F3	GO:0016020	No exine formation 1
Solyc00g007010	A0A3Q7E6U9	GO:0005783; GO:0016020; GO:0043812; GO:0046856	SAC domain-containing protein
Solyc00g007060	A0A3Q7E6W4	GO:0004674; GO:0005524; GO:0006468	Protein kinase domain-containing protein
Solyc00g007070	A0A3Q7E6W6	GO:0003723; GO:1990904	RRM domain-containing protein
Solyc00g007090	A0A3Q7EQ87	GO:0000506; GO:0006506	GPI-GlcNAc transferase complex PIG-H component conserved domain-containing protein
Solyc00g007100	A0A3Q7E6W9	GO:0000245; GO:0004674; GO:0005524; GO:0005634; GO:0005737; GO:0006468; GO:0035556; GO:0050684	Protein kinase domain-containing protein
Solyc00g007110	IPR011992, EF-Hand type	GO:0005509	Epidermal growth factor receptor substrate 15
Solyc00g007120	A0A3Q7E788	GO:0005509; GO:0006897; GO:0016197	Uncharacterized protein
Solyc00g007130	A0A3Q7E6X2	GO:0003333; GO:0005774; GO:0015179	Amino acid transporter transmembrane domain-containing protein
Solyc00g007200	A0A3Q7E877	GO:0005516; GO:0006952; GO:0009607; GO:0016020	MLO-like protein
Solyc00g007220	A0A3Q7EQ96	GO:0016020	RING-type domain-containing protein
Solyc00g007260	A0A3Q7E797	GO:0006508; GO:0008234	Ubiquitin-like protease family profile domain-containing protein
Solyc00g007270	A0A3Q7E6Y7	GO:0000054; GO:0000460; GO:0000470; GO:0003743; GO:0005730; GO:0005829; GO:0030687; GO:0042256; GO:0043022; GO:0043023; GO:1902626	Eukaryotic translation initiation factor 6 (eIF-6)
Solyc00g007300	A0A3Q7E879	GO:0050832	Plant intracellular Ras-group-related LRR protein 4
Solyc00g007450	A0A3Q7E883	GO:0046872	C3H1-type domain-containing protein
Solyc00g008680	A0A3Q7EQA3	GO:0005509; GO:0005783; GO:0016020	EF-hand domain-containing protein
Solyc00g009020	A0A494G8J8	GO:0009555	ATP synthase 24 kDa subunit, mitochondrial
Solyc00g009060	A0A494G8L6	GO:0000166; GO:0000287; GO:0004422; GO:0005829; GO:0006166; GO:0006178; GO:0032263; GO:0032264; GO:0046100; GO:0052657	Hypoxanthine phosphoribosyltransferase (EC 2.4.2.8)
Solyc00g009090	A0A494G8L2	GO:0004672; GO:0005524; GO:0005886; GO:0006468; GO:0050832	Protein kinase domain-containing protein
Solyc00g009100	A0A494G8L0	GO:0003723; GO:0006412; GO:0043489	S1 motif domain-containing protein
Solyc00g009110	A0A494G8M4	GO:0004439; GO:0004445; GO:0034485; GO:0046855; GO:0046856	Inositol polyphosphate-related phosphatase domain-containing protein
Solyc00g009140	NA	GO:0008152	Short-chain dehydrogenase/reductase SDR
Solyc00g009760	A0A494G8L9	GO:0004497	Cytochrome P450 monooxygenase
Solyc00g010540	NA	GO:0006278	Pol polyprotein
Solyc00g011890	A0A494G8P7	GO:0005524; GO:0005829; GO:0006012; GO:0009702	L-arabinokinase
Solyc00g012310	NA	GO:0006278	Retrovirus-related Pol polyprotein from type-1 retrotransposable element R2 (Fragment), related
Solyc00g012540	A0A494G8Q2	GO:0046872	C3H1-type domain-containing protein
Solyc00g013180	A0A494G8S4	GO:0008137; GO:0009060; GO:0009507; GO:0009579; GO:0015990; GO:0016020; GO:0042773; GO:0048039	NADH:quinone oxidoreductase/Mrp antiporter membrane subunit domain-containing protein
Solyc00g014790	NA	GO:0005739; GO:0043231; GO:0043227; GO:0005737; GO:0043229; GO:0043226; GO:0005622	unknown
Solyc00g014800	A0A494G8U1	GO:0003700; GO:0006355; GO:0140110; GO:1903506; GO:2001141; GO:0051252; GO:0019219; GO:0010556; GO:0031326; GO:0009889; GO:0031323; GO:0051171; GO:0080090; GO:0010468; GO:0060255; GO:0019222; GO:0050794; GO:0050789; GO:0065007	C2H2-type domain-containing protein
Solyc00g014850	NA	GO:0005739; GO:0043231; GO:0043227; GO:0005737; GO:0043229; GO:0043226; GO:0005622	Integron gene cassette protein
Solyc00g017210	IPR004000, Actin/actin-like	GO:0005515,GO:0005524	Actin
Solyc00g019730	A0A494G8Z1	GO:0004129; GO:0005739; GO:0006123; GO:0009055; GO:0009060; GO:0015453; GO:0016020; GO:0019646; GO:0022904; GO:0016675; GO:0043231; GO:0006119; GO:0043227; GO:0015078; GO:0005737; GO:0022853; GO:1902600; GO:0043229; GO:0045333; GO:0043226; GO:0022890; GO:0015980; GO:0005622; GO:0015399; GO:0098662; GO:0016021; GO:0008324; GO:0022900; GO:0031224; GO:0015318; GO:0098660; GO:0015075; GO:0098655; GO:…	Cytochrome c oxidase subunit 3
Solyc00g019740	A0A494G8X8	GO:0005739; GO:0031966; GO:0045263; GO:0046933; GO:0046961	H(+)-transporting two-sector ATPase (EC 7.1.2.2) (Mitochondrial protein YMF19)
Solyc00g019950	A0A290WKX8	GO:0005747; GO:0008137; GO:0005739; GO:0022900; GO:0050136; GO:0005743; GO:0006091; GO:0003955; GO:0019866; GO:0044237; GO:0003954; GO:0031966; GO:0008152; GO:0016655; GO:0005740; GO:0016651; GO:0031967; GO:0015453; GO:0031975; GO:0009055; GO:0031090; GO:0015399; GO:0043231; GO:0022804; GO:0043227; GO:0022857; GO:0005737; GO:0005215; GO:0043229; GO:0016491; GO:0043226; GO:0005622; GO:0003824; GO:…	NADH dehydrogenase [ubiquinone] iron-sulfur protein 3
Solyc00g019980	NA	GO:0005739; GO:0043231; GO:0043227; GO:0005737; GO:0043229; GO:0043226; GO:0005622	Reverse transcriptase
Solyc00g019990	NA	GO:0005739; GO:0043231; GO:0043227; GO:0005737; GO:0043229; GO:0043226; GO:0005622	unknown
Solyc00g020030	NA	GO:0005739; GO:0043231; GO:0043227; GO:0005737; GO:0043229; GO:0043226; GO:0005622	unknown
Solyc00g020040	Q35872	GO:0005739; GO:0015232; GO:0016020; GO:0017004; GO:0015886; GO:1901678; GO:0022857; GO:0043231; GO:0005215; GO:0043227; GO:0006826; GO:0005737; GO:0000041; GO:0043229; GO:0065003; GO:0043226; GO:0043933; GO:0005622; GO:0030001; GO:0016021; GO:0022607; GO:0031224; GO:0071705; GO:0044085; GO:0006812; GO:0071702; GO:0016043; GO:0006811; GO:0071840; GO:0006810; GO:0051234; GO:0051179	ABC-type heme transporter subunit (Cytochrome c maturation protein CcmB)
Solyc00g020840	NA	GO:0016021	Ferric reductase
Solyc00g021630	A0A290WKX9	GO:0008137; GO:0031966; GO:0070469; GO:0022900; GO:0050136; GO:0006091; GO:0003955; GO:0005740; GO:0044237; GO:0003954; GO:0005739; GO:0008152; GO:0016655; GO:0031967; GO:0016651; GO:0031975; GO:0015453; GO:0031090; GO:0009055; GO:0043231; GO:0015399; GO:0043227; GO:0022804; GO:0005737; GO:0022857; GO:0043229; GO:0005215; GO:0043226; GO:0016491; GO:0005622; GO:0016021; GO:0003824; GO:0031224; GO:…	NADH-ubiquinone oxidoreductase chain 6 (EC 7.1.1.2)
Solyc00g021640	A0A494G916	GO:0003735; GO:0015935; GO:0019843; GO:0042274; GO:1990904; GO:0003723; GO:0045903; GO:0005739; GO:0003676; GO:0045727; GO:0005840; GO:1901363; GO:0034250; GO:0032991; GO:0097159; GO:0010628; GO:0043232; GO:0005488; GO:0051247; GO:0043228; GO:0006450; GO:0043231; GO:0010557; GO:0043227; GO:0006417; GO:0043229; GO:0034248; GO:0005737; GO:2000112; GO:0043226; GO:0031328; GO:0005622; GO:0009891; GO:…	RNA-binding S4 domain-containing protein
Solyc00g022100	E0D3E6	GO:0005739; GO:0005840; GO:0043232; GO:0043231; GO:0043228; GO:0043227; GO:0005737; GO:0043229; GO:0043226; GO:0005622	Ribosomal protein L10
Solyc00g022110	IPR002171, Ribosomal protein L2	GO:0005840	Ribosomal protein L2
Solyc00g024150	A0A494G940	GO:0006729; GO:0008124; GO:0009536	4a-hydroxytetrahydrobiopterin dehydratase (EC 4.2.1.96)
Solyc00g025650	IPR001878, Zinc finger, CCHC-type	GO:0008270	Gag/pol polyprotein
Solyc00g026160	A0A494G962	GO:0000293; GO:0005886	FAD-binding FR-type domain-containing protein
Solyc00g027120	IPR006564, Zinc finger, PMZ-type	GO:0008270	Mutator-like transposase
Solyc00g027770	NA	GO:0005618,GO:0030599	Pectinesterase
Solyc00g028960	A0A494G971	GO:0005623, GO:0009055, GO:0015035, GO:0022900, GO:0045454, GO:0055114; GO:0097573; GO:0015035; GO:0015036; GO:0016667; GO:0140096; GO:0016491; GO:0003824	Glutaredoxin domain-containing protein
Solyc00g029190	A0A494G977	GO:0008757; GO:0032259; GO:0046872	S-adenosylmethionine-dependent methyltransferase At5g38100
Solyc00g030000	A0A494G999	GO:0005886; GO:0009833; GO:0016760; GO:0030244; GO:0051753	Uncharacterized protein
Solyc00g030510	A0A494G981	GO:0004650; GO:0005975	Polygalacturonase
Solyc00g030520	A0A494G9A3	GO:0005783; GO:0016020; GO:0030134	Endoplasmic reticulum vesicle transporter C-terminal domain-containing protein
Solyc00g031370	A0A494G9A1	GO:0003677; GO:0003700; GO:0005634	Probable RuBisCO transcriptional regulator
Solyc00g032030	A0A494G9B4	GO:0005737; GO:0006511; GO:0008270; GO:0016567; GO:0016740	RING-type E3 ubiquitin transferase (EC 2.3.2.27)
Solyc00g033460	NA	GO:0008168	S-adenosyl-L-methionine salicylic acid carboxyl methyltransferase 1
Solyc00g042130	A0A494G9E6	GO:0005524; GO:0009507; GO:0015986; GO:0043531; GO:0045261; GO:0046933	ATP synthase subunit alpha
Solyc00g044350	A0A494G9F9	GO:0005576; GO:0010052	Epidermal patterning factor-like protein
Solyc00g047200	A0A494G9E9	GO:0005743; GO:0009055; GO:0046872; GO:0070469	Cytochrome b
Solyc00g049210	NA	GO:0016020; GO:0015232; GO:0015886; GO:0005739; GO:1901678; GO:0020037; GO:0043231; GO:0017004; GO:0046906; GO:0043227; GO:0006826; GO:0022857; GO:0005737; GO:0000041; GO:0005215; GO:0043229; GO:0065003; GO:0043226; GO:1901363; GO:0043933; GO:0097159; GO:0005622; GO:0030001; GO:0016021; GO:0005488; GO:0022607; GO:0031224; GO:0071705; GO:0044085; GO:0006812; GO:0071702; GO:0016043; GO:0006811; GO:…	Cytochrome c-type biogenesis protein CcmF
Solyc00g050130	IPR002213, UDP-glucuronosyl/UDP-glucosyltransferase	GO:0008152	UDP-glucose glucosyltransferase
Solyc00g050430	A0A494G9H4	GO:0003700; GO:0005634; GO:0006355; GO:0043565; GO:0046983	BHLH domain-containing protein
Solyc00g052430	NA	GO:0017004; GO:0005739; GO:0065003; GO:0043231; GO:0043933; GO:0043227; GO:0022607; GO:0005737; GO:0044085; GO:0043229; GO:0016043; GO:0043226; GO:0071840; GO:0005622; GO:0016021; GO:0031224; GO:0016020	CCMFC; Cytochrome c maturase subunit Fc
Solyc00g052940	A0A494G9G3	GO:0005886; GO:0022857	WAT1-related protein
Solyc00g056680	A0A494G9I9	GO:0004620; GO:0006629	Fungal lipase-like domain-containing protein
Solyc00g060810	A0A494G9I5	GO:0006952	Bet v I/Major latex protein domain-containing protein
Solyc00g071180	NA	GO:0004869,GO:0050897	Cysteine proteinase inhibitor
Solyc00g072400	A0A3Q7IJE4	GO:0005576; GO:0006979; GO:0020037; GO:0042744; GO:0046872; GO:0140825	Peroxidase (EC 1.11.1.7)
Solyc00g082150	IPR011990, Tetratricopeptide-like helical	GO:0005488	Kinesin light chain
Solyc00g085070	U3M0H6	GO:0004506; GO:0005783; GO:0016020; GO:0016126; GO:0016853; GO:0050660	squalene monooxygenase (EC 1.14.14.17)
Solyc00g088190	A0A494G9M9	GO:0003824; GO:0005524; GO:0006164; GO:0046872	ATP-grasp domain-containing protein
Solyc00g090870	A0A494G9M6	GO:0005737	Association with the SNF1 complex (ASC) domain-containing protein
Solyc00g094520	NA	GO:0005739; GO:0043231; GO:0043227; GO:0005737; GO:0043229; GO:0043226; GO:0005622	unknown
Solyc00g094530	A0A494G9Q1	GO:0005747; GO:0005886; GO:0009060; GO:0003954; GO:0005739; GO:0006091; GO:0016651; GO:0022900; GO:0008137; GO:0071944; GO:0044237; GO:0050136; GO:0043231; GO:0008152; GO:0003955; GO:0043227; GO:0016655; GO:0005737; GO:0045333; GO:0015453; GO:0043229; GO:0015980; GO:0009055; GO:0043226; GO:0015399; GO:0022804; GO:0005622; GO:0022857; GO:0045271; GO:0016491; GO:0030964; GO:0005215; GO:0005746; GO:…	NADH-ubiquinone oxidoreductase chain 1
Solyc00g095760	IPR004839, Aminotransferase, class I and II	GO:0009058,GO:0030170	1-aminocyclopropane-1-carboxylate synthase
Solyc00g095860	A0A494G9Q9	GO:0006520; GO:0008483; GO:0030170; GO:1901566	Aminotransferase class I/classII domain-containing protein
Solyc00g099580	A0A494G9R9	GO:0003677; GO:0005634	Homeobox domain-containing protein
Solyc00g110870	A0A494G9U4	GO:0004672; GO:0005524; GO:0006468; GO:0016020; GO:0098542	Protein kinase domain-containing protein
Solyc00g117450	A0A494G9V4	GO:0003677; GO:0003700; GO:0005634; GO:0045893	Uncharacterized protein
Solyc00g118680	NA	GO:0005739; GO:0043231; GO:0043227; GO:0005737; GO:0043229; GO:0043226; GO:0005622	unknown
Solyc00g118690	A0A494G9U6	GO:0005747; GO:0005886; GO:0009060	Uncharacterized protein
Solyc00g125990	A0A494G9X8	GO:0009507; GO:0009579; GO:0016020	NADH:quinone oxidoreductase/Mrp antiporter membrane subunit domain-containing protein
Solyc00g128870	A0A494G9Z1	GO:0005829; GO:0006203; GO:0035539; GO:0046872	Nudix hydrolase domain-containing protein
Solyc00g131710	IPR001584, Integrase, catalytic core	GO:0003676,GO:0005634,GO:0015074	Pol polyprotein
Solyc00g136260	A0A494G9Z5	GO:0016020	RING-type domain-containing protein
Solyc00g136560	K7X479	GO:0000287; GO:0004659; GO:0009507	Dehydrodolichyl diphosphate synthase CPT5, chloroplastic (EC 2.5.1.87) (Cis-prenyltransferase 5) (SlCPT5)
Solyc00g140060	A0A494G9Z3	GO:0004252; GO:0005829; GO:0006508; GO:0008240	Peptidase_S8 domain-containing protein
Solyc00g147770	IPR008906, HAT dimerisation	GO:0046983	HAT family dimerisation domain containing protein
Solyc00g174330	A0A494GA24	GO:0005615	SCP domain-containing protein
Solyc00g174340	P04284	GO:0005615; GO:0031640; GO:0050832	Pathogenesis-related leaf protein 6 (P6) (Ethylene-induced protein P1) (P14) (P14A) (PR protein)
Solyc00g178340	A0A494GA28	GO:0004084; GO:0009081	Branched-chain-amino-acid aminotransferase
Solyc00g180440	A0A494GA52	GO:0000027; GO:0003735; GO:0005840; GO:0006412; GO:0009536; GO:0019843; GO:1990904	50S ribosomal protein L20, chloroplastic
Solyc00g187050	A0A5H1ZRW2	GO:0005737; GO:0006508; GO:0030145; GO:0070006	Cytosol aminopeptidase domain-containing protein
Solyc00g196060	A0A494GA68	GO:0003677; GO:0005634; GO:0006355; GO:0009725	Auxin response factor domain-containing protein
Solyc00g198360	A0A494GA50	GO:0046872	C3H1-type domain-containing protein
Solyc00g217960	IPR018957, Zinc finger, C3HC4 RING-type	GO:0008270	Ring H2 finger protein
Solyc00g227860	A0A494GA81	GO:0008194	Uncharacterized protein
Solyc00g230060	IPR012337, Polynucleotidyl transferase, ribonuclease H fold	GO:0003676	RNase H family protein
Solyc00g230070	A0A494GA87	GO:0009521; GO:0009767; GO:0016168	Uncharacterized protein
Solyc00g230080	A0A494GA65	GO:0009523; GO:0009772; GO:0016168; GO:0042170; GO:0045156; GO:0046872	Photosystem II D2 protein
Solyc00g231680	O48540	GO:0005576; GO:0016985; GO:0071704	Mannan endo-1,4-beta-mannosidase 1 (EC 3.2.1.78) (Beta-mannanase 1) (Endo-beta-1,4-mannanase 1) (LeMAN1)
Solyc00g231780	Q2MI46	GO:0005506; GO:0008137; GO:0009535; GO:0019684; GO:0048038; GO:0051539	NAD(P)H-quinone oxidoreductase subunit I, chloroplastic (EC 7.1.1.-) (NAD(P)H dehydrogenase subunit I) (NDH subunit I) (NADH-plastoquinone oxidoreductase subunit I)
Solyc00g247300	NA	GO:0006810,GO:0020037,GO:0055114	Cytochrome P450
Solyc00g254910	A0A494GA83	GO:0005737; GO:0016881	Uncharacterized protein
Solyc00g257110	A0A494GA79	GO:0005524; GO:0005886; GO:0008553; GO:0015662; GO:0016020; GO:0016887; GO:0034220; GO:0051453; GO:1902600	P-type H(+)-exporting transporter
Solyc00g266110	A0A494GA95	GO:0005737; GO:0016881	Uncharacterized protein
Solyc00g272810	A0A494GA92	GO:0008080	N-acetyltransferase domain-containing protein
Solyc00g304030	IPR003439, ABC transporter-like	GO:0016887,GO:0017111	Macrolide export ATP-binding/permease protein MacB
Solyc00g309530	A0A494GAA6	GO:0016020	Uncharacterized protein
Solyc00g323130	IPR000916, Bet v I allergen	GO:0009607	Major latex-like protein
Solyc00g500020	NA	GO:0031361; GO:0015979; GO:0005506; GO:0031360; GO:0020037; GO:0022900; GO:0042651; GO:0046906; GO:0006091; GO:0034357; GO:0009055; GO:0044237; GO:0009579; GO:0046914; GO:0008152; GO:0009536; GO:0016491; GO:0043231; GO:0046872; GO:0009535; GO:0043169; GO:0055035; GO:0043167; GO:0043227; GO:1901363; GO:0009534; GO:0097159; GO:0031976; GO:0005488; GO:0009507; GO:0003824; GO:0042170; GO:0009526; GO:…	PETA; Cytochrome f
Solyc00g500023	NA	GO:0009532; GO:0004176; GO:0006508; GO:0009570; GO:0004252; GO:0019538; GO:0008236; GO:0009507; GO:1901564; GO:0017171; GO:0009536; GO:0043170; GO:0004175; GO:0043231; GO:0006807; GO:0008233; GO:0043227; GO:0044238; GO:0140657; GO:0005737; GO:0071704; GO:0140096; GO:0043229; GO:0008152; GO:0016787; GO:0043226; GO:0005622; GO:0003824	CLPP; ATP-dependent Clp protease proteolytic subunit
Solyc00g500033	NA	GO:0009507; GO:0009536; GO:0043231; GO:0043227; GO:0005737; GO:0043229; GO:0043226; GO:0005622	unknown
Solyc00g500037	NA	GO:0016887; GO:0017111; GO:0016462; GO:0016818; GO:0016817; GO:0140657; GO:0005524; GO:0032559; GO:0030554; GO:0035639; GO:0032555; GO:0017076; GO:0032553; GO:0097367; GO:0043168; GO:0000166; GO:1901265; GO:0016787; GO:0036094; GO:0043167; GO:1901363; GO:0097159; GO:0005488; GO:0003824	unknown
Solyc00g500047	NA	GO:0015934; GO:0019843; GO:0006412; GO:0044391; GO:0003735; GO:0043043; GO:0009536; GO:0003723; GO:0006518; GO:0009507; GO:0005198; GO:0043604; GO:1990904; GO:0043603; GO:0016740; GO:0005840; GO:0034645; GO:0003676; GO:0043232; GO:0009059; GO:1901363; GO:0032991; GO:0010467; GO:0097159; GO:0043231; GO:0044271; GO:0005488; GO:0043228; GO:0019538; GO:0003824; GO:0043227; GO:1901566; GO:0044260; GO:…	RPL2; 50S ribosomal protein L2, chloroplastic
Solyc00g500048	NA	GO:0006397; GO:0009507; GO:0003723; GO:0016071; GO:0009536; GO:0003676; GO:0008033; GO:0043231; GO:1901363; GO:0034470; GO:0043227; GO:0097159; GO:0006399; GO:0005737; GO:0005488; GO:0034660; GO:0043229; GO:0006396; GO:0043226; GO:0016070; GO:0005622; GO:0090304; GO:0010467; GO:0006139; GO:0006725; GO:0046483; GO:1901360; GO:0034641; GO:0043170; GO:0006807; GO:0044238; GO:0044237; GO:0071704; GO:…	Maturase K (Fragment)
Solyc00g500049	NA	GO:0009539; GO:0015979; GO:0009523; GO:0044237; GO:0009521; GO:0008152; GO:0034357; GO:0009579; GO:0042651; GO:0009536; GO:0009535; GO:0055035; GO:0009534; GO:0031976; GO:0042170; GO:0009526; GO:0009507; GO:0098796; GO:0031984; GO:0031967; GO:0031975; GO:0031090; GO:0032991; GO:0043231; GO:0043227; GO:0005737; GO:0043229; GO:0043226; GO:0005622; GO:0016021; GO:0031224; GO:0016020	PSBK; Photosystem II reaction center protein K
Solyc00g500058	NA	GO:0009535; GO:0015979; GO:0055035; GO:0044237; GO:0009534; GO:0008152; GO:0031976; GO:0042170; GO:0009526; GO:0042651; GO:0034357; GO:0009579; GO:0009507; GO:0009536; GO:0031984; GO:0031967; GO:0031975; GO:0031090; GO:0043231; GO:0043227; GO:0005737; GO:0043229; GO:0043226; GO:0005622; GO:0016020	YCF3; Photosystem I assembly protein Ycf3
Solyc00g500060	NA	GO:0015935; GO:0019843; GO:0006412; GO:0044391; GO:0003735; GO:0043043; GO:0009536; GO:0003723; GO:0006518; GO:1990904; GO:0005198; GO:0043604; GO:0043603; GO:0005840; GO:0003676; GO:0034645; GO:0009507; GO:1901363; GO:0032991; GO:0009059; GO:0097159; GO:0043232; GO:0010467; GO:0005488; GO:0043231; GO:0044271; GO:0043228; GO:0019538; GO:0043227; GO:1901566; GO:0044260; GO:0005737; GO:0044249; GO:…	RPS4; Ribosomal protein S4
Solyc00g500061	NA	GO:0048038; GO:0019684; GO:0009536; GO:0008137; GO:0009535; GO:0015979; GO:0050136; GO:0055035; GO:0022900; GO:0003955; GO:0009534; GO:0006091; GO:0003954; GO:0031976; GO:0044237; GO:0016655; GO:0042170; GO:0008152; GO:0016651; GO:0009526; GO:0015453; GO:0042651; GO:0034357; GO:0009055; GO:0009579; GO:0015399; GO:0005743; GO:0022804; GO:0009507; GO:0022857; GO:0019866; GO:0005215; GO:0031966; GO:…	NDHJ; NAD(P)H-quinone oxidoreductase subunit J, chloroplastic
Solyc00g500062	NA	GO:0048038; GO:0019684; GO:0009535; GO:0008137; GO:0055035; GO:0015979; GO:0050136; GO:0009534; GO:0022900; GO:0003955; GO:0031976; GO:0006091; GO:0003954; GO:0042170; GO:0044237; GO:0016655; GO:0009526; GO:0008152; GO:0016651; GO:0042651; GO:0051539; GO:0034357; GO:0005506; GO:0009579; GO:0009536; GO:0015453; GO:0009507; GO:0051536; GO:0031984; GO:0051540; GO:0009055; GO:0031967; GO:0015399; GO:…	NDHK; NAD(P)H-quinone oxidoreductase subunit K, chloroplastic
Solyc00g500063	NA	GO:0009853; GO:0016984; GO:0009536; GO:0019253; GO:0016831; GO:0009507; GO:0019685; GO:0004497; GO:0043231; GO:0015977; GO:0016830; GO:0043227; GO:0043094; GO:0000287; GO:0005737; GO:0015979; GO:0016829; GO:0043229; GO:0016051; GO:0016491; GO:0043226; GO:0005975; GO:0046872; GO:0005622; GO:0043169; GO:1901576; GO:0009058; GO:0043167; GO:0044238; GO:0005488; GO:0044237; GO:0003824; GO:0071704; GO:…	RBCL; Ribulose bisphosphate carboxylase large chain (Fragment)
Solyc00g500065	NA	GO:2001295; GO:0003989; GO:0009317; GO:2001293; GO:0016421; GO:0009507; GO:0016885; GO:0035384; GO:0009536; GO:0016743; GO:0071616; GO:1902494; GO:0006637; GO:0008270; GO:0009570; GO:0035383; GO:0016741; GO:0009532; GO:0033866; GO:0016874; GO:0032991; GO:0034030; GO:0046914; GO:0043231; GO:0034033; GO:0005524; GO:0043227; GO:0033865; GO:0032559; GO:0005737; GO:0033875; GO:0030554; GO:0043229; GO:…	ACCD; Acetyl-coenzyme A carboxylase carboxyl transferase subunit beta, chloroplastic
Solyc00g500067	NA	GO:0031361; GO:0015979; GO:0005506; GO:0031360; GO:0020037; GO:0022900; GO:0042651; GO:0046906; GO:0006091; GO:0034357; GO:0009055; GO:0044237; GO:0009579; GO:0046914; GO:0008152; GO:0009536; GO:0016491; GO:0043231; GO:0046872; GO:0009535; GO:0043169; GO:0055035; GO:0043167; GO:0043227; GO:1901363; GO:0009534; GO:0097159; GO:0031976; GO:0005488; GO:0009507; GO:0003824; GO:0042170; GO:0009526; GO:…	PETA; Cytochrome f
Solyc00g500070	NA	GO:0009532; GO:0004176; GO:0006508; GO:0004252; GO:0009536; GO:0019538; GO:0008236; GO:0009507; GO:1901564; GO:0017171; GO:0043231; GO:0043170; GO:0004175; GO:0043227; GO:0006807; GO:0008233; GO:0005737; GO:0044238; GO:0140657; GO:0043229; GO:0071704; GO:0140096; GO:0043226; GO:0008152; GO:0016787; GO:0005622; GO:0003824	CLPP; ATP-dependent Clp protease proteolytic subunit
Solyc00g500071	NA	GO:0009772; GO:0045156; GO:0009523; GO:0016168; GO:0009767; GO:0009521; GO:0019684; GO:0042651; GO:0046906; GO:0015979; GO:0034357; GO:0009055; GO:0009579; GO:0022900; GO:0016491; GO:0009536; GO:0006091; GO:1901363; GO:0098796; GO:0097159; GO:0044237; GO:0009535; GO:0005488; GO:0008152; GO:0055035; GO:0003824; GO:0009534; GO:0031976; GO:0042170; GO:0009526; GO:0009507; GO:0031984; GO:0032991; GO:…	PSBB; Photosystem II CP47 reaction center protein
Solyc00g500072	NA	GO:0050821; GO:0042301; GO:0009523; GO:0031647; GO:0009521; GO:0043168; GO:0009535; GO:0015979; GO:0043167; GO:0055035; GO:0065008; GO:0005488; GO:0009534; GO:0065007; GO:0031976; GO:0044237; GO:0042170; GO:0008152; GO:0009526; GO:0042651; GO:0034357; GO:0009579; GO:0031984; GO:0009507; GO:0009536; GO:0031967; GO:0098796; GO:0031975; GO:0031090; GO:0032991; GO:0043231; GO:0043227; GO:0005737; GO:…	PSBH; Photosystem II reaction center protein H
Solyc00g500075	NA	GO:0019843; GO:0009536; GO:0006412; GO:1990904; GO:0003735; GO:0043043; GO:0009507; GO:0003723; GO:0006518; GO:0005198; GO:0043604; GO:0005840; GO:0043603; GO:0043232; GO:0003676; GO:0034645; GO:0032991; GO:1901363; GO:0009059; GO:0043231; GO:0097159; GO:0043228; GO:0010467; GO:0005488; GO:0043227; GO:0044271; GO:0019538; GO:0005737; GO:1901566; GO:0043229; GO:0044260; GO:0043226; GO:0044249; GO:…	RPS11; Ribosomal protein S11
Solyc00g500077	NA	GO:0019843; GO:0009536; GO:0006412; GO:0009507; GO:0003735; GO:0043043; GO:1990904; GO:0003723; GO:0006518; GO:0005198; GO:0043604; GO:0005840; GO:0043603; GO:0043232; GO:0003676; GO:0034645; GO:0032991; GO:1901363; GO:0043231; GO:0009059; GO:0097159; GO:0043228; GO:0010467; GO:0005488; GO:0043227; GO:0044271; GO:0019538; GO:0005737; GO:1901566; GO:0043229; GO:0044260; GO:0043226; GO:0044249; GO:…	RPL16; 50S ribosomal protein L16, chloroplastic
Solyc00g500078	NA	GO:0009507; GO:0009536; GO:0043231; GO:0043227; GO:0005737; GO:0043229; GO:0043226; GO:0005622	unknown
Solyc00g500080	NA	GO:1990904; GO:0003735; GO:0006412; GO:0005198; GO:0043043; GO:0009536; GO:0006518; GO:0005840; GO:0043604; GO:0043232; GO:0043603; GO:0043228; GO:0034645; GO:0032991; GO:0009059; GO:0009507; GO:0010467; GO:0043231; GO:0044271; GO:0043227; GO:0019538; GO:0043229; GO:1901566; GO:0043226; GO:0044260; GO:0005737; GO:0044249; GO:0005622; GO:1901576; GO:0005739; GO:0009058; GO:0034641; GO:1901564; GO:…	RPL2; Ribosomal protein L2
Solyc00g500086	NA	GO:0048038; GO:0009536; GO:0019684; GO:0016655; GO:0043231; GO:0015979; GO:0016651; GO:0043227; GO:0006091; GO:0016491; GO:0009507; GO:0009535; GO:0005488; GO:0055035; GO:0003824; GO:0009534; GO:0031976; GO:0042170; GO:0009526; GO:0005886; GO:0042651; GO:0034357; GO:0071944; GO:0009579; GO:0031984; GO:0005737; GO:0043229; GO:0043226; GO:0031967; GO:0031975; GO:0031090; GO:0005622; GO:0016021; GO:…	NDHA; NAD(P)H-quinone oxidoreductase subunit 1, chloroplastic
Solyc00g500088	NA	GO:0009706; GO:0015031; GO:0009528; GO:0045184; GO:0031969; GO:0008104; GO:0009941; GO:0070727; GO:0042170; GO:0051641; GO:0009526; GO:0033036; GO:0009507; GO:0071705; GO:0009536; GO:0071702; GO:0019866; GO:0006810; GO:0031967; GO:0051234; GO:0031975; GO:0051179; GO:0031090; GO:0043231; GO:0043227; GO:0005737; GO:0043229; GO:0043226; GO:0005622; GO:0016021; GO:0031224; GO:0016020	unknown
Solyc00g500103	NA	GO:0005739; GO:0003735; GO:0006412; GO:1990904; GO:0005198; GO:0043043; GO:0006518; GO:0005840; GO:0043604; GO:0043232; GO:0043603; GO:0032991; GO:0034645; GO:0043228; GO:0009059; GO:0043231; GO:0043227; GO:0010467; GO:0044271; GO:0005737; GO:0019538; GO:0043229; GO:1901566; GO:0043226; GO:0044260; GO:0005622; GO:0044249; GO:1901576; GO:0009058; GO:0034641; GO:1901564; GO:0043170; GO:0006807; GO:…	RPL2; Ribosomal protein L2
Solyc00g500104	NA	GO:0005739; GO:0043231; GO:0043227; GO:0005737; GO:0043229; GO:0043226; GO:0005622	RNA-dependent RNA polymerase
Solyc00g500105	NA	GO:0005739; GO:0043231; GO:0043227; GO:0005737; GO:0043229; GO:0043226; GO:0005622; GO:0016021; GO:0031224; GO:0016020	Transmembrane protein
Solyc00g500113	NA	GO:0005739; GO:0003735; GO:0006412; GO:1990904; GO:0003723; GO:0043043; GO:0005198; GO:0006518; GO:0005840; GO:0043604; GO:0032991; GO:0003676; GO:0043603; GO:0043232; GO:1901363; GO:0034645; GO:0043228; GO:0097159; GO:0009059; GO:0043231; GO:0005488; GO:0043227; GO:0010467; GO:0044271; GO:0005737; GO:0019538; GO:0043229; GO:1901566; GO:0043226; GO:0044260; GO:0005622; GO:0044249; GO:1901576; GO:…	RPS13; Ribosomal protein S13
Solyc00g500115	NA	GO:0008137; GO:0031966; GO:0022900; GO:0050136; GO:0005740; GO:0006091; GO:0003955; GO:0070469; GO:0044237; GO:0003954; GO:0005739; GO:0008152; GO:0016655; GO:0031967; GO:0016651; GO:0031975; GO:0015453; GO:0031090; GO:0009055; GO:0043231; GO:0015399; GO:0043227; GO:0022804; GO:0005737; GO:0022857; GO:0043229; GO:0005215; GO:0043226; GO:0016491; GO:0005622; GO:0016021; GO:0003824; GO:0031224; GO:…	NAD3; NADH-ubiquinone oxidoreductase chain 3
Solyc00g500116	NA	GO:0005739; GO:0043231; GO:0043227; GO:0005737; GO:0043229; GO:0043226; GO:0005622	ORF126; IRS-type PTB domain-containing protein
Solyc00g500123	NA	GO:0048038; GO:0009536; GO:0019684; GO:0016655; GO:0043231; GO:0015979; GO:0016651; GO:0043227; GO:0006091; GO:0016491; GO:0009507; GO:0009535; GO:0005488; GO:0055035; GO:0003824; GO:0009534; GO:0031976; GO:0042170; GO:0009526; GO:0005886; GO:0042651; GO:0034357; GO:0071944; GO:0009579; GO:0031984; GO:0005737; GO:0043229; GO:0043226; GO:0031967; GO:0031975; GO:0031090; GO:0005622; GO:0016021; GO:…	NDHA; NAD(P)H-quinone oxidoreductase subunit 1, chloroplastic
Solyc00g500125	NA	GO:0009706; GO:0015031; GO:0009528; GO:0045184; GO:0031969; GO:0008104; GO:0009941; GO:0070727; GO:0042170; GO:0051641; GO:0009526; GO:0033036; GO:0009507; GO:0071705; GO:0009536; GO:0071702; GO:0019866; GO:0006810; GO:0031967; GO:0051234; GO:0031975; GO:0051179; GO:0031090; GO:0043231; GO:0043227; GO:0005737; GO:0043229; GO:0043226; GO:0005622; GO:0016021; GO:0031224; GO:0016020	unknown
Solyc00g500129	NA	GO:0009507; GO:0009772; GO:0045156; GO:0009536; GO:0009767; GO:0043231; GO:0019684; GO:0043227; GO:0005737; GO:0043229; GO:0043226; GO:0005622	unknown
Solyc00g500136	NA	GO:0009772; GO:0045156; GO:0009523; GO:0016168; GO:0009767; GO:0009521; GO:0019684; GO:0034357; GO:0010242; GO:0015979; GO:0009579; GO:0046906; GO:0042170; GO:0009055; GO:0022900; GO:0009526; GO:0006091; GO:0016491; GO:0042651; GO:0046872; GO:0044237; GO:0009535; GO:0043169; GO:0008152; GO:0055035; GO:0043167; GO:0009534; GO:1901363; GO:0031976; GO:0097159; GO:0009536; GO:0005506; GO:0031984; GO:…	Putative photosystem antenna protein
Solyc00g500140	NA	GO:0045261; GO:0046933; GO:0015986; GO:0033178; GO:0015252; GO:0006754; GO:0045259; GO:0009206; GO:0005261; GO:0009145; GO:0016469; GO:0005216; GO:0009201; GO:0009579; GO:0015267; GO:0009142; GO:0022803; GO:0009536; GO:0046034; GO:0015078; GO:0098796; GO:0009205; GO:0022890; GO:0009535; GO:0009144; GO:0016874; GO:0055035; GO:0009199; GO:0008324; GO:0009534; GO:0009141; GO:0015318; GO:0031976; GO:…	ATPE; AtpE
Solyc00g500141	NA	GO:0009507; GO:0009536; GO:0043231; GO:0043227; GO:0005737; GO:0043229; GO:0043226; GO:0005622; GO:0016021; GO:0031224	NDHK; NADH-plastoquinone oxidoreductase subunit K
Solyc00g500142	NA	GO:0048038; GO:0009536; GO:0022900; GO:0008137; GO:0005743; GO:0006091; GO:0050136; GO:0019866; GO:0019684; GO:0003955; GO:0031966; GO:0015979; GO:0003954; GO:0005740; GO:0044237; GO:0016655; GO:0031967; GO:0008152; GO:0016651; GO:0005739; GO:0015453; GO:0031975; GO:0009055; GO:0031090; GO:0015399; GO:0009535; GO:0022804; GO:0055035; GO:0022857; GO:0009534; GO:0031976; GO:0005215; GO:0042170; GO:…	NDHJ; NAD(P)H-quinone oxidoreductase subunit J, chloroplastic
Solyc00g500143	NA	GO:0015935; GO:0019843; GO:0006412; GO:0044391; GO:0003735; GO:0043043; GO:0009536; GO:0003723; GO:0006518; GO:1990904; GO:0005198; GO:0043604; GO:0043603; GO:0005840; GO:0003676; GO:0034645; GO:0032991; GO:1901363; GO:0043232; GO:0009059; GO:0097159; GO:0043231; GO:0010467; GO:0005488; GO:0043228; GO:0044271; GO:0043227; GO:0019538; GO:0009507; GO:1901566; GO:0044260; GO:0005737; GO:0044249; GO:…	RPS4; Ribosomal protein S4
Solyc00g500145	NA	GO:0009507; GO:0015979; GO:0009536; GO:0048564; GO:0043231; GO:0019684; GO:0043227; GO:0065003; GO:0005737; GO:0043933; GO:0043229; GO:0022607; GO:0043226; GO:0009535; GO:0055035; GO:0009534; GO:0031976; GO:0042170; GO:0009526; GO:0042651; GO:0034357; GO:0009579; GO:0031984; GO:0005622; GO:0031967; GO:0031975; GO:0031090	YCF3; Photosystem I assembly protein Ycf3
Solyc00g500151	NA	GO:0009507; GO:0009536; GO:0043231; GO:0043227; GO:0005737; GO:0043229; GO:0043226; GO:0005622	unknown
Solyc00g500155	NA	GO:0015934; GO:0019843; GO:0006412; GO:0044391; GO:0003735; GO:0043043; GO:0009507; GO:0005198; GO:0006518; GO:0009536; GO:0043604; GO:0003723; GO:1990904; GO:0043603; GO:0003676; GO:0005840; GO:0034645; GO:1901363; GO:0043232; GO:0009059; GO:0097159; GO:0032991; GO:0010467; GO:0005488; GO:0043231; GO:0044271; GO:0043228; GO:0019538; GO:0043227; GO:1901566; GO:0044260; GO:0005737; GO:0044249; GO:…	RPL14; 50S ribosomal protein L14, chloroplastic
Solyc00g500157	NA	GO:0003899; GO:0000428; GO:0006351; GO:0034062; GO:0030880; GO:0097659; GO:0097747; GO:0061695; GO:0032774; GO:0046983; GO:1990234; GO:0034654; GO:0009536; GO:0016779; GO:0016070; GO:0140535; GO:0005515; GO:0019438; GO:0140098; GO:1902494; GO:0018130; GO:0140640; GO:1901362; GO:0032991; GO:0016772; GO:0009507; GO:0009059; GO:0003677; GO:0043231; GO:0090304; GO:0043227; GO:0010467; GO:0016740; GO:…	RPOA; DNA-directed RNA polymerase subunit alpha
Solyc00g500170	NA	GO:0005739; GO:0043231; GO:0043227; GO:0005737; GO:0043229; GO:0043226; GO:0005622	FF domain-containing protein
Solyc00g500184	NA	GO:0048038; GO:0005739; GO:0006120; GO:0016651; GO:0043231; GO:0042775; GO:0051287; GO:0043227; GO:0019646; GO:0016491; GO:0005737; GO:0042773; GO:0000166; GO:0043229; GO:0022904; GO:1901265; GO:0043226; GO:0036094; GO:0005747; GO:1901363; GO:0005622; GO:0097159; GO:0045271; GO:0005488; GO:0030964; GO:0005746; GO:0003824; GO:0098800; GO:0008137; GO:0098798; GO:0050136; GO:0098803; GO:0003955; GO:…	NAD7; NADH dehydrogenase subunit 7
Solyc00g500186	NA	GO:0045277; GO:0015990; GO:0004129; GO:0015988; GO:0098803; GO:0016675; GO:0070069; GO:0015453; GO:0006119; GO:0015078; GO:0070469; GO:0009060; GO:0020037; GO:0005743; GO:1902600; GO:0022853; GO:0019866; GO:0045333; GO:0046906; GO:0031966; GO:0015980; GO:0009055; GO:0005740; GO:0098662; GO:0022890; GO:0005739; GO:0022900; GO:0015399; GO:1902494; GO:0098660; GO:0008324; GO:0031967; GO:0098655; GO:…	COX1; Cytochrome c oxidase subunit 1
Solyc00g500187	NA	GO:0042773; GO:0008137; GO:0009536; GO:0050136; GO:0022904; GO:0009579; GO:0003955; GO:0015990; GO:0009507; GO:0003954; GO:0015988; GO:0043231; GO:0016655; GO:0006119; GO:0043227; GO:0048039; GO:0009060; GO:0005739; GO:0016651; GO:0045333; GO:0005737; GO:0015453; GO:0015980; GO:0043229; GO:0009055; GO:0022900; GO:0043226; GO:0015399; GO:0006091; GO:0005622; GO:0022804; GO:1902600; GO:0016021; GO:…	NADH-ubiquinone oxidoreductase chain 4-like
Solyc00g500189	NA	GO:0042773; GO:0008137; GO:0005739; GO:0050136; GO:0022904; GO:0043231; GO:0003955; GO:0006119; GO:0043227; GO:0003954; GO:0009060; GO:0005737; GO:0016655; GO:0045333; GO:0016021; GO:0016651; GO:0015980; GO:0031224; GO:0015453; GO:0022900; GO:0043229; GO:0009055; GO:0006091; GO:0043226; GO:0015399; GO:0044237; GO:0016020; GO:0022804; GO:0008152; GO:0005622; GO:0022857; GO:0005215; GO:0016491; GO:…	NADH dehydrogenase subunit 4
Solyc00g500193	NA	GO:0048038; GO:0009536; GO:0019684; GO:0016655; GO:0043231; GO:0015979; GO:0016651; GO:0043227; GO:0006091; GO:0016491; GO:0009507; GO:0009535; GO:0005488; GO:0055035; GO:0003824; GO:0009534; GO:0031976; GO:0042170; GO:0009526; GO:0005886; GO:0042651; GO:0034357; GO:0071944; GO:0009579; GO:0031984; GO:0005737; GO:0043229; GO:0043226; GO:0031967; GO:0031975; GO:0031090; GO:0005622; GO:0016021; GO:…	NDHA; NAD(P)H-quinone oxidoreductase subunit 1, chloroplastic
Solyc00g500195	NA	GO:0048038; GO:0009535; GO:0042773; GO:0055035; GO:0008137; GO:0022904; GO:0009534; GO:0050136; GO:0006119; GO:0031976; GO:0003955; GO:0009060; GO:0042170; GO:0003954; GO:0045333; GO:0009526; GO:0016655; GO:0015980; GO:0042651; GO:0016651; GO:0022900; GO:0034357; GO:0015453; GO:0006091; GO:0009579; GO:0009055; GO:0044237; GO:0031984; GO:0015399; GO:0008152; GO:0009507; GO:0022804; GO:0009536; GO:…	NDHF; NAD(P)H-quinone oxidoreductase subunit 5, chloroplastic
Solyc00g500200	NA	GO:0009635; GO:0016682; GO:0009523; GO:0009772; GO:0045156; GO:0009521; GO:0016168; GO:0009767; GO:0042170; GO:0010242; GO:0019684; GO:0009526; GO:0016679; GO:0015979; GO:0034357; GO:0042651; GO:0009636; GO:0005506; GO:0009579; GO:0046906; GO:0042221; GO:0009535; GO:0009055; GO:0006950; GO:0055035; GO:0022900; GO:0046914; GO:0009534; GO:0006091; GO:0016491; GO:0031976; GO:0050896; GO:0046872; GO:…	PSBA; Photosystem II protein D1
Solyc00g500201	NA	GO:0006397; GO:0009507; GO:0003723; GO:0016071; GO:0009536; GO:0003676; GO:0008033; GO:0043231; GO:1901363; GO:0034470; GO:0043227; GO:0097159; GO:0006399; GO:0005737; GO:0005488; GO:0034660; GO:0043229; GO:0006396; GO:0043226; GO:0016070; GO:0005622; GO:0090304; GO:0010467; GO:0006139; GO:0006725; GO:0046483; GO:1901360; GO:0034641; GO:0043170; GO:0006807; GO:0044238; GO:0044237; GO:0071704; GO:…	Maturase K (Fragment)
Solyc00g500203	NA	GO:0045261; GO:0046933; GO:0015986; GO:0033178; GO:0015252; GO:0006754; GO:0045259; GO:0009206; GO:0005261; GO:0009145; GO:0016469; GO:0005216; GO:0009201; GO:0015267; GO:0009507; GO:0009142; GO:0022803; GO:0009536; GO:0046034; GO:0015078; GO:0098796; GO:0009205; GO:0022890; GO:0009535; GO:0009144; GO:0016874; GO:0055035; GO:0009199; GO:0008324; GO:0009534; GO:0009141; GO:0015318; GO:0031976; GO:…	ATPA; ATP synthase subunit alpha, chloroplastic
Solyc00g500206	NA	GO:0009772; GO:0045156; GO:0009523; GO:0016168; GO:0009767; GO:0009521; GO:0019684; GO:0034357; GO:0010242; GO:0015979; GO:0009579; GO:0046906; GO:0042170; GO:0009055; GO:0022900; GO:0009526; GO:0006091; GO:0016491; GO:0042651; GO:0046872; GO:0044237; GO:0009535; GO:0043169; GO:0008152; GO:0055035; GO:0043167; GO:0009534; GO:1901363; GO:0031976; GO:0097159; GO:0009536; GO:0005506; GO:0031984; GO:…	Putative photosystem antenna protein
Solyc00g500207	NA	GO:0009536; GO:0003735; GO:0006412; GO:1990904; GO:0005198; GO:0043043; GO:0009507; GO:0019843; GO:0006518; GO:0043604; GO:0005840; GO:0003723; GO:0043603; GO:0032991; GO:0003676; GO:0034645; GO:0043232; GO:1901363; GO:0009059; GO:0043231; GO:0097159; GO:0043228; GO:0010467; GO:0005488; GO:0043227; GO:0044271; GO:0019538; GO:0005737; GO:1901566; GO:0043229; GO:0044260; GO:0043226; GO:0044249; GO:…	RPS14; Ribosomal protein S14
Solyc00g500210	NA	GO:0009535; GO:0015979; GO:0055035; GO:0044237; GO:0009534; GO:0008152; GO:0031976; GO:0042170; GO:0009526; GO:0042651; GO:0034357; GO:0009579; GO:0009507; GO:0009536; GO:0031984; GO:0031967; GO:0031975; GO:0031090; GO:0043231; GO:0043227; GO:0005737; GO:0043229; GO:0043226; GO:0005622; GO:0016020	YCF3; Photosystem I assembly protein Ycf3
Solyc00g500212	NA	GO:0015935; GO:0019843; GO:0006412; GO:0044391; GO:0003735; GO:0043043; GO:0009536; GO:0003723; GO:0006518; GO:1990904; GO:0005198; GO:0043604; GO:0043603; GO:0005840; GO:0003676; GO:0034645; GO:0009507; GO:1901363; GO:0032991; GO:0009059; GO:0097159; GO:0043232; GO:0010467; GO:0005488; GO:0043231; GO:0044271; GO:0043228; GO:0019538; GO:0043227; GO:1901566; GO:0044260; GO:0005737; GO:0044249; GO:…	RPS4; Ribosomal protein S4
Solyc00g500225	NA	GO:0008137; GO:0070469; GO:0022900; GO:0050136; GO:0031966; GO:0006091; GO:0003955; GO:0005740; GO:0044237; GO:0003954; GO:0005739; GO:0008152; GO:0016655; GO:0031967; GO:0016651; GO:0031975; GO:0015453; GO:0031090; GO:0009055; GO:0043231; GO:0015399; GO:0043227; GO:0022804; GO:0005737; GO:0022857; GO:0043229; GO:0005215; GO:0043226; GO:0016491; GO:0005622; GO:0016021; GO:0003824; GO:0031224; GO:…	NAD3; NADH-ubiquinone oxidoreductase chain 3
Solyc00g500228	NA	GO:0005739; GO:0003735; GO:0006412; GO:1990904; GO:0005198; GO:0043043; GO:0006518; GO:0005840; GO:0043604; GO:0043232; GO:0043603; GO:0032991; GO:0034645; GO:0043228; GO:0009059; GO:0043231; GO:0043227; GO:0010467; GO:0044271; GO:0005737; GO:0019538; GO:0043229; GO:1901566; GO:0043226; GO:0044260; GO:0005622; GO:0044249; GO:1901576; GO:0009058; GO:0034641; GO:1901564; GO:0043170; GO:0006807; GO:…	RPL2; Ribosomal protein L2
Solyc00g500237	NA	GO:0005739; GO:0043231; GO:0043227; GO:0005737; GO:0043229; GO:0043226; GO:0005622; GO:0016021; GO:0031224; GO:0016020	MTTB; SecY-independent protein translocase component tatC
Solyc00g500240	NA	GO:0008121; GO:0045275; GO:0022904; GO:0016679; GO:0098803; GO:1902600; GO:0070069; GO:0015453; GO:0045333; GO:1990204; GO:0015078; GO:0015980; GO:0070469; GO:0022853; GO:0022900; GO:1902495; GO:0009055; GO:0098662; GO:1990351; GO:0022890; GO:0098660; GO:0005743; GO:0015399; GO:0098655; GO:0019866; GO:0008324; GO:0006812; GO:0031966; GO:0015318; GO:0034220; GO:0005740; GO:0015075; GO:0006091; GO:…	COB; Cytochrome b
Solyc00g500242	NA	GO:0015232; GO:0015886; GO:0031966; GO:1901678; GO:0020037; GO:0005740; GO:0017004; GO:0046906; GO:0005739; GO:0006826; GO:0031967; GO:0022857; GO:0000041; GO:0031975; GO:0005215; GO:0065003; GO:0031090; GO:1901363; GO:0043933; GO:0043231; GO:0097159; GO:0030001; GO:0043227; GO:0005488; GO:0022607; GO:0005737; GO:0071705; GO:0043229; GO:0044085; GO:0043226; GO:0006812; GO:0005622; GO:0071702; GO:…	CCMC; Putative cytochrome c biosynthesis ccmC-like mitochondrial protein
Solyc00g500244	NA	GO:0004129; GO:1902600; GO:0005739; GO:0016675; GO:0098662; GO:0043231; GO:0015453; GO:0022900; GO:0043227; GO:0015078; GO:0098660; GO:0005737; GO:0022853; GO:0098655; GO:0043229; GO:0009055; GO:0006812; GO:0043226; GO:0022890; GO:0034220; GO:0016021; GO:0015399; GO:0006091; GO:0031224; GO:0008324; GO:0006811; GO:0005622; GO:0015318; GO:0055085; GO:0016020; GO:0015075; GO:0006810; GO:0070469; GO:…	COX2; Cytochrome c oxidase subunit 2
Solyc00g500245	NA	GO:1990904; GO:0003735; GO:0006412; GO:0005739; GO:0005198; GO:0043043; GO:0006518; GO:0005840; GO:0003723; GO:0043604; GO:0032991; GO:0003676; GO:0043603; GO:0043232; GO:1901363; GO:0034645; GO:0043228; GO:0097159; GO:0009059; GO:0043231; GO:0019843; GO:0010467; GO:0043227; GO:0005488; GO:0044271; GO:0005737; GO:0019538; GO:0043229; GO:1901566; GO:0043226; GO:0044260; GO:0005622; GO:0044249; GO:…	RPS3; Ribosomal protein S3, mitochondrial
Solyc00g500250	NA	GO:0045277; GO:0015990; GO:0004129; GO:0015988; GO:0098803; GO:0016675; GO:0070069; GO:0015453; GO:0006119; GO:0015078; GO:0070469; GO:0009060; GO:0020037; GO:0005743; GO:1902600; GO:0022853; GO:0019866; GO:0045333; GO:0046906; GO:0031966; GO:0015980; GO:0009055; GO:0005740; GO:0098662; GO:0022890; GO:0005739; GO:0022900; GO:0015399; GO:1902494; GO:0098660; GO:0008324; GO:0031967; GO:0098655; GO:…	COX1; Cytochrome c oxidase subunit 1
Solyc00g500251	NA	GO:0042773; GO:0008137; GO:0009536; GO:0050136; GO:0022904; GO:0009579; GO:0003955; GO:0015990; GO:0009507; GO:0003954; GO:0015988; GO:0043231; GO:0016655; GO:0006119; GO:0043227; GO:0048039; GO:0009060; GO:0005739; GO:0016651; GO:0045333; GO:0005737; GO:0015453; GO:0015980; GO:0043229; GO:0009055; GO:0022900; GO:0043226; GO:0015399; GO:0006091; GO:0005622; GO:0022804; GO:1902600; GO:0016021; GO:…	NADH-ubiquinone oxidoreductase chain 4-like
Solyc00g500254	NA	GO:0000027; GO:0019843; GO:0009507; GO:0042273; GO:0009536; GO:0003735; GO:0042255; GO:1990904; GO:0003723; GO:0140694; GO:0005198; GO:0005840; GO:0022618; GO:0032991; GO:0003676; GO:0071826; GO:0043232; GO:1901363; GO:0070925; GO:0043231; GO:0097159; GO:0065003; GO:0043228; GO:0005488; GO:0042254; GO:0043227; GO:0043933; GO:0005737; GO:0022613; GO:0043229; GO:0006412; GO:0043226; GO:0043043; GO:…	RPL20; 50S ribosomal protein L20, chloroplastic
Solyc00g500274	NA	GO:1990904; GO:0003735; GO:0006412; GO:0005739; GO:0005198; GO:0043043; GO:0006518; GO:0005840; GO:0003723; GO:0043604; GO:0043232; GO:0003676; GO:0043603; GO:0032991; GO:1901363; GO:0034645; GO:0043228; GO:0097159; GO:0009059; GO:0043231; GO:0005488; GO:0010467; GO:0043227; GO:0044271; GO:0005737; GO:0019538; GO:0043229; GO:1901566; GO:0043226; GO:0044260; GO:0005622; GO:0044249; GO:1901576; GO:…	RPS3; Ribosomal protein S3, mitochondrial
Solyc00g500277	NA	GO:0015232; GO:0015886; GO:0031966; GO:1901678; GO:0020037; GO:0005740; GO:0017004; GO:0046906; GO:0005739; GO:0006826; GO:0031967; GO:0022857; GO:0000041; GO:0031975; GO:0005215; GO:0065003; GO:0031090; GO:1901363; GO:0043933; GO:0043231; GO:0097159; GO:0030001; GO:0043227; GO:0005488; GO:0022607; GO:0005737; GO:0071705; GO:0043229; GO:0044085; GO:0043226; GO:0006812; GO:0005622; GO:0071702; GO:…	CCMC; Putative cytochrome c biosynthesis ccmC-like mitochondrial protein
Solyc00g500278	NA	GO:0009706; GO:0015031; GO:0009528; GO:0045184; GO:0031969; GO:0008104; GO:0009941; GO:0070727; GO:0042170; GO:0051641; GO:0009526; GO:0033036; GO:0009507; GO:0071705; GO:0009536; GO:0071702; GO:0019866; GO:0006810; GO:0031967; GO:0051234; GO:0031975; GO:0051179; GO:0031090; GO:0043231; GO:0043227; GO:0005737; GO:0043229; GO:0043226; GO:0005622; GO:0016021; GO:0031224; GO:0016020	unknown
Solyc00g500290	NA	GO:0003899; GO:0000428; GO:0006351; GO:0034062; GO:0030880; GO:0097659; GO:0097747; GO:0061695; GO:0032774; GO:1990234; GO:0016779; GO:0034654; GO:0009507; GO:0140098; GO:0016070; GO:0009536; GO:0140640; GO:0019438; GO:0140535; GO:0016772; GO:0018130; GO:1902494; GO:1901362; GO:0003677; GO:0032991; GO:0009059; GO:0046872; GO:0090304; GO:0043231; GO:0043169; GO:0043227; GO:0010467; GO:0016740; GO:…	RPOC2; DNA-directed RNA polymerase subunit beta''
Solyc00g500293	NA	GO:0009539; GO:0015979; GO:0009523; GO:0044237; GO:0009521; GO:0008152; GO:0034357; GO:0009579; GO:0098796; GO:0032991; GO:0005737; GO:0043229; GO:0043226; GO:0009535; GO:0055035; GO:0009534; GO:0031976; GO:0042170; GO:0009526; GO:0042651; GO:0031984; GO:0009507; GO:0009536; GO:0005622; GO:0031967; GO:0031975; GO:0031090; GO:0016021; GO:0031224; GO:0016020; GO:0043231; GO:0043227	Multifunctional fusion protein
Solyc00g500297	NA	GO:0015934; GO:0003735; GO:0006412; GO:0044391; GO:0005198; GO:0043043; GO:0009507; GO:0006518; GO:0003723; GO:0009536; GO:0043604; GO:0016740; GO:1990904; GO:0043603; GO:0003676; GO:0005840; GO:0034645; GO:1901363; GO:0032991; GO:0009059; GO:0097159; GO:0043232; GO:0010467; GO:0005488; GO:0043228; GO:0044271; GO:0003824; GO:0043231; GO:0019538; GO:0043227; GO:1901566; GO:0044260; GO:0043229; GO:…	RPL2; Ribosomal protein L2
Solyc00g500303	NA	GO:0019646; GO:0004129; GO:0005739; GO:0022904; GO:0016675; GO:0043231; GO:0015453; GO:0006119; GO:0043227; GO:0015078; GO:0009060; GO:0005737; GO:0022853; GO:1902600; GO:0043229; GO:0009055; GO:0045333; GO:0043226; GO:0022890; GO:0015980; GO:0005622; GO:0015399; GO:0098662; GO:0016021; GO:0008324; GO:0022900; GO:0031224; GO:0015318; GO:0098660; GO:0016020; GO:0015075; GO:0098655; GO:0022804; GO:…	COX3; Cytochrome c oxidase subunit 3
Solyc00g500309	NA	GO:1990904; GO:0003735; GO:0006412; GO:0005739; GO:0005198; GO:0043043; GO:0006518; GO:0005840; GO:0003723; GO:0043604; GO:0032991; GO:0003676; GO:0043603; GO:0043232; GO:1901363; GO:0034645; GO:0043228; GO:0097159; GO:0009059; GO:0043231; GO:0005488; GO:0010467; GO:0043227; GO:0044271; GO:0005737; GO:0019538; GO:0043229; GO:1901566; GO:0043226; GO:0044260; GO:0005622; GO:0044249; GO:1901576; GO:…	RPS3; Ribosomal protein S3, mitochondrial
Solyc00g500321	NA	GO:0045263; GO:0008289; GO:0015986; GO:0033177; GO:0006754; GO:0015078; GO:0045259; GO:0009206; GO:0046933; GO:0009145; GO:0016469; GO:0015252; GO:0009201; GO:0009536; GO:0022890; GO:0009142; GO:0008324; GO:0098796; GO:0046034; GO:0015318; GO:0009535; GO:0009205; GO:0015075; GO:0055035; GO:0009144; GO:0005261; GO:0009534; GO:0009199; GO:0005216; GO:0031976; GO:0009141; GO:0015267; GO:0042170; GO:…	ATPH; ATP synthase subunit c, chloroplastic
Solyc00g500322	NA	GO:0045263; GO:0015986; GO:0015078; GO:0033177; GO:0006754; GO:0046933; GO:0045259; GO:0009206; GO:0015252; GO:0009145; GO:0016469; GO:0022890; GO:0009201; GO:0009536; GO:0008324; GO:0009142; GO:0009535; GO:0015318; GO:0046034; GO:0055035; GO:0015075; GO:0009205; GO:0009534; GO:0005261; GO:0009144; GO:0031976; GO:0005216; GO:0009199; GO:0042170; GO:0015267; GO:0009141; GO:0009526; GO:0022803; GO:…	ATPF; AtpF
Solyc00g500323	NA	GO:0045261; GO:0046933; GO:0015986; GO:0033178; GO:0015252; GO:0006754; GO:0045259; GO:0009206; GO:0005261; GO:0009145; GO:0016469; GO:0005216; GO:0009201; GO:0015267; GO:0009507; GO:0009142; GO:0022803; GO:0009536; GO:0046034; GO:0015078; GO:0098796; GO:0009205; GO:0022890; GO:0009535; GO:0009144; GO:0016874; GO:0055035; GO:0009199; GO:0008324; GO:0009534; GO:0009141; GO:0015318; GO:0031976; GO:…	ATPA; ATP synthase subunit alpha, chloroplastic
Solyc00g500329	NA	GO:0009635; GO:0016682; GO:0009523; GO:0009772; GO:0045156; GO:0009521; GO:0016168; GO:0009767; GO:0042170; GO:0010242; GO:0019684; GO:0009526; GO:0016679; GO:0015979; GO:0034357; GO:0042651; GO:0009636; GO:0005506; GO:0009579; GO:0046906; GO:0042221; GO:0009535; GO:0009055; GO:0006950; GO:0055035; GO:0022900; GO:0046914; GO:0009534; GO:0006091; GO:0016491; GO:0031976; GO:0050896; GO:0046872; GO:…	PSBA; Photosystem II protein D1
Solyc00g500331	NA	GO:0009539; GO:0015979; GO:0009523; GO:0044237; GO:0009521; GO:0008152; GO:0034357; GO:0009579; GO:0042651; GO:0009536; GO:0009535; GO:0055035; GO:0009534; GO:0031976; GO:0042170; GO:0009526; GO:0009507; GO:0098796; GO:0031984; GO:0031967; GO:0031975; GO:0031090; GO:0032991; GO:0043231; GO:0043227; GO:0005737; GO:0043229; GO:0043226; GO:0005622; GO:0016021; GO:0031224; GO:0016020	PSBK; Photosystem II reaction center protein K
Solyc00g500333	NA	GO:0045263; GO:0015986; GO:0046933; GO:0033177; GO:0006754; GO:0015252; GO:0045259; GO:0009206; GO:0005261; GO:0009145; GO:0016469; GO:0005216; GO:0009201; GO:0009535; GO:0015267; GO:0009142; GO:0055035; GO:0022803; GO:0009534; GO:0046034; GO:0015078; GO:0031976; GO:0009205; GO:0022890; GO:0042170; GO:0009144; GO:0008324; GO:0009526; GO:0009199; GO:0015318; GO:0042651; GO:0009141; GO:0015075; GO:…	ATPF; ATP synthase subunit b, chloroplastic
Solyc00g500345	NA	GO:0045261; GO:0046933; GO:0015986; GO:0033178; GO:0015252; GO:0006754; GO:0045259; GO:0009206; GO:0005261; GO:0009145; GO:0016469; GO:0005216; GO:0009201; GO:0015267; GO:0005739; GO:0009142; GO:0022803; GO:0098796; GO:0046034; GO:0015078; GO:0032991; GO:0009205; GO:0022890; GO:0043231; GO:0009144; GO:0016874; GO:0043227; GO:0009199; GO:0008324; GO:0005737; GO:0009141; GO:0015318; GO:0043229; GO:…	ATP1; ATP synthase subunit alpha
Solyc00g500349	NA	GO:0045277; GO:0015990; GO:0004129; GO:0015988; GO:0098803; GO:0016675; GO:0070069; GO:0015453; GO:0006119; GO:0015078; GO:0070469; GO:0009060; GO:0020037; GO:0005743; GO:1902600; GO:0022853; GO:0019866; GO:0045333; GO:0046906; GO:0031966; GO:0015980; GO:0009055; GO:0005740; GO:0098662; GO:0022890; GO:0005739; GO:0022900; GO:0015399; GO:1902494; GO:0098660; GO:0008324; GO:0031967; GO:0098655; GO:…	COX1; Cytochrome c oxidase subunit 1
Solyc00g500358	NA	GO:0045261; GO:0046933; GO:0015986; GO:0033178; GO:0015252; GO:0006754; GO:0045259; GO:0009206; GO:0005261; GO:0009145; GO:0016469; GO:0005216; GO:0009201; GO:0015267; GO:0005739; GO:0009142; GO:0022803; GO:0098796; GO:0046034; GO:0015078; GO:0032991; GO:0009205; GO:0022890; GO:0043231; GO:0009144; GO:0016874; GO:0043227; GO:0009199; GO:0008324; GO:0005737; GO:0009141; GO:0015318; GO:0043229; GO:…	ATP1; ATP synthase subunit alpha
Solyc00g500359	NA	GO:0004129; GO:1902600; GO:0005739; GO:0016675; GO:0098662; GO:0043231; GO:0015453; GO:0022900; GO:0043227; GO:0015078; GO:0098660; GO:0005737; GO:0022853; GO:0098655; GO:0043229; GO:0009055; GO:0006812; GO:0043226; GO:0022890; GO:0034220; GO:0016021; GO:0015399; GO:0006091; GO:0031224; GO:0008324; GO:0006811; GO:0005622; GO:0015318; GO:0055085; GO:0016020; GO:0015075; GO:0006810; GO:0070469; GO:…	COX2; Cytochrome c oxidase subunit 2
Solyc00g500363	NA	GO:0005739; GO:0003735; GO:0006412; GO:1990904; GO:0005198; GO:0043043; GO:0006518; GO:0005840; GO:0043604; GO:0043232; GO:0043603; GO:0032991; GO:0034645; GO:0043231; GO:0009059; GO:0043228; GO:0043227; GO:0010467; GO:0044271; GO:0005737; GO:0019538; GO:0043229; GO:1901566; GO:0043226; GO:0044260; GO:0005622; GO:0044249; GO:1901576; GO:0009058; GO:0034641; GO:1901564; GO:0043170; GO:0006807; GO:…	RPS14; Ribosomal protein S14
Solyc00g500364	NA	GO:0008121; GO:0045275; GO:0022904; GO:0016679; GO:0098803; GO:1902600; GO:0070069; GO:0015453; GO:0045333; GO:1990204; GO:0015078; GO:0015980; GO:0070469; GO:0022853; GO:0022900; GO:1902495; GO:0009055; GO:0098662; GO:1990351; GO:0022890; GO:0098660; GO:0005743; GO:0015399; GO:0098655; GO:0019866; GO:0008324; GO:0006812; GO:0031966; GO:0015318; GO:0034220; GO:0005740; GO:0015075; GO:0006091; GO:…	COB; Cytochrome b
Solyc01g005000	B1Q3F2	GO:0004351; GO:0005829; GO:0006538; GO:0030170; GO:0006536; GO:0016831; GO:0043648; GO:0009064; GO:0070279; GO:1901605; GO:0016830; GO:0006520; GO:0019842; GO:0019752; GO:0016829; GO:0043436; GO:0006082; GO:0043168; GO:0044281; GO:0036094; GO:0043167; GO:0043649; GO:1901363; GO:0009065; GO:0097159; GO:1901564; GO:0005488; GO:1901606; GO:0003824; GO:0009063; GO:0046395; GO:0016054; GO:0044282; GO:…	Glutamate decarboxylase (EC 4.1.1.15)
Solyc01g005010	A0A3Q7E6Y9	GO:0007140; GO:0007143; GO:0007292; GO:0140013; GO:0048232; GO:0022412; GO:1903046; GO:0007276; GO:0051321; GO:0048609; GO:0032504; GO:0000280; GO:0019953; GO:0048285; GO:0022414; GO:0000003; GO:0022402; GO:0032501; GO:0007049; GO:0006996; GO:0016043; GO:0071840	Protein XRI1
Solyc01g005020	A0A3Q7E704	GO:0005886; GO:0015385; GO:0015386; GO:0051453; GO:0071805; GO:0098719; GO:0015299; GO:0006814; GO:0016021; GO:0005451; GO:0030001; GO:0031224; GO:0015298; GO:1902600; GO:0016020; GO:0015297; GO:0098662; GO:0015291; GO:0098660; GO:0015078; GO:0098655; GO:0022853; GO:0006812; GO:0022890; GO:0034220; GO:0008324; GO:0006811; GO:0015318; GO:0055085; GO:0015075; GO:0022804; GO:0006810; GO:0022857; GO:…	Cyclic nucleotide-binding domain-containing protein
Solyc01g005030	A0A3Q7EQB2	GO:0000139; GO:0004672; GO:0005524; GO:0006468; GO:0010008; GO:0016773; GO:0036211; GO:0005768; GO:0016301; GO:0016310; GO:0030659; GO:0043412; GO:0016772; GO:0012506; GO:0140096; GO:0006796; GO:0031410; GO:0006793; GO:0097708; GO:0032559; GO:0019538; GO:0031982; GO:0030554; GO:1901564; GO:0005794; GO:0035639; GO:0043170; GO:0098588; GO:0032555; GO:0006807; GO:0012505; GO:0017076; GO:0044238; GO:…	Protein kinase domain-containing protein
Solyc01g005040	NA	GO:0005886; GO:0071944; GO:0016021; GO:0031224; GO:0016020	unknown
Solyc01g005060	A0A3Q7E897	GO:0003700; GO:0005634; GO:0009630; GO:0009629; GO:0140110; GO:0009606; GO:0009628; GO:0009605; GO:0050896; GO:0006355; GO:1903506; GO:2001141; GO:0051252; GO:0019219; GO:0010556; GO:0031326; GO:0009889; GO:0031323; GO:0051171; GO:0080090; GO:0010468	C2H2-type domain-containing protein
Solyc01g005070	A0A3Q7E705	GO:0000149; GO:0005545; GO:0005546; GO:0005794; GO:0005905; GO:0006900; GO:0030136; GO:0032050; GO:0048268; GO:0072583	ENTH domain-containing protein
Solyc01g005080	A0A3Q7E728	GO:0000226; GO:0005737; GO:0005819; GO:0008017; GO:0015631; GO:0007017; GO:0015630; GO:0007010; GO:0008092; GO:0005856; GO:0006996; GO:0005515; GO:0043232; GO:0016043; GO:0005488; GO:0043228; GO:0071840	65-kDa microtubule-associated protein 6
Solyc01g005090	A0A3Q7EQG1	GO:0004439; GO:0004445; GO:0034485; GO:0046855; GO:0046856	Inositol polyphosphate-related phosphatase domain-containing protein
Solyc01g005100	IPR006620, Prolyl 4-hydroxylase, alpha subunit	GO:0055114; GO:0032963; GO:0019797; GO:0031544; GO:0019511; GO:0019798; GO:0018126; GO:0031543; GO:0018208; GO:0031418; GO:0018193; GO:0048029; GO:0036211; GO:0016706; GO:0043412; GO:0031406; GO:0019538; GO:0043177; GO:1901564; GO:0051213; GO:0043170; GO:0030246; GO:0006807; GO:0016705; GO:0044238; GO:0005506; GO:0071704; GO:0019842; GO:0008152; GO:0046914; GO:0140096; GO:0016491; GO:0046872; GO:…	Prolyl 3-hydroxylase 1
Solyc01g005110	A0A3Q7E8A5	GO:0005789; GO:0006486; GO:0006506; GO:0033185; GO:0016757; GO:0043413; GO:0098827; GO:0016740; GO:0009101; GO:0042175; GO:0004582; GO:0009100; GO:0005783; GO:0070085; GO:0031984; GO:0012505; GO:1901137; GO:0036211; GO:0031090; GO:1901135; GO:0043412; GO:0031501; GO:0034645; GO:0043231; GO:0009059; GO:0043227; GO:0019538; GO:0005737; GO:1901566; GO:0043229; GO:0044260; GO:0043226; GO:0044249; GO:…	Dolichol-phosphate mannosyltransferase subunit 3
Solyc01g005120	A0A3Q7E726	GO:0004553; GO:0010411; GO:0016762; GO:0042546; GO:0048046; GO:0071555; GO:0010410; GO:0046527; GO:0005576; GO:0010383; GO:0016758; GO:0006073; GO:0044042; GO:0016798; GO:0044264; GO:0016757; GO:0016787; GO:0016740; GO:0005976; GO:0003824; GO:0044036; GO:0045229; GO:0071554; GO:0044262; GO:0044085; GO:0005975; GO:0016043; GO:0071840; GO:0044260; GO:0043170; GO:0009835; GO:0044238; GO:0010154; GO:…	Xyloglucan endotransglucosylase/hydrolase (EC 2.4.1.207)
Solyc01g005130	A0A3Q7E740	GO:0009788; GO:0003700; GO:0006355; GO:0140110; GO:1903506; GO:2001141; GO:0051252; GO:0019219; GO:0010556; GO:0031326; GO:0009889; GO:0031323; GO:0051171; GO:0080090; GO:0010468; GO:0060255; GO:0019222; GO:0050794; GO:0050789; GO:0065007	C2H2-type domain-containing protein
Solyc01g005140	A0A3Q7EQH3	GO:0016020; GO:0016491	Cytochrome b561 domain-containing protein
Solyc01g005160	A0A3Q7E744	GO:0061630	RING-type E3 ubiquitin transferase (EC 2.3.2.27)
Solyc01g005210	A0A3Q7E7F0	GO:0004805; GO:0005992; GO:0070413; GO:0046351; GO:0019203; GO:0005991; GO:0016791; GO:0005984; GO:0042578; GO:0009312; GO:0016788; GO:0009311; GO:0016787; GO:0034637; GO:0003824; GO:0016051; GO:0003825; GO:0044262; GO:0035251; GO:0005975; GO:0046527; GO:0008194; GO:0044249; GO:1901576; GO:0009058; GO:0044238; GO:0044237; GO:0033554; GO:0071704; GO:0006950; GO:0008152; GO:0051716; GO:0050896	Glyco_transf_20 domain-containing protein
Solyc01g005220	A0A3Q7E8C4	GO:0009626; GO:2000031; GO:0012501; GO:0008219; GO:0009966; GO:0010646; GO:0023051; GO:0006952; GO:0048583; GO:0006950; GO:0034050; GO:0051702; GO:0050896; GO:0050794; GO:0050789; GO:0065007; GO:0045087; GO:0006955; GO:0002376; GO:0098542; GO:0051707; GO:0043207; GO:0009607; GO:0044403; GO:0044419; GO:0009605; GO:0033554; GO:0051716	MACPF domain-containing protein
Solyc01g005230	A0A3Q7E754	GO:0008757; GO:0032259; GO:0046872; GO:0008168; GO:0016741; GO:0008152; GO:0016740; GO:0043169; GO:0043167; GO:0005488; GO:0003824	S-adenosylmethionine-dependent methyltransferase At5g38100
Solyc01g005240	A0A3Q7E763	GO:0004072; GO:0009088; GO:0009089; GO:0009090; GO:0009536; GO:0016310; GO:0019202; GO:0006566; GO:0016774; GO:0046451; GO:0016301; GO:0009085; GO:0016772; GO:0006553; GO:0005524; GO:0009067; GO:0032559; GO:0009066; GO:0030554; GO:0043648; GO:0035639; GO:1901607; GO:0032555; GO:0008652; GO:0017076; GO:1901605; GO:0032553; GO:0046394; GO:0097367; GO:0016053; GO:0043168; GO:0006520; GO:0000166; GO:…	aspartate kinase (EC 2.7.2.4)
Solyc01g005250	A0A3Q7EQJ0	GO:0004073; GO:0009086; GO:0009088; GO:0009089; GO:0009097; GO:0046983; GO:0050661; GO:0051287	aspartate-semialdehyde dehydrogenase (EC 1.2.1.11)
Solyc01g005253	NA	GO:0016020	CRAL-TRIO domain-containing protein YKL091C
Solyc01g005257	NA	GO:0016020	CRAL-TRIO domain-containing protein YKL091C
Solyc01g005260	NA	GO:0005215	SEC14 cytosolic factor family protein
Solyc01g005270	IPR001251, Cellular retinaldehyde-binding/triple function, C-terminal	GO:0006614	SEC14 cytosolic factor family protein
Solyc01g005280	NA	GO:0016020	CRAL-TRIO domain-containing protein YKL091C
Solyc01g005290	NA	GO:0016020	CRAL-TRIO domain-containing protein YKL091C
Solyc01g005300	A0A3Q7E771	GO:0005634; GO:0005829; GO:0007623; GO:0009637; GO:0009881; GO:0016567; GO:0019005; GO:0048511; GO:0038023; GO:0031461; GO:0032446; GO:0060089; GO:0000151; GO:0070647; GO:1990234; GO:0009416; GO:0140535; GO:0009314; GO:1902494; GO:0036211; GO:0009628; GO:0043412; GO:0050896; GO:0019538; GO:1901564; GO:0043170; GO:0006807; GO:0044238; GO:0071704; GO:0008152	PAS domain-containing protein
Solyc01g005310	A0A3Q7E8E1	GO:0003924; GO:0005525; GO:0005737; GO:0005874; GO:0006629; GO:0007010; GO:0008017; GO:0016020; GO:0016627	Uncharacterized protein
Solyc01g005330	A0A3Q7E8E1	GO:0003924; GO:0005525; GO:0005737; GO:0005874; GO:0006629; GO:0007010; GO:0008017; GO:0016020; GO:0016627; GO:0015631; GO:0006996; GO:0008092; GO:0016043; GO:0005515; GO:0071840; GO:0005488	Uncharacterized protein
Solyc01g005340	A0A3Q7E790	GO:0005886; GO:0008157; GO:0008168; GO:0019888; GO:0032259; GO:0035304; GO:0046872; GO:0016021; GO:0019903; GO:0035303; GO:0031224; GO:0019902; GO:0031399; GO:0016020; GO:0019220; GO:0019208; GO:0051174; GO:0071944; GO:0019899; GO:0051246; GO:0030234; GO:0050790; GO:0098772; GO:0065009; GO:0005515; GO:0031323; GO:0051171; GO:0080090; GO:0060255; GO:0019222; GO:0050794; GO:0050789; GO:0065007	PGG domain-containing protein
Solyc01g005350	A0A3Q7E790	GO:0005886; GO:0008157; GO:0008168; GO:0019888; GO:0032259; GO:0035304; GO:0046872	PGG domain-containing protein
Solyc01g005360	A0A3Q7E782	GO:0008757; GO:0032259; GO:0046872	S-adenosylmethionine-dependent methyltransferase At5g38100
Solyc01g005370	A0A3Q7E793	GO:0005509; GO:0046872; GO:0043169; GO:0043167; GO:0005488	EF-hand domain-containing protein
Solyc01g005380	NA	GO:0008168; GO:0032259; GO:0016741; GO:0018026; GO:0016740; GO:0018022; GO:0016279; GO:0018205; GO:0016278; GO:0006479; GO:0008276; GO:0008213; GO:0008170; GO:0043414; GO:0008757; GO:0018193; GO:0003824; GO:0008152; GO:0036211; GO:0140096; GO:0043412	Histone-lysine N-methyltransferase setd3
Solyc01g005390	A0A3Q7E7I8	GO:0005634; GO:0005737; GO:0016787; GO:0046872	Nudix hydrolase domain-containing protein
Solyc01g005400	A0A3Q7E8F1	GO:0004497; GO:0005509; GO:0016021; GO:0031224; GO:0016491; GO:0016020; GO:0102070; GO:1990137; GO:0046872; GO:0043169; GO:0043167	EF-hand domain-containing protein
Solyc01g005410	A0A3Q7E794	GO:0004497; GO:0005509; GO:0016021; GO:0031224; GO:0016491; GO:0016020; GO:0046872; GO:0043169; GO:0102070; GO:1990137; GO:0043167; GO:0005488	EF-hand domain-containing protein
Solyc01g005420	NA	GO:0006952; GO:0016021; GO:0006950; GO:0031224; GO:0050896; GO:0016020	C2 domain-containing protein
Solyc01g005430	A0A3Q7EQM7	GO:0050832; GO:0003677; GO:0009620; GO:0046872; GO:0098542; GO:0070530; GO:0006952; GO:0043169; GO:0051707; GO:0031593; GO:0043207; GO:0003676; GO:0009607; GO:0140030; GO:0006950; GO:0043167; GO:0044419; GO:1901363; GO:0009605; GO:0097159; GO:0050896; GO:0005488; GO:0006281; GO:0005515; GO:0006974; GO:0033554; GO:0006259; GO:0051716; GO:0090304; GO:0044260; GO:0006139; GO:0006725; GO:0046483; GO:…	UBX domain-containing protein
Solyc01g005440	NA	GO:0042802; GO:2000022; GO:0005634; GO:0009611; GO:0043231; GO:0031347; GO:0043227; GO:0080134; GO:0043229; GO:0009966; GO:0043226; GO:0010646; GO:0005622; GO:0023051; GO:0048583; GO:0006950; GO:0050896; GO:0050794; GO:0050789; GO:0065007	Jasmonate ZIM-domain protein 3
Solyc01g005450	NA	GO:0098542; GO:0005737; GO:0006952; GO:0005622; GO:0051707; GO:0043207; GO:0009607; GO:0044419; GO:0009605; GO:0006950; GO:0050896	F-box protein SKIP28
Solyc01g005460	IPR001372, Dynein light chain, type 1 and 2	GO:0005875; GO:0030286; GO:0007017; GO:0045505; GO:0005515; GO:0005874; GO:0099513; GO:0099512; GO:0099081; GO:0015630; GO:0099080; GO:0005856; GO:1902494; GO:0032991; GO:0043232; GO:0043228; GO:0005868; GO:0005737; GO:0043229; GO:0043226; GO:0005622	Dynein light chain 1 cytoplasmic
Solyc01g005470	A0A3Q7E7K0	GO:0016020; GO:0016021; GO:0031224	Uncharacterized protein
Solyc01g005480	NA	GO:0016021; GO:0031224; GO:0016020	Coiled-coil domain-containing protein 51
Solyc01g005490	A0A3Q7EQN9	GO:0009850; GO:0010179; GO:0016787; GO:0042445; GO:0010178; GO:0010817; GO:0065008; GO:0016810; GO:0065007; GO:0003824; GO:0044237; GO:0008152	Peptidase M20 dimerisation domain-containing protein
Solyc01g005510	A0A3Q7E8G9	GO:0005507; GO:0016491	L-ascorbate oxidase homolog
Solyc01g005520	NA	GO:0005488,GO:0005515; GO:0009575; GO:0009644; GO:0035448; GO:0010206; GO:0009509; GO:0009642; GO:0010207; GO:0009570; GO:0009765; GO:0031969; GO:0009532; GO:0009611; GO:0009941; GO:0030091; GO:0019898; GO:0009416; GO:0009314; GO:0042170; GO:0019684; GO:0009526; GO:0009628; GO:0042651; GO:0015979; GO:0034357; GO:0009579; GO:0065003; GO:0043933; GO:0009507; GO:0009536; GO:0022607; GO:0006950; GO:0…	Tetratricopeptide TPR_2 repeat protein
Solyc01g005530	A0A3Q7E7C6	GO:0009642; GO:0005840; GO:0043232; GO:0043228; GO:0043229; GO:0043226; GO:0005622	Uncharacterized protein
Solyc01g005540	A0A3Q7EQP9	GO:0000049; GO:0004824; GO:0005524; GO:0005739; GO:0005829; GO:0006430; GO:0005737; GO:0004812; GO:0006418; GO:0016875; GO:0043039; GO:0005622; GO:0043038; GO:0140101; GO:0006399; GO:0016874; GO:0043231; GO:0140098; GO:0034660; GO:0043227; GO:0006520; GO:0140640; GO:0043229; GO:0016070; GO:0043226; GO:0006412; GO:0032559; GO:0043043; GO:0030554; GO:0019752; GO:0035639; GO:0006518; GO:0032555; GO:…	Lysine--tRNA ligase (EC 6.1.1.6) (Lysyl-tRNA synthetase)
Solyc01g005550	NA	GO:0016874; GO:0032259; GO:0016021; GO:0008168; GO:0031224; GO:0016741	Carboxyl-terminal peptidase
Solyc01g005560	A0A3Q7E8I1	GO:0000287; GO:0004450; GO:0005739; GO:0006099; GO:0006102; GO:0006739; GO:0051287; GO:0004448; GO:0072350; GO:0043231; GO:1902652; GO:0043227; GO:0016616; GO:0006066; GO:0016614; GO:1901615; GO:0009060; GO:0016491; GO:0045333; GO:0046872; GO:0015980; GO:0043169; GO:0006091; GO:0000166; GO:0019752; GO:1901265; GO:0043436; GO:0036094; GO:0006082; GO:0043167; GO:0044281; GO:1901363; GO:0097159; GO:…	Isocitrate dehydrogenase [NADP] (EC 1.1.1.42)
Solyc01g005570	NA	GO:0016301; GO:0016310; GO:0016021; GO:0016772; GO:0006796; GO:0031224; GO:0006793; GO:0016740; GO:0016020	Proline rich 12 (Fragment)
Solyc01g005580	NA	GO:0016301; GO:0016310; GO:0016021; GO:0016772; GO:0006796; GO:0031224; GO:0006793; GO:0016740; GO:0016020	Proline rich 12 (Fragment)
Solyc01g005590	A0A3Q7EQQ9	GO:0016020; GO:0031225; GO:0016021; GO:0031224	Uncharacterized protein
Solyc01g005600	NA	GO:0045454; GO:0016021; GO:0031224; GO:0016020	Adenosine 5&apos-phosphosulfate reductase 8
Solyc01g005610	A0A3Q7E8J0	GO:0016020; GO:0016788	Uncharacterized protein
Solyc01g005620	A0A3Q7E7D4	GO:0016020; GO:0022857; GO:0035674; GO:0015142; GO:0016021; GO:0055085; GO:0005310; GO:0031224; GO:0006810; GO:0051234; GO:0005215; GO:0051179; GO:0046943; GO:0006835; GO:0005342; GO:1905039; GO:1903825; GO:0046942; GO:0015711; GO:0015849; GO:0006820	Mitochondrial dicarboxylate/tricarboxylate transporter DTC
Solyc01g005640	NA	GO:0004180; GO:0008238; GO:0008233; GO:0016874; GO:0140096; GO:0016787; GO:0003824	Angiotensin-converting enzyme 2
Solyc01g005670	NA	GO:0016567; GO:0032446; GO:0070647; GO:0036211; GO:0043412; GO:0019538; GO:1901564; GO:0043170; GO:0006807; GO:0044238; GO:0071704; GO:0008152	BTB/POZ domain-containing protein At3g05675-like isoform X1
Solyc01g005680	A0A3Q7E8K0	GO:0005634; GO:0005829; GO:0009691; GO:0016799; GO:0102682; GO:0009690; GO:0005737; GO:0042446; GO:0016798; GO:0005622; GO:0034754; GO:0016787; GO:0042445; GO:0003824; GO:0043231; GO:0010817; GO:0043227; GO:0009308; GO:0065008; GO:0065007; GO:0006725; GO:0046483; GO:0044249; GO:0009058; GO:1901564; GO:0006807; GO:0044237; GO:0071704; GO:0008152	Cytokinin riboside 5'-monophosphate phosphoribohydrolase (EC 3.2.2.n1)
Solyc01g005690	A0A3Q7E7F3	GO:0016020; GO:0006004; GO:0016740; GO:0042175; GO:0019318; GO:0005509; GO:0016021; GO:0005996; GO:0031224; GO:0003824; GO:0005975; GO:0012505; GO:0044281; GO:0044238; GO:0071704; GO:0008152	Uncharacterized protein
Solyc01g005700	A0A3Q7E7H3	GO:0008270; GO:0046914; GO:0046872; GO:0043169; GO:0043167; GO:0005488	SWIM-type domain-containing protein
Solyc01g005710	A0A3Q7E7F8	GO:0098542	Leucine-rich repeat-containing N-terminal plant-type domain-containing protein
Solyc01g005720	NA	GO:0050832; GO:0005886; GO:0009620; GO:0071944; GO:0098542; GO:0016021; GO:0006952; GO:0031224; GO:0051707; GO:0016020; GO:0043207; GO:0009607; GO:0044419; GO:0009605; GO:0006950; GO:0050896	Receptor-like protein 12
Solyc01g005730	A0A3Q7EQU0	GO:0005886; GO:0050832; GO:0009620; GO:0071944; GO:0098542; GO:0016021; GO:0006952; GO:0031224; GO:0051707; GO:0016020; GO:0043207; GO:0009607; GO:0044419; GO:0009605; GO:0006950; GO:0050896	Leucine-rich repeat-containing N-terminal plant-type domain-containing protein
Solyc01g005750	K4ASE1	GO:0016702; GO:0034440; GO:0046872	Lipoxygenase domain-containing protein
Solyc01g005760	NA	GO:0005515,GO:0016301; GO:0050832; GO:0005886; GO:0009620; GO:0071944; GO:0098542; GO:0016021; GO:0006952; GO:0031224; GO:0051707; GO:0016020; GO:0043207; GO:0009607; GO:0044419; GO:0009605; GO:0006950; GO:0050896	LRR receptor-like serine/threonine-protein kinase, RLP
Solyc01g005780	NA	GO:0005515	LRR receptor-like serine/threonine-protein kinase, RLP
Solyc01g005800	A0A3Q7E8L8	GO:0005634	IQ domain-containing protein IQM2-like
Solyc01g005810	A0A3Q7E7H4	GO:0000460; GO:0000470; GO:0005730; GO:0030687; GO:0031981; GO:0070013; GO:0042273; GO:0043233; GO:0006364; GO:0031974; GO:0016072; GO:0005634; GO:0042254; GO:0022613; GO:0043232; GO:0034470; GO:0043231; GO:0034660; GO:0043227; GO:0006396; GO:0043228; GO:0044085; GO:0030684; GO:0071840; GO:0043229; GO:0016070; GO:0043226; GO:0090304; GO:0005622; GO:0010467; GO:1990904; GO:0006139; GO:0032991; GO:…	Protein MAK16 homolog
Solyc01g005820	IPR012677, Nucleotide-binding, alpha-beta plait	GO:0000166,GO:0003676; GO:0003723; GO:0016607; GO:0000398; GO:0016604; GO:0003676; GO:0000377; GO:0000375; GO:0005654; GO:1901363; GO:0008380; GO:0031981; GO:0097159; GO:0006397; GO:0070013; GO:0005488; GO:0016071; GO:0043233; GO:0031974; GO:0006396; GO:0005634; GO:0016070; GO:0090304; GO:0043231; GO:0043227; GO:0010467; GO:0006139; GO:0043229; GO:0006725; GO:0046483; GO:1901360	Splicing factor arginine/serine-rich 4
Solyc01g005830	A0A3Q7E7H8	GO:0005975; GO:0006952; GO:0016020; GO:0042973; GO:0048188; GO:0051568; GO:0008422; GO:0034968; GO:0035097; GO:0015926; GO:0018022; GO:0034708; GO:0016571; GO:0004553; GO:0005654; GO:0016570; GO:0016798; GO:0031981; GO:0018205; GO:0140513; GO:0016787; GO:0006479; GO:1990234; GO:0003824; GO:0008213; GO:0070013; GO:0043233; GO:0043414; GO:0031974; GO:0018193; GO:1902494; GO:0005634; GO:0032259; GO:…	X8 domain-containing protein
Solyc01g005840	A0A3Q7E7L1	GO:0000209; GO:0005634; GO:0061631; GO:0010099; GO:2000030; GO:0061650; GO:0043231; GO:0048580; GO:0004842; GO:0043227; GO:2000026; GO:0019787; GO:0043229; GO:0051239; GO:0140096; GO:0043226; GO:0016740; GO:0005622; GO:0048583; GO:0004839; GO:0050793; GO:0008641; GO:0016567; GO:0016877; GO:0032446; GO:0016874; GO:0070647; GO:0036211; GO:0043412; GO:0050789; GO:0065007; GO:0019538; GO:1901564; GO:…	UBC core domain-containing protein
Solyc01g005870	A0A3Q7E7U0	GO:0098542; GO:0050832; GO:0005886; GO:0009620; GO:0071944; GO:0016021; GO:0006952; GO:0031224; GO:0051707; GO:0016020; GO:0043207; GO:0009607; GO:0044419; GO:0009605; GO:0006950; GO:0050896	Leucine-rich repeat-containing N-terminal plant-type domain-containing protein
Solyc01g005880	NA	GO:0005199; GO:0009664; GO:0016021; GO:0071669; GO:0005198; GO:0031224; GO:0071555; GO:0016020; GO:0045229; GO:0071554; GO:0016043; GO:0071840	Extensin Dif10
Solyc01g005900	A0A3Q7E7U5	GO:0008152; GO:0016410; GO:0009836; GO:0009835; GO:0016747; GO:0010154; GO:0016746; GO:0071695; GO:0016740; GO:0021700; GO:0003824; GO:0048608; GO:0061458; GO:0003006; GO:0022414; GO:0000003; GO:0048731; GO:0007275; GO:0048856; GO:0032501; GO:0032502	Uncharacterized protein
Solyc01g005910	NA	GO:0004601; GO:0098869; GO:0016021; GO:0016684; GO:1990748; GO:0031224; GO:0016209; GO:0097237; GO:0016020; GO:0098754; GO:0016491; GO:0009636; GO:0070887; GO:0042221; GO:0051716; GO:0050896	Membrane protein YuiD
Solyc01g005920	NA	GO:0016020,GO:0022857,GO:0055085; GO:0015203; GO:1902047; GO:0016021; GO:0015846; GO:0022857; GO:0031224; GO:0071705; GO:0005215; GO:0016020; GO:0071702; GO:0055085; GO:0006810; GO:0051234; GO:0051179	c("""", """", """"); c(""Polyamine transporter At3g13620"", ""Basic amino acid/polyamine antiporter"", ""Amino acid transporter"")
Solyc01g005930	A0A3Q7E7M7	GO:0016020; GO:0016021; GO:0031224	Uncharacterized protein
Solyc01g005950	A0A3Q7E7V4	GO:0000082; GO:0004722; GO:0005634; GO:0005737; GO:0017018; GO:0044843; GO:0043231; GO:0004721; GO:0044772; GO:0043227; GO:0016791; GO:0044770; GO:0042578; GO:1903047; GO:0016788; GO:0000278; GO:0140096; GO:0022402; GO:0016787; GO:0007049; GO:0003824	Serine/threonine-protein phosphatase (EC 3.1.3.16)
Solyc01g005960	A0A3Q7E8P1	GO:0003723; GO:0003724; GO:0005524; GO:0005634; GO:0016787; GO:0008186; GO:0043231; GO:0004386; GO:0043227; GO:0140098; GO:0140657; GO:0140640; GO:0032559; GO:0030554; GO:0035639; GO:0032555; GO:0017076; GO:0032553; GO:0097367; GO:0043168; GO:0000166; GO:1901265; GO:0036094; GO:0003676; GO:0043167; GO:1901363; GO:0097159; GO:0005488; GO:0003824	RNA helicase (EC 3.6.4.13)
Solyc01g005970	NA	GO:2000762; GO:0043455; GO:0031323; GO:0019222; GO:0050794; GO:0050789; GO:0065007	F-box/kelch-repeat protein At1g55270
Solyc01g005980	NA	GO:0016021; GO:0016301; GO:0016310; GO:0031224; GO:0016020	DUF538 domain-containing protein
Solyc01g005985	NA	GO:0031225; GO:0006869; GO:0008289; GO:0010876; GO:0005886; GO:0033036; GO:0071944; GO:0071702; GO:0031224; GO:0006810; GO:0016020; GO:0051234; GO:0051179	Plant lipid transfer protein/Par allergen
Solyc01g005990	A0A3Q7EQZ3	GO:0005886	Bifunctional inhibitor/plant lipid transfer protein/seed storage helical domain-containing protein
Solyc01g006000	A0A3Q7E7W3	GO:0000009; GO:0000030; GO:0004376; GO:0005789; GO:0006506; GO:0031501; GO:0006505; GO:0098827; GO:0006497; GO:0042175; GO:0097502; GO:0016758; GO:0005783; GO:0042158; GO:0031984; GO:0016757; GO:0042157; GO:0012505; GO:0016740; GO:0006661; GO:0031090; GO:0003824; GO:0046488; GO:0009247; GO:0043231; GO:0006664; GO:0043227; GO:0046467; GO:0005737; GO:0046474; GO:0043229; GO:0070085; GO:0043226; GO:…	GPI mannosyltransferase 2 (EC 2.4.1.-)
Solyc01g006010	A0A3Q7E8Q1	GO:0003729; GO:0005634; GO:0048024; GO:0003723; GO:0043484; GO:0003676; GO:0043231; GO:0050684; GO:1901363; GO:0043227; GO:1903311; GO:0097159; GO:0051252; GO:0005488; GO:0019219; GO:0031323; GO:0051171; GO:0080090; GO:0010468; GO:0060255; GO:0019222; GO:0050794; GO:0050789; GO:0065007	Splicing factor 1 helix-hairpin domain-containing protein
Solyc01g006020	NA	GO:0008124; GO:0006729; GO:0016021; GO:0046146; GO:0016836; GO:0031224; GO:0034312; GO:0016835; GO:0034311; GO:0003743; GO:0046173; GO:0008135; GO:0006413; GO:0090079; GO:0042559; GO:0045182; GO:0046165; GO:0016829; GO:0019751; GO:0003676; GO:0042558; GO:1901617; GO:0006066; GO:1901615; GO:0044271; GO:1901566; GO:0044283; GO:0044249; GO:1901576; GO:0009058; GO:0006412; GO:0043043; GO:0006518; GO:…	Putative 6,7-dimethyl-8-ribityllumazine synthase-like
Solyc01g006030	IPR018957, Zinc finger, C3HC4 RING-type	GO:0008270	E3 ubiquitin-protein ligase bre1
Solyc01g006040	A0A3Q7E8Q2	GO:0004842; GO:0005634; GO:0006325; GO:0010390; GO:0046872; GO:0016574; GO:0019787; GO:0043231; GO:0006513; GO:0140096; GO:0043227; GO:0016570; GO:0043229; GO:0043169; GO:0043226; GO:0016567; GO:0016740; GO:0005622; GO:0032446; GO:0043167; GO:0033503; GO:0070647; GO:0005488; GO:0031371; GO:0036211; GO:0003824; GO:0016043; GO:0043412; GO:0071840; GO:0019538; GO:1901564; GO:0043170; GO:0006807; GO:…	E3 ubiquitin protein ligase (EC 2.3.2.27)
Solyc01g006050	A0A3Q7E7M5	GO:0016020	Transmembrane protein 45A
Solyc01g006060	A0A3Q7E7R4	GO:0009699; GO:0048046	Dirigent protein
Solyc01g006090	A0A3Q7E8R3	GO:0005730; GO:0006364; GO:0030687; GO:0034399; GO:0042273; GO:0042254; GO:0031981; GO:0022613; GO:0070013; GO:0044085; GO:0043233; GO:0071840; GO:0031974; GO:0005634; GO:0043232; GO:0016072; GO:0034470; GO:0043231; GO:0034660; GO:0043228; GO:0006396; GO:0043227; GO:0016070; GO:0090304; GO:0030684; GO:0010467; GO:0043229; GO:0006139; GO:0043226; GO:0006725; GO:0005622; GO:0046483; GO:1990904; GO:…	Uncharacterized protein
Solyc01g006100	A0A3Q7E7N6	GO:0003677; GO:0003682; GO:0003886; GO:0005634	DNA (cytosine-5-)-methyltransferase
Solyc01g006110	A0A3Q7E7S5	GO:0005829; GO:0009966; GO:0035303; GO:0051721; GO:0010646; GO:0019903; GO:0023051; GO:0019902; GO:0048583; GO:0019899; GO:0050794; GO:0005515; GO:0050789; GO:0065007; GO:0019220; GO:0051174; GO:0031323; GO:0019222	PP2A regulatory subunit TAP46
Solyc01g006120	A0A3Q7ER20	GO:0004674; GO:0005524; GO:0005634; GO:0006897; GO:0007165; GO:0018105; GO:0006468; GO:0004672; GO:0016773; GO:0036211; GO:0043231; GO:0016301; GO:0016310; GO:0043227; GO:0043412; GO:0016772; GO:0140096; GO:0006796; GO:0006793; GO:0032559; GO:0030554; GO:0018209; GO:0035639; GO:0019538; GO:0032555; GO:0017076; GO:1901564; GO:0032553; GO:0043170; GO:0097367; GO:0016192; GO:0043168; GO:0018193; GO:…	Protein kinase domain-containing protein
Solyc01g006130	NA	GO:0006457; GO:0048564; GO:0047134; GO:0009507; GO:0019684; GO:0016668; GO:0009536; GO:0009561; GO:0015035; GO:0009534; GO:0010027; GO:0015036; GO:0031976; GO:0009668; GO:0016667; GO:0009579; GO:0009553; GO:0031984; GO:0140096; GO:0048229; GO:0043231; GO:0016491; GO:0015979; GO:0043227; GO:0003824; GO:0009657; GO:0005634; GO:0065003; GO:0005737; GO:0043933; GO:0043229; GO:0022607; GO:0043226; GO:…	Homology to unknown gene
Solyc01g006140	A0A3Q7E8R9	GO:0000076; GO:0000278; GO:0003677; GO:0005634; GO:0030174; GO:0070182; GO:0071163	CDT1 Geminin-binding domain-containing protein
Solyc01g006150	A0A3Q7E7P5	GO:0005384; GO:0008324; GO:0016020; GO:0098655; GO:0016021; GO:0015075; GO:0006812; GO:0031224; GO:0034220; GO:0022857; GO:0006811; GO:0005215; GO:0055085; GO:0006810; GO:0046915; GO:0051234; GO:0046873; GO:0051179; GO:0022890; GO:0071421; GO:0015318; GO:0006828; GO:0000041; GO:0030001; GO:0098662; GO:0098660	Cation efflux protein cytoplasmic domain-containing protein
Solyc01g006160	A0A3Q7E7T6	GO:0002181; GO:0003735; GO:0006414; GO:0022625; GO:0030295; GO:0043021; GO:1990904; GO:0005198; GO:0006412; GO:0005840; GO:0043043; GO:0032991; GO:0006518; GO:0043232; GO:0019209; GO:0043604; GO:0043228; GO:0019887; GO:0043603; GO:0019207; GO:0034645; GO:0022626; GO:0009059; GO:0043229; GO:0008047; GO:0010467; GO:0043226; GO:0044877; GO:0032147; GO:0015934; GO:0030234; GO:0044271; GO:0044391; GO:…	60S acidic ribosomal protein P1
Solyc01g006170	NA	GO:0005730; GO:0042254; GO:0031981; GO:0022613; GO:0070013; GO:0044085; GO:0043233; GO:0071840; GO:0031974; GO:0042273; GO:0005634; GO:0006364; GO:0043232; GO:0016072; GO:0043231; GO:0034470; GO:0043228; GO:0034660; GO:0043227; GO:0006396; GO:0030687; GO:0016070; GO:0034399; GO:0090304; GO:0030684; GO:0010467; GO:0043229; GO:0006139; GO:0043226; GO:0006725; GO:0005622; GO:0046483; GO:1990904; GO:…	rRNA-processing protein EBP2 homolog
Solyc01g006180	NA	GO:0005525; GO:0005739; GO:0032561; GO:0043231; GO:0019001; GO:0043227; GO:0035639; GO:0032555; GO:0017076; GO:0032553; GO:0097367; GO:0043168; GO:0000166; GO:1901265; GO:0036094; GO:0043167; GO:1901363; GO:0097159; GO:0005488; GO:0004517	GTP-binding protein BRASSINAZOLE INSENSITIVE PALE GREEN 2, chloroplastic
Solyc01g006190	A0A3Q7E8S5	GO:0005737; GO:0006511; GO:0008270; GO:0061630; GO:0019941; GO:0046914; GO:0005622; GO:0043632; GO:0046872; GO:0051603; GO:0043169; GO:0016567; GO:0016740; GO:0032446; GO:0030163; GO:0061659; GO:0070647; GO:0004842; GO:0044265; GO:0019787; GO:0009057; GO:0043167; GO:1901565; GO:0005488; GO:0044248; GO:0140096; GO:0006508; GO:0003824; GO:1901575; GO:0036211; GO:0009056; GO:0043412; GO:0019538; GO:…	RING-type E3 ubiquitin transferase (EC 2.3.2.27)
Solyc01g006210	A0A3Q7E8S9	GO:0000724; GO:0004842; GO:0005634; GO:0006301; GO:0030915; GO:0046872	Non-structural maintenance of chromosomes element 1 homolog (EC 2.3.2.27)
Solyc01g006220	K4ASI8	GO:0000785; GO:0005634; GO:0006355; GO:0046975; GO:0018024; GO:0016571; GO:0042054; GO:0016570; GO:0043231; GO:0016279; GO:0006479; GO:0043227; GO:0016278; GO:0008213; GO:0043229; GO:0008276; GO:0043414; GO:0043226; GO:0008170; GO:0032259; GO:0008757; GO:0036211; GO:0005694; GO:0008168; GO:0043412; GO:0005622; GO:0016741; GO:0019538; GO:0043232; GO:0140096; GO:0044260; GO:0043228; GO:1901564; GO:…	Histone-lysine N-methyltransferase
Solyc01g006230	A0A3Q7E812	GO:0005737; GO:0006508; GO:0006914; GO:0015031; GO:0019786; GO:0008234; GO:0061919; GO:0008233; GO:0005622; GO:0140096; GO:0045184; GO:0016787; GO:0008104; GO:0003824; GO:0070727; GO:0051641; GO:0033036; GO:0044248; GO:0071705; GO:0071702; GO:0009056; GO:0019538; GO:0006810; GO:0051234; GO:0051179; GO:1901564; GO:0043170; GO:0006807; GO:0044238; GO:0044237; GO:0071704; GO:0008152	Cysteine protease (EC 3.4.22.-)
Solyc01g006240	A0A3Q7E8T2	GO:0030246	Jacalin-type lectin domain-containing protein
Solyc01g006260	A0A3Q7E7W4	GO:0000172; GO:0001682; GO:0004526; GO:0005655; GO:0006364; GO:0008033; GO:0030677; GO:0099116; GO:1902555; GO:0004549; GO:0000966; GO:1905348; GO:0016891; GO:0016893; GO:0090502; GO:0140535; GO:0004521; GO:0090501; GO:1902494; GO:0004540; GO:1990904; GO:0004519; GO:0034470; GO:0140101; GO:0006399; GO:0030681; GO:0004518; GO:0090305; GO:0032991; GO:0034660; GO:0140098; GO:0006396; GO:0016788; GO:…	Ribonuclease P
Solyc01g006280	A0A3Q7E824	GO:0004329; GO:0005524; GO:0035999	formate--tetrahydrofolate ligase (EC 6.3.4.3)
Solyc01g006290	A0A3Q7E8T9	GO:0005576; GO:0006979; GO:0020037; GO:0042744; GO:0046872; GO:0140825; GO:0042743; GO:0004601; GO:0072593; GO:0016684; GO:0016209; GO:0098869; GO:1990748; GO:0046906; GO:0097237; GO:0016491; GO:0098754; GO:0009636; GO:0043169; GO:0070887; GO:0043167; GO:0042221; GO:1901363; GO:0044248; GO:0097159; GO:0006950; GO:0005488; GO:0009056; GO:0003824; GO:0051716; GO:0050896; GO:0044237; GO:0008152	Peroxidase (EC 1.11.1.7)
Solyc01g006300	A0A3Q7E7T2	GO:0005576; GO:0006979; GO:0020037; GO:0042744; GO:0046872; GO:0140825; GO:0042743; GO:0004601; GO:0072593; GO:0016684; GO:0016209; GO:0098869; GO:1990748; GO:0046906; GO:0097237; GO:0016491; GO:0098754; GO:0009636; GO:0043169; GO:0070887; GO:0043167; GO:0042221; GO:1901363; GO:0044248; GO:0097159; GO:0006950; GO:0005488; GO:0009056; GO:0003824; GO:0051716; GO:0050896; GO:0044237; GO:0008152	Peroxidase (EC 1.11.1.7)
Solyc01g006310	A0A3Q7E7X9	GO:0005576; GO:0006979; GO:0020037; GO:0042744; GO:0046872; GO:0140825	Peroxidase (EC 1.11.1.7)
Solyc01g006320	A0A3Q7ER67	GO:0005886; GO:0009506; GO:0098542; GO:0006952; GO:0055044; GO:0051707; GO:0046658; GO:0043207; GO:0031225; GO:0009607; GO:0005911; GO:0044419; GO:0070161; GO:0009605; GO:0030054; GO:0006950; GO:0031226; GO:0050896; GO:0071944; GO:0031224; GO:0016021; GO:0016020	LEA_2 domain-containing protein
Solyc01g006330	NA	GO:0009507	PAP fibrillin family protein
Solyc01g006340	A0A3Q7E7Y3	GO:0003676; GO:0003724; GO:0004523; GO:0005524; GO:0008186; GO:0004386; GO:0140098; GO:0140657; GO:0140640; GO:0032559; GO:0030554; GO:0035639; GO:0032555; GO:0017076; GO:0032553; GO:0097367; GO:0043168; GO:0000166; GO:1901265; GO:0016787; GO:0036094; GO:0043167; GO:1901363; GO:0097159; GO:0005488; GO:0003723; GO:0003824	PAP_fibrillin domain-containing protein
Solyc01g006350	A0A3Q7ER72	GO:0000148; GO:0003843; GO:0005886; GO:0006075; GO:0046527; GO:0006074; GO:0035251; GO:1990234; GO:0051274; GO:0098797; GO:0051273; GO:0008194; GO:1902494; GO:0009250; GO:0016758; GO:0098796; GO:0006073; GO:0016757; GO:0032991; GO:0044042; GO:0016740; GO:0033692; GO:0071944; GO:0003824; GO:0034637; GO:0016021; GO:0000271; GO:0031224; GO:0044264; GO:0016020; GO:0005976; GO:0016051; GO:0044262; GO:…	1,3-beta-glucan synthase
Solyc01g006360	NA	GO:0046527; GO:0006075; GO:0000148; GO:0003843; GO:0006074; GO:1990234; GO:0051274; GO:0035251; GO:0098797; GO:0016758; GO:0051273; GO:0016021; GO:0016757; GO:0009250; GO:0031224; GO:0008194; GO:0006073; GO:1902494; GO:0044042; GO:0098796; GO:0016740; GO:0033692; GO:0016020; GO:0034637; GO:0005886; GO:0000271; GO:0071944; GO:0044264; GO:0032991; GO:0008360; GO:0022604; GO:0071555; GO:0022603; GO:…	Callose synthase 9
Solyc01g006370	A0A3Q7E8V3	GO:0000148; GO:0003843; GO:0005886; GO:0006075; GO:0008360; GO:0046527; GO:0006074; GO:0035251; GO:1990234; GO:0051274; GO:0098797; GO:0051273; GO:0008194; GO:1902494; GO:0009250; GO:0016758; GO:0098796; GO:0006073; GO:0016757; GO:0032991; GO:0044042; GO:0016740; GO:0033692; GO:0071944; GO:0003824; GO:0034637; GO:0016021; GO:0000271; GO:0031224; GO:0044264; GO:0016020; GO:0022604; GO:0071555; GO:…	1,3-beta-glucan synthase (EC 2.4.1.34) (1,3-beta-glucan synthase)
Solyc01g006430	A0A3Q7ER86	GO:0006629; GO:0016020; GO:0016717; GO:0016021; GO:0016705; GO:0006636; GO:0031224; GO:0016491; GO:0033559; GO:0044283; GO:0102985; GO:0044281; GO:0003824; GO:0032787; GO:0050184; GO:0046394; GO:0102855; GO:0072330; GO:0102857; GO:0016053; GO:0102860; GO:0019752; GO:0102861; GO:0043436; GO:0102871; GO:0006082; GO:0006633; GO:0006631; GO:0044255; GO:0008610; GO:0044249; GO:1901576; GO:0009058; GO:…	Uncharacterized protein
Solyc01g006440	A0A3Q7E861	GO:0006817; GO:0016020; GO:0022857; GO:0050896; GO:0055085	Uncharacterized protein
Solyc01g006450	A0A3Q7E8W8	GO:0004318; GO:0006633; GO:0016628; GO:0072330; GO:0004312; GO:0006631; GO:0016627; GO:0008610; GO:0016747; GO:0032787; GO:0016746; GO:0044255; GO:0006629; GO:0016491; GO:0046394; GO:0016740; GO:0016053; GO:0016631; GO:0044283; GO:0003824; GO:0019752; GO:0043436; GO:0006082; GO:0044281; GO:0044249; GO:1901576; GO:0009058; GO:0044238; GO:0019637; GO:0044237; GO:0009117; GO:0006753; GO:1901566; GO:…	Enoyl-[acyl-carrier-protein] reductase (NADH)
Solyc01g006480	NA	GO:0016787; GO:0003824	Serine aminopeptidase S33
Solyc01g006490	A0A3Q7E7X1	GO:0005524; GO:0016779; GO:0046872; GO:0009414; GO:0016772; GO:0009415; GO:0001101; GO:0032559; GO:0010035; GO:0030554; GO:1901700; GO:0035639; GO:0032555; GO:0017076; GO:0032553; GO:0097367; GO:0043169; GO:0043168; GO:0000166; GO:1901265; GO:0036094; GO:0016740; GO:0043167; GO:1901363; GO:0097159; GO:0005488; GO:0003824	Selenoprotein O
Solyc01g006500	NA	GO:0016021; GO:0031224; GO:0016020	Pentatricopeptide repeat-containing protein
Solyc01g006510	Q3C2L6	GO:0008270; GO:0016616; GO:0071704; GO:0016614; GO:0008152; GO:0046914; GO:0016491; GO:0046872; GO:0043169; GO:0043167; GO:0005488; GO:0003824; GO:0003939	Sorbitol related enzyme
Solyc01g006520	A0A3Q7E826	GO:0004672; GO:0005524; GO:0006468; GO:0016020; GO:0048544; GO:0004674; GO:0016021; GO:0106310; GO:0036211; GO:0031224; GO:0016310; GO:0016773; GO:0016301; GO:0008037; GO:0043412; GO:0016772; GO:0140096; GO:0006796; GO:0006793; GO:0032559; GO:0019538; GO:0030554; GO:1901564; GO:0035639; GO:0043170; GO:0032555; GO:0006807; GO:0017076; GO:0044238; GO:0032553; GO:0044237; GO:0097367; GO:0071704; GO:…	Non-specific serine/threonine protein kinase
Solyc01g006540	A0A3Q7ERA8	GO:0006633; GO:0016702; GO:0031408; GO:0034440; GO:0046872; GO:0005737; GO:0031407; GO:0016701; GO:0051213; GO:0072330; GO:0016491; GO:0006631; GO:0008610; GO:0043169; GO:0032787; GO:0043167; GO:0044255; GO:0005488; GO:0006629; GO:0003824; GO:0046394; GO:0016053; GO:0044283; GO:0019752; GO:0043436; GO:0006082; GO:0044281; GO:0030258; GO:0044249; GO:1901576; GO:0009058; GO:0044238; GO:0044237; GO:…	Lipoxygenase
Solyc01g006550	O49879	GO:0005886; GO:0050832; GO:0009620; GO:0071944; GO:0098542; GO:0016021; GO:0006952; GO:0031224; GO:0051707; GO:0016020; GO:0043207; GO:0009607; GO:0044419; GO:0009605; GO:0006950; GO:0050896	Receptor-like protein Cf-9 homolog
Solyc01g006555	NA	GO:0016702,GO:0046872,GO:0055114; GO:0031408; GO:0016702; GO:0031407; GO:0016701; GO:0051213; GO:0006633; GO:0072330; GO:0016491; GO:0006631; GO:0046872; GO:0008610; GO:0043169; GO:0032787; GO:0043167; GO:0044255; GO:0005488; GO:0006629; GO:0003824; GO:0046394; GO:0016165; GO:0016053; GO:0044283; GO:0019752; GO:0043436; GO:0006082; GO:0034440; GO:0030258; GO:0044281; GO:0044249; GO:1901576; GO:00…	c("""", """", """"); c(""Loxc homologue protein (Fragment)"", ""Lipoxygenase"", ""Methylmalonyl-CoA mutase large subunit"")
Solyc01g006560	A0A3Q7E8Z0	GO:0006633; GO:0016702; GO:0031408; GO:0034440; GO:0046872	Lipoxygenase (EC 1.13.11.-)
Solyc01g006580	NA	GO:0010302,GO:0016491; GO:0009805; GO:0051213; GO:0009804; GO:0016706; GO:0002238; GO:0031418; GO:0009699; GO:0048029; GO:0009698; GO:0031406; GO:0009620; GO:0043177; GO:0044550; GO:0016705; GO:0019748; GO:0030246; GO:0010033; GO:0016491; GO:0051707; GO:0046872; GO:0043207; GO:0043169; GO:0009607; GO:0019842; GO:0044419; GO:0043167; GO:0009605; GO:0043168; GO:0042221; GO:0036094; GO:0019438; GO:0…	2-oxoglutarate-dependent dioxygenase
Solyc01g006610	A0A3Q7E800	GO:0044249; GO:0046872; GO:0051213; GO:1901362	Fe2OG dioxygenase domain-containing protein
Solyc01g006630	A0A3Q7ERD0	GO:0000166; GO:0006740; GO:0016491; GO:1901265; GO:0006739; GO:0036094; GO:0046496; GO:0019362; GO:1901363; GO:0072524; GO:0097159; GO:0005488; GO:0009117; GO:0006753; GO:0055086; GO:0006091; GO:0019637; GO:0006796; GO:0006793; GO:0044281; GO:0006139	GFO_IDH_MocA domain-containing protein
Solyc01g006640	K4ASN0	GO:0008610; GO:0009698; GO:0016020; GO:0016207; GO:0020037	Carrier domain-containing protein
Solyc01g006650	A0A3Q7E856	GO:0003677; GO:0003700; GO:0005634; GO:0009873; GO:0071369; GO:0140110; GO:0043231; GO:0009723; GO:0043227; GO:0009755; GO:0043229; GO:0000976; GO:0032870; GO:0043226; GO:0001067; GO:0009725; GO:0005622; GO:1990837; GO:0071495; GO:0003690; GO:0009719; GO:0003676; GO:0071310; GO:0043565; GO:0010033; GO:0070887; GO:0000160; GO:0042221; GO:0035556; GO:0007165; GO:0023052; GO:0007154; GO:0006355; GO:…	EIL3 ETHYLENE INSENSITIVE 3-like 3
Solyc01g006660	A0A3Q7ERD5	GO:0004252; GO:0006508; GO:0008194; GO:0008236; GO:0019538; GO:0017171; GO:1901564; GO:0004175; GO:0043170; GO:0008233; GO:0009610; GO:0140096; GO:0009608; GO:0016787; GO:0006807; GO:0009620; GO:0003824; GO:0044238; GO:0071704; GO:0008152; GO:0051707; GO:0043207; GO:0009607; GO:0044419; GO:0009605	Uncharacterized protein
Solyc01g006670	IPR002213, UDP-glucuronosyl/UDP-glucosyltransferase	GO:0008152; GO:0008194; GO:0009718; GO:0016021; GO:0016757; GO:0046283; GO:0016740; GO:0009813; GO:0016758; GO:0009812; GO:0047213; GO:0046148; GO:0035251; GO:0042440; GO:0046527; GO:0003824	UDP-glucosyltransferase HvUGT5876
Solyc01g006680	NA	GO:0003700; GO:0070544; GO:0016706; GO:0000791; GO:0070076; GO:0051213; GO:0016577; GO:0016705; GO:0006482; GO:0008168; GO:0008214; GO:0016741; GO:0070988; GO:0016491; GO:0016570; GO:0016740; GO:0036211; GO:0061628; GO:0043412; GO:0003824; GO:0032259; GO:0071558; GO:0019538; GO:0140684; GO:1901564; GO:0046975; GO:0043170; GO:0035064; GO:0010378; GO:0140034; GO:0036124; GO:0032454; GO:1990110; GO:…	Transcription factor jumonji jmjC domain protein
Solyc01g006690	NA	GO:0006457	IRK-interacting protein
Solyc01g006700	A0A3Q7E8B7	GO:0005634; GO:0033260; GO:0043231; GO:0044786; GO:0043227; GO:0006261; GO:0043229; GO:0022402; GO:0043226; GO:0007049; GO:0005622; GO:0006260; GO:0006259; GO:0090304	Protein downstream neighbor of Son
Solyc01g006710	A0A3Q7E922	GO:0003723; GO:0003724; GO:0005524; GO:0008186; GO:0004386; GO:0140657; GO:0140098; GO:0140640; GO:0032559; GO:0030554; GO:0035639; GO:0032555; GO:0017076; GO:0032553; GO:0097367; GO:0043168; GO:0000166; GO:1901265; GO:0036094; GO:0003824; GO:0003676; GO:0043167; GO:1901363; GO:0097159	RNA helicase (EC 3.6.4.13)
Solyc01g006720	A0A3Q7E825	GO:0005524; GO:0016020; GO:0016887; GO:0042626; GO:0055085; GO:0140359; GO:0016021; GO:0006810; GO:0031224; GO:0015399; GO:0051234; GO:0140657; GO:0051179; GO:0022804; GO:0022857; GO:0005215; GO:0032559; GO:0030554; GO:0035639; GO:0032555; GO:0017076; GO:0032553; GO:0097367; GO:0043168; GO:0000166; GO:1901265; GO:0036094; GO:0043167; GO:1901363; GO:0097159; GO:0005488	ABC transporter domain-containing protein
Solyc01g006730	A0A3Q7E873	GO:0004683; GO:0005509; GO:0005516; GO:0005524; GO:0005634; GO:0005737; GO:0009931; GO:0018105; GO:0035556; GO:0046777	Calcium-dependent protein kinase 20-like
Solyc01g006740	A0A3Q7E829	GO:0000287; GO:0005986; GO:0050307; GO:0005985; GO:0050308; GO:0046351; GO:0019203; GO:0005984; GO:0016791; GO:0009312; GO:0042578; GO:0009311; GO:0034637; GO:0016788; GO:0016051; GO:0046872; GO:0044262; GO:0043169; GO:0005975; GO:0016787; GO:0044249; GO:0043167; GO:1901576; GO:0005488; GO:0009058; GO:0003824; GO:0044238; GO:0044237; GO:0071704; GO:0008152	Sucrose-phosphatase (EC 3.1.3.24)
Solyc01g006760	A0A3Q7E834	GO:0016020	Uncharacterized protein
Solyc01g006770	A0A3Q7E880	GO:0008375; GO:0016020	Uncharacterized protein
Solyc01g006800	A0A3Q7E884	GO:0004177; GO:0005634; GO:0005737; GO:0008235; GO:0035551; GO:0046872; GO:0070006; GO:0070084; GO:0006508; GO:0005622; GO:0036211; GO:0008238; GO:0043412; GO:0008237; GO:0008233; GO:0019538; GO:0140096; GO:1901564; GO:0016485; GO:0043169; GO:0043170; GO:0016787; GO:0051604; GO:0043167; GO:0006807; GO:0044238; GO:0005488; GO:0071704; GO:0003824; GO:0008152; GO:0008168; GO:0016741; GO:0010467	Methionine aminopeptidase 2 (MAP 2) (MetAP 2) (EC 3.4.11.18) (Peptidase M)
Solyc01g006810	A0A3Q7ERH1	GO:0004842; GO:0008270; GO:0016567; GO:0019787; GO:0032446; GO:0070647; GO:0140096; GO:0036211; GO:0016740; GO:0055046; GO:0016874; GO:0009561; GO:0003824; GO:0043412; GO:0009553; GO:0009555; GO:0048229; GO:0019538; GO:0051726; GO:1901564; GO:0043170; GO:0051603; GO:0030163; GO:0007275; GO:0048856; GO:0032501; GO:0032502; GO:0009057; GO:0006807; GO:1901565; GO:0044238; GO:0006508; GO:1901575; GO:…	RING-type domain-containing protein
Solyc01g006830	A0A3Q7ERI0	GO:0005737; GO:0005874; GO:0008017; GO:0015631; GO:0099513; GO:0099512; GO:0008092; GO:0099081; GO:0005515; GO:0015630; GO:0005488; GO:0099080; GO:0005856; GO:0043232; GO:0043228; GO:0043229; GO:0043226; GO:0005622	TPX2 C-terminal domain-containing protein
Solyc01g006840	A0A3Q7E8F3	GO:0004683; GO:0005509; GO:0005516; GO:0005524; GO:0005634; GO:0005737; GO:0009931; GO:0018105; GO:0035556; GO:0046777	Uncharacterized protein
Solyc01g006850	NA	GO:0016021; GO:0031224; GO:0016020	Pentatricopeptide repeat-containing protein
Solyc01g006860	IPR001623, Heat shock protein DnaJ, N-terminal	GO:0006457,GO:0031072; GO:0001671; GO:0044571; GO:0005829; GO:0140677; GO:0051259; GO:0005739; GO:0051087; GO:0016226; GO:0043231; GO:0031163; GO:0098772; GO:0043227; GO:0065003; GO:0005515; GO:0043933; GO:0005488; GO:0006790; GO:0022607; GO:0044085; GO:0016043; GO:0071840; GO:0055072; GO:0055076; GO:0055065; GO:0055080; GO:0098771; GO:0050801; GO:0048878; GO:0042592; GO:0065008; GO:0044237; GO:0…	Co-chaperone HscB-like protein
Solyc01g006870	A0A3Q7E8F8	GO:0001671; GO:0008289; GO:0044571; GO:0051087; GO:0051259; GO:0140677; GO:0016226; GO:0031163; GO:0016301; GO:0016310; GO:0016772; GO:0065003; GO:0098772; GO:0043933; GO:0006796; GO:0005515; GO:0006793; GO:0005488; GO:0006790; GO:0016740; GO:0022607; GO:0044085; GO:0016043; GO:0071840	J domain-containing protein
Solyc01g006880	A0A3Q7E953	GO:0042800; GO:0048188; GO:0051568; GO:0034968; GO:0018024; GO:0035097; GO:0042054; GO:0018022; GO:0034708; GO:0016279; GO:0016571; GO:0005654; GO:0016278; GO:0016570; GO:0031981; GO:0008276; GO:0018205; GO:0140513; GO:0006479; GO:0008170; GO:1990234; GO:0008213; GO:0008757; GO:0070013; GO:0043414; GO:0008168; GO:0043233; GO:0018193; GO:0016741; GO:0031974; GO:0032259; GO:0140096; GO:1902494; GO:…	GYF domain-containing protein
Solyc01g006900	A0A3Q7E8A8	GO:0015918; GO:0032366; GO:0032934; GO:0032365; GO:0005496; GO:0008289; GO:0015850; GO:0006869; GO:0010876; GO:0046907; GO:0051649; GO:0051641; GO:0033036; GO:0071702; GO:0006810; GO:0051234; GO:0051179	MD-2-related lipid-recognition domain-containing protein
Solyc01g006920	NA	GO:0009451; GO:0003723; GO:0043412; GO:0003676; GO:0016070; GO:1901363; GO:0090304; GO:0097159; GO:0006139; GO:0005488; GO:0006725; GO:0046483; GO:1901360; GO:0034641; GO:0043170; GO:0006807; GO:0044238; GO:0044237; GO:0071704; GO:0008152	Pentatricopeptide repeat-containing protein
Solyc01g006930	A0A3Q7ERL1	GO:0000978; GO:0000981; GO:0005634; GO:0006357; GO:0003700; GO:0006355; GO:0140110; GO:1903506; GO:0043231; GO:2001141; GO:0003677; GO:0043227; GO:0051252; GO:0003676; GO:0043229; GO:0019219; GO:0043226; GO:0010556; GO:0000987; GO:0005622; GO:0031326; GO:0000977; GO:0016602; GO:0009889; GO:0000976; GO:0090575; GO:0031323; GO:0001067; GO:0005667; GO:0051171; GO:1990837; GO:0140513; GO:0080090; GO:…	Nuclear transcription factor Y subunit
Solyc01g006940	A0A3Q7E8H4	GO:0003723; GO:1901259; GO:1990904; GO:0003676; GO:0032991; GO:0006364; GO:1901363; GO:0016072; GO:0009507; GO:0097159; GO:0009536; GO:0042254; GO:0005488; GO:0022613; GO:0034470; GO:0003729; GO:0006396; GO:0034660; GO:0044085; GO:0016070; GO:0071840	RRM domain-containing protein
Solyc01g006950	A0A3Q7E969	GO:0000149; GO:0005484; GO:0005886; GO:0006886; GO:0006887; GO:0006906; GO:0012505; GO:0016020; GO:0031201; GO:0048278; GO:0061025; GO:0030674; GO:0061024; GO:0060090; GO:0098796; GO:0016192; GO:0016021; GO:0046907; GO:0005515; GO:0031224; GO:0051649; GO:0015031; GO:0045184; GO:0032991; GO:0008104; GO:0071944; GO:0070727; GO:0005737; GO:0051641; GO:0033036; GO:0071705; GO:0071702; GO:0016043; GO:…	t-SNARE coiled-coil homology domain-containing protein
Solyc01g006960	A0A3Q7E881	GO:0000407; GO:0006888; GO:0031410; GO:0034497; GO:1990072; GO:0005794; GO:0012505; GO:0000045; GO:1905037; GO:0030008; GO:0007033; GO:0016236; GO:0099023; GO:0043231; GO:0006914; GO:0043227; GO:0061919; GO:0048193; GO:0070925; GO:0097708; GO:0005737; GO:0016192; GO:0031982; GO:0046907; GO:0051649; GO:0043229; GO:0043226; GO:0008104; GO:0070727; GO:0140535; GO:0051641; GO:0005622; GO:0033036; GO:…	Trafficking protein particle complex subunit 8
Solyc01g006970	A0A3Q7E8C6	GO:0003723; GO:0003724; GO:0005524; GO:0005634; GO:0016787; GO:0008186; GO:0043231; GO:0004386; GO:0043227; GO:0140657; GO:0140098; GO:0140640; GO:0032559; GO:0030554; GO:0035639; GO:0032555; GO:0017076; GO:0032553; GO:0097367; GO:0043168; GO:0000166; GO:1901265; GO:0036094; GO:0003676; GO:0043167; GO:1901363; GO:0097159; GO:0005488; GO:0003824	RNA helicase (EC 3.6.4.13)
Solyc01g006980	NA	GO:0006633,GO:0008152; GO:0004314; GO:0006633; GO:0009507; GO:0016419; GO:0072330; GO:0009536; GO:0016420; GO:0006631; GO:0016417; GO:0004312; GO:0016747; GO:0016746; GO:0016740; GO:0003824	Malonyl CoA-acyl carrier protein transacylase containing protein expressed
Solyc01g006990	NA	GO:0003779; GO:0019222; GO:0016021; GO:0031224; GO:0050789; GO:0065007; GO:0016020	F-box family protein
Solyc01g007000	A0A3Q7ERN4	GO:0061630	U-box domain-containing protein
Solyc01g007010	A0A3Q7E8I9	GO:0061630; GO:0016567; GO:0061659; GO:0032446; GO:0004842; GO:0070647; GO:0019787; GO:0036211; GO:0043412; GO:0140096; GO:0019538; GO:0016740; GO:1901564; GO:0003824; GO:0043170; GO:0006807; GO:0044238; GO:0071704; GO:0008152	RING-type E3 ubiquitin transferase (EC 2.3.2.27)
Solyc01g007020	A0A3Q7E983	GO:0061630; GO:0016567; GO:0061659; GO:0032446; GO:0004842; GO:0070647; GO:0019787; GO:0036211; GO:0043412; GO:0140096; GO:0019538; GO:0016740; GO:1901564; GO:0003824; GO:0043170; GO:0006807; GO:0044238; GO:0071704; GO:0008152	Uncharacterized protein
Solyc01g007030	NA	GO:0005488	U-box domain-containing protein
Solyc01g007040	A0A3Q7E987	GO:0061630	RING-type E3 ubiquitin transferase (EC 2.3.2.27)
Solyc01g007060	A0A3Q7E8F2	GO:0016567; GO:0032446; GO:0070647; GO:0036211; GO:0043412; GO:0019538; GO:1901564; GO:0043170; GO:0006807; GO:0044238; GO:0071704; GO:0008152	BTB domain-containing protein
Solyc01g007070	A0A3Q7ERP5	GO:0000978; GO:0000981; GO:0005634; GO:0006357; GO:0006355; GO:0003677; GO:1903506; GO:0043231; GO:0003676; GO:2001141; GO:0043227; GO:0051252; GO:0000987; GO:0043229; GO:0019219; GO:0000977; GO:0043226; GO:0010556; GO:0000976; GO:0005622; GO:0031326; GO:0001067; GO:0009889; GO:1990837; GO:0031323; GO:0003690; GO:0051171; GO:0080090; GO:1901363; GO:0010468; GO:0097159; GO:0060255; GO:0043565; GO:…	Homeobox domain-containing protein
Solyc01g007080	A0A3Q7E8K5	GO:0009705; GO:0015743; GO:0098656	Aluminum-activated malate transporter
Solyc01g007090	K4ASS5	GO:0009705; GO:0015743; GO:0098656	Aluminum-activated malate transporter
Solyc01g007100	A0A3Q7ERP9	GO:0009707; GO:0019375; GO:0035250; GO:0046481; GO:0009527; GO:0019374; GO:0008378; GO:0031969; GO:0009247; GO:0009941; GO:0008194; GO:0006664; GO:0031968; GO:0016758; GO:0046467; GO:0042170; GO:0016757; GO:0006643; GO:0009526; GO:0016740; GO:1903509; GO:0098588; GO:0008610; GO:0003824; GO:0019867; GO:0044255; GO:0009507; GO:0006629; GO:0009536; GO:1901137; GO:0031967; GO:1901135; GO:0031975; GO:…	digalactosyldiacylglycerol synthase (EC 2.4.1.241)
Solyc01g007110	NA	GO:0071284; GO:0005737; GO:0016746; GO:0015692; GO:0005622; GO:0010288; GO:0046937; GO:0046938; GO:0071248; GO:0071241; GO:0010038; GO:0044550; GO:0010035; GO:0019748; GO:0070887; GO:0030001; GO:0042221; GO:0006812; GO:0006811; GO:0043043; GO:0051716; GO:0006518; GO:0043604; GO:0043603; GO:0050896; GO:0006810; GO:0051234; GO:0051179; GO:0044271; GO:1901566; GO:0044249; GO:1901576; GO:0009058; GO:…	LRAT domain-containing protein
Solyc01g007120	A0A3Q7E9A2	GO:0004672; GO:0004674; GO:0005524; GO:0005634; GO:0005829; GO:0006468; GO:0030490; GO:0030688; GO:0036211; GO:0030684; GO:0016773; GO:0016310; GO:0016301; GO:0043412; GO:0016772; GO:0006796; GO:1990904; GO:0140096; GO:0006793; GO:0043231; GO:0019538; GO:0043227; GO:0032559; GO:0032991; GO:0030554; GO:1901564; GO:0035639; GO:0042274; GO:0032555; GO:0043170; GO:0017076; GO:0006364; GO:0032553; GO:…	non-specific serine/threonine protein kinase (EC 2.7.11.1)
Solyc01g007130	A0A3Q7E8B1	GO:0004674; GO:0005524; GO:0005886; GO:0006468; GO:0098542; GO:0004672; GO:0036211; GO:0071944; GO:0016773; GO:0016310; GO:0016021; GO:0016301; GO:0043412; GO:0031224; GO:0016772; GO:0006796; GO:0016020; GO:0140096; GO:0006793; GO:0019538; GO:0032559; GO:0030554; GO:1901564; GO:0035639; GO:0006952; GO:0032555; GO:0043170; GO:0017076; GO:0051707; GO:0032553; GO:0043207; GO:0097367; GO:0009607; GO:…	Protein kinase domain-containing protein
Solyc01g007140	A0A3Q7E8H1	GO:0005634; GO:0043231; GO:0043227; GO:0043229; GO:0043226; GO:0005622	Pre-rRNA-processing protein Ipi1 N-terminal domain-containing protein
Solyc01g007150	A0A3Q7ERR1	GO:0000139; GO:0005198; GO:0006886; GO:0006888; GO:0006891; GO:0030126; GO:0030663; GO:0016192; GO:0030137; GO:0046907; GO:0030660; GO:0051649; GO:0005798; GO:0015031; GO:0030120; GO:0045184; GO:0030662; GO:0008104; GO:0030117; GO:0070727; GO:0048475; GO:0051641; GO:0030135; GO:0033036; GO:0071705; GO:0030659; GO:0071702; GO:0012506; GO:0006810; GO:0031410; GO:0051234; GO:0097708; GO:0051179; GO:…	Coatomer subunit beta (Beta-coat protein)
Solyc01g007190	NA	GO:0016787; GO:0003824	Ubiquitin-like domain-containing protein
Solyc01g007220	A0A3Q7E8I3	GO:0005886; GO:0009506; GO:0098542; GO:0006952; GO:0055044; GO:0051707; GO:0046658; GO:0043207; GO:0031225; GO:0009607; GO:0005911; GO:0044419; GO:0070161; GO:0009605; GO:0030054; GO:0006950; GO:0031226; GO:0050896; GO:0016021; GO:0031224; GO:0016020; GO:0071944	Late embryogenesis abundant protein LEA-2 subgroup domain-containing protein
Solyc01g007230	A0A3Q7ERS4	GO:0005886; GO:0009506; GO:0098542; GO:0006952; GO:0055044; GO:0051707; GO:0046658; GO:0043207; GO:0031225; GO:0009607; GO:0005911; GO:0044419; GO:0070161; GO:0009605; GO:0030054; GO:0006950; GO:0031226; GO:0050896; GO:0016021; GO:0031224; GO:0016020; GO:0071944	Late embryogenesis abundant protein LEA-2 subgroup domain-containing protein
Solyc01g007240	A0A3Q7E8M7	GO:0005886; GO:0009506; GO:0098542	LEA_2 domain-containing protein
Solyc01g007250	A0A3Q7E9C7	GO:0005730; GO:0006364; GO:0030515; GO:0032040; GO:0034457; GO:0042134; GO:1990904; GO:0016072; GO:0019843; GO:0042254; GO:0003723; GO:0030686; GO:0022613; GO:0003676; GO:0034470; GO:0030684; GO:0034660; GO:0032991; GO:1901363; GO:0006396; GO:0097159; GO:0044085; GO:0031981; GO:0005488; GO:0071840; GO:0070013; GO:0016070; GO:0043233; GO:0090304; GO:0031974; GO:0010467; GO:0140513; GO:0006139; GO:…	Brix domain-containing protein
Solyc01g007260	NA	GO:0019538; GO:0016787; GO:0009507; GO:0009536; GO:0003824; GO:0043231; GO:0008233; GO:0043227; GO:0005737	Os04g0416500 protein (Fragment)
Solyc01g007280	Q2MI98	GO:0003735; GO:0006412; GO:0009507; GO:0015935; GO:0019843; GO:0042274	30S ribosomal protein S4, chloroplastic
Solyc01g007300	Q2MI96	GO:0005506; GO:0008137; GO:0009060; GO:0009535; GO:0015990; GO:0019684; GO:0048038; GO:0051539	NAD(P)H-quinone oxidoreductase subunit K, chloroplastic (EC 7.1.1.-) (NAD(P)H dehydrogenase subunit K) (NADH-plastoquinone oxidoreductase subunit K)
Solyc01g007310	Q2MI95	GO:0008137; GO:0009535; GO:0019684; GO:0048038	NAD(P)H-quinone oxidoreductase subunit 3, chloroplastic (EC 7.1.1.-) (NAD(P)H dehydrogenase subunit 3) (NADH-plastoquinone oxidoreductase subunit 3)
Solyc01g007320	Q2MI93	GO:0005524; GO:0005753; GO:0009535; GO:0042776; GO:0045261; GO:0046933; GO:0046961	ATP synthase subunit beta, chloroplastic (EC 7.1.2.2) (ATP synthase F1 sector subunit beta) (F-ATPase subunit beta)
Solyc01g007330	P27065	GO:0000287; GO:0004497; GO:0009507; GO:0009853; GO:0016984; GO:0019253	Ribulose bisphosphate carboxylase large chain (RuBisCO large subunit) (EC 4.1.1.39)
Solyc01g007340	Q2MI91	GO:0003989; GO:0005524; GO:0006633; GO:0008270; GO:0009317; GO:0009570; GO:0009575; GO:0016743; GO:2001295	Acetyl-coenzyme A carboxylase carboxyl transferase subunit beta, chloroplastic (ACCase subunit beta) (Acetyl-CoA carboxylase carboxyltransferase subunit beta) (EC 2.1.3.15)
Solyc01g007360	Q2MI89	GO:0009522; GO:0009535; GO:0015979	Photosystem I assembly protein Ycf4
Solyc01g007370	Q2MI88	GO:0009706; GO:0015078	Chloroplast envelope membrane protein
Solyc01g007380	Q2MI87	GO:0005506; GO:0009055; GO:0009535; GO:0015979; GO:0020037	Cytochrome f
Solyc01g007430	Q2MI81	GO:0009512; GO:0009535; GO:0015979; GO:0017004; GO:0045158	Cytochrome b6-f complex subunit 5 (Cytochrome b6-f complex subunit PetG) (Cytochrome b6-f complex subunit V)
Solyc01g007460	Q2MI78	GO:0003735; GO:0005763; GO:0006412; GO:0009507; GO:0070181	30S ribosomal protein S18, chloroplastic
Solyc01g007490	Q2MI76	GO:0004176; GO:0004252; GO:0006515; GO:0009368; GO:0009570; GO:0051117	ATP-dependent Clp protease proteolytic subunit (EC 3.4.21.92) (Endopeptidase Clp)
Solyc01g007500	Q2MI75	GO:0009523; GO:0009535; GO:0009772; GO:0016168; GO:0045156	Photosystem II CP47 reaction center protein (PSII 47 kDa protein) (Protein CP-47)
Solyc01g007520	Q2MI72	GO:0009523; GO:0009535; GO:0015979; GO:0042301; GO:0050821	Photosystem II reaction center protein H (PSII-H) (Photosystem II 10 kDa phosphoprotein)
Solyc01g007530	Q2MI71	GO:0009535; GO:0015979; GO:0022904; GO:0045158; GO:0046872	Cytochrome b6
Solyc01g007540	Q2MI70	GO:0009535; GO:0009767; GO:0045156; GO:0045158	Cytochrome b6-f complex subunit 4 (17 kDa polypeptide)
Solyc01g007560	Q2MI69	GO:0000428; GO:0003677; GO:0003899; GO:0005737; GO:0006351; GO:0009507; GO:0046983	DNA-directed RNA polymerase subunit alpha (PEP) (EC 2.7.7.6) (Plastid-encoded RNA polymerase subunit alpha) (RNA polymerase subunit alpha)
Solyc01g007570	Q2MI68	GO:0000028; GO:0000462; GO:0003735; GO:0005763; GO:0006412; GO:0009507; GO:0048027; GO:0070181	30S ribosomal protein S11, chloroplastic
Solyc01g007580	Q2MI65	GO:0003735; GO:0005840; GO:0006412; GO:0009507; GO:0019843; GO:1990904	30S ribosomal protein S8, chloroplastic
Solyc01g007590	Q2MI64	GO:0003735; GO:0005762; GO:0006412; GO:0009507; GO:0070180	50S ribosomal protein L14, chloroplastic
Solyc01g007610	Q2MI62	GO:0003735; GO:0006412; GO:0009507; GO:0019843; GO:0022627	30S ribosomal protein S3, chloroplastic
Solyc01g007620	Q2MI60	GO:0000028; GO:0003735; GO:0005763; GO:0006412; GO:0009507; GO:0019843	30S ribosomal protein S19, chloroplastic
Solyc01g007630	Q2MI59	GO:0002181; GO:0003723; GO:0003735; GO:0009507; GO:0016740; GO:0019843; GO:0022625	50S ribosomal protein L2, chloroplastic
Solyc01g007640	P61242	GO:0005524; GO:0009570; GO:0009575; GO:0016887	Protein Ycf2
Solyc01g007670	Q2MI54	GO:0000028; GO:0003729; GO:0003735; GO:0005840; GO:0006412; GO:0009507; GO:0015935; GO:0019843	30S ribosomal protein S7, chloroplastic
Solyc01g007740	A0A3Q7E9H0	GO:0045454; GO:0140824; GO:0098869; GO:0010319; GO:0051920; GO:1990748; GO:0004601; GO:0097237; GO:0016684; GO:0098754; GO:0016209; GO:0009636; GO:0070887; GO:0016491; GO:0042221; GO:0003824; GO:0051716; GO:0050896; GO:0019725; GO:0042592; GO:0065008; GO:0050794; GO:0050789; GO:0065007	thioredoxin-dependent peroxiredoxin (EC 1.11.1.24)
Solyc01g007750	A0A3Q7E8G4	GO:0003690; GO:0006353; GO:0006355; GO:0009507; GO:0009658; GO:0032502; GO:0006351; GO:0003677; GO:0009536; GO:0097659; GO:0003676; GO:0043231; GO:0032774; GO:1901363; GO:0043227; GO:0034654; GO:0097159; GO:0016070; GO:0005488; GO:1903506; GO:2001141; GO:0051252; GO:0019219; GO:0010556; GO:0031326; GO:0009889; GO:0019438; GO:0031323; GO:0051171; GO:0018130; GO:0080090; GO:0010468; GO:1901362; GO:…	Uncharacterized protein
Solyc01g007760	A0A3Q7E8M0	GO:0000978; GO:0000981; GO:0006357; GO:0007049; GO:0046983; GO:0090575; GO:0005667; GO:0000987; GO:0005634; GO:0006355; GO:0000977; GO:1903506; GO:0032991; GO:0000976; GO:2001141; GO:0043231; GO:0001067; GO:0051252; GO:0043227; GO:1990837; GO:0019219; GO:0043229; GO:0003690; GO:0010556; GO:0043226; GO:0031326; GO:0043565; GO:0009889; GO:0005622; GO:0005515; GO:0031323; GO:0140513; GO:0051171; GO:…	E2F/DP family winged-helix DNA-binding domain-containing protein
Solyc01g007770	NA	GO:0016021; GO:0031224; GO:0016020	PX domain-containing protein YPT35
Solyc01g007780	A0A3Q7E8R5	GO:0016020	HVA22-like protein
Solyc01g007790	NA	GO:0019915; GO:0005811; GO:0016298; GO:0051235; GO:0016788; GO:0043232; GO:0010876; GO:0043228; GO:0016787; GO:0033036; GO:0043229; GO:0003824; GO:0051179; GO:0043226; GO:0005622	Lipid droplet-associated hydrolase
Solyc01g007800	A0A3Q7E8H0	GO:0005634; GO:0045892	Transcription repressor (Ovate family protein)
Solyc01g007810	A0A3Q7E8M9	GO:0005634; GO:0045892; GO:1903507; GO:0043231; GO:1902679; GO:0043227; GO:0051253; GO:0043229; GO:0045934; GO:0043226; GO:0010558; GO:0005622; GO:0031327; GO:0009890; GO:0031324; GO:0051172; GO:0048523; GO:0010605; GO:0009892; GO:0048519; GO:0006355; GO:1903506; GO:2001141; GO:0051252; GO:0019219; GO:0010556; GO:0031326; GO:0009889; GO:0031323; GO:0051171; GO:0080090; GO:0010468; GO:0060255; GO:…	Transcription repressor (Ovate family protein)
Solyc01g007840	A0A3Q7E8N2	GO:0000932; GO:0003676; GO:0004535; GO:0005634; GO:0030015; GO:0043928; GO:0030014; GO:0090503; GO:0000175; GO:0006402; GO:0140535; GO:0016896; GO:0006401; GO:0004532; GO:0010629; GO:0032991; GO:0016796; GO:0034655; GO:0043231; GO:0008408; GO:0090501; GO:0043227; GO:0004540; GO:0044265; GO:0004527; GO:0046700; GO:0016071; GO:0004518; GO:0036464; GO:0044270; GO:0140098; GO:0035770; GO:0019439; GO:…	poly(A)-specific ribonuclease (EC 3.1.13.4)
Solyc01g007850	NA	GO:0008270; GO:0009451; GO:0046914; GO:0043412; GO:0046872; GO:0016070; GO:0043169; GO:0090304; GO:0003723; GO:0006139; GO:0043167; GO:0006725; GO:0003676; GO:0046483; GO:1901360; GO:0005488; GO:0034641; GO:1901363; GO:0043170; GO:0097159; GO:0006807; GO:0044238; GO:0044237; GO:0071704	Pentatricopeptide repeat-containing protein
Solyc01g007860	A0A3Q7E8N9	GO:0000209; GO:0005634; GO:0006301; GO:0070534; GO:0004839; GO:0043231; GO:0008641; GO:0043227; GO:0016874; GO:0016567; GO:0043229; GO:0032446; GO:0043226; GO:0070647; GO:0005622; GO:0006281; GO:0031372; GO:0006974; GO:0031371; GO:0033554; GO:0006950; GO:0036211; GO:0006259; GO:0043412; GO:0051716; GO:0050896; GO:0090304; GO:0019538; GO:0044260; GO:0006139; GO:0006725; GO:0046483; GO:1901360; GO:…	UBC core domain-containing protein
Solyc01g007880	A0A3Q7E8T0	GO:0005829; GO:0009707; GO:0010020; GO:0035452; GO:0005525; GO:0043572; GO:0032561; GO:0009658; GO:0019001; GO:0009527; GO:0009657; GO:0031312; GO:0043621; GO:0048285; GO:0031969; GO:0035639; GO:0009941; GO:0006996; GO:0032555; GO:0019898; GO:0017076; GO:0016043; GO:0031968; GO:0032553; GO:0071840; GO:0097367; GO:0009570; GO:0009532; GO:0043168; GO:0042170; GO:0000166; GO:0009526; GO:1901265; GO:…	Protein ACCUMULATION AND REPLICATION OF CHLOROPLASTS 3
Solyc01g007890	NA	GO:0046872; GO:0005634; GO:0006355; GO:0043169; GO:1903506; GO:0043231; GO:0043167; GO:2001141; GO:0043227; GO:0003700; GO:0051252; GO:0043229; GO:0140110; GO:0019219; GO:0043226; GO:0010556; GO:0005488; GO:0031326; GO:0009889; GO:0031323; GO:0051171; GO:0080090; GO:0010468; GO:0060255; GO:0019222; GO:0050794; GO:0050789; GO:0065007	Protein indeterminate-domain 6, chloroplastic
Solyc01g007900	A0A3Q7E8T4	GO:0016020; GO:0016021; GO:0031224	THH1/TOM1/TOM3 domain-containing protein
Solyc01g007910	A0A3Q7E9K7	GO:0000166; GO:0004775; GO:0004776; GO:0005739; GO:0006099; GO:0009361; GO:0004774; GO:0009060; GO:0016878; GO:0045333; GO:0042709; GO:0016877; GO:0015980; GO:0043231; GO:0016874; GO:0006091; GO:0043227; GO:0045239; GO:0044238; GO:0005737; GO:0044237; GO:1901265; GO:0043229; GO:0008152; GO:0036094; GO:0043226; GO:1901363; GO:0005622; GO:0097159; GO:1902494; GO:0005488; GO:0032991; GO:0003824	Succinate--CoA ligase [ADP-forming] subunit alpha, mitochondrial (EC 6.2.1.5) (Succinyl-CoA synthetase subunit alpha) (SCS-alpha)
Solyc01g007920	NA	GO:0008152; GO:0008936; GO:0019674; GO:0016811; GO:0019363; GO:0016810; GO:0072525; GO:0008908; GO:0046496; GO:0004463; GO:0019362; GO:0016787; GO:0072524; GO:0016803; GO:0009165; GO:0016801; GO:1901293; GO:0009117; GO:0003824; GO:0006753; GO:0090407; GO:0055086; GO:0019637; GO:0034654; GO:0019438; GO:0018130; GO:1901362; GO:0006796; GO:0006793; GO:0044281; GO:0044271; GO:1901566; GO:0006139	Isochorismatase family protein
Solyc01g007930	NA	GO:0005488; GO:0016021; GO:0031224; GO:0016020	Sel1 domain protein repeat-containing protein
Solyc01g007940	A0A3Q7E9L3	GO:0004021; GO:0008453; GO:0009853; GO:0030170; GO:0042853; GO:0047958; GO:1901566	alanine transaminase (EC 2.6.1.2)
Solyc01g007950	NA	GO:0055114	Peroxidase 1
Solyc01g007960	A0A3Q7E9L7	GO:0002229; GO:0004675; GO:0005524; GO:0005886; GO:0006468; GO:0042742; GO:0004672; GO:0016021; GO:0016773; GO:0036211; GO:0031224; GO:0016301; GO:0016310; GO:0016020; GO:0043412; GO:0016772; GO:0140096; GO:0006796; GO:0006793; GO:0032559; GO:0019538; GO:0030554; GO:1901564; GO:0035639; GO:0043170; GO:0032555; GO:0006807; GO:0017076; GO:0044238; GO:0032553; GO:0044237; GO:0097367; GO:0071704; GO:…	Cysteine-rich receptor-like protein kinase 2
Solyc01g007980	NA	GO:0006468; GO:0004672; GO:0016021; GO:0016773; GO:0036211; GO:0031224; GO:0016301; GO:0016310; GO:0016020; GO:0043412; GO:0016772; GO:0140096; GO:0006796; GO:0006793; GO:0005524; GO:0032559; GO:0019538; GO:0030554; GO:1901564; GO:0035639; GO:0043170; GO:0032555; GO:0006807; GO:0017076; GO:0044238; GO:0032553; GO:0044237; GO:0097367; GO:0071704; GO:0043168; GO:0008152; GO:0000166; GO:1901265; GO:…	Cysteine-rich receptor-like protein kinase 2
Solyc01g007990	NA	GO:0004672,GO:0006468; GO:0006468; GO:0004672; GO:0016021; GO:0016773; GO:0036211; GO:0031224; GO:0016301; GO:0016310; GO:0016020; GO:0043412; GO:0016772; GO:0140096; GO:0006796; GO:0006793; GO:0005524; GO:0032559; GO:0019538; GO:0030554; GO:1901564; GO:0035639; GO:0043170; GO:0032555; GO:0006807; GO:0017076; GO:0044238; GO:0032553; GO:0044237; GO:0097367; GO:0071704; GO:0043168; GO:0008152; GO:0…	RLK, Receptor like protein, putative resistance protein with an antifungal domain
Solyc01g008000	A0A3Q7E9M8	GO:0003924; GO:0005525; GO:0005737; GO:0005794; GO:0006886; GO:0016192; GO:0015031; GO:0012505; GO:0032561; GO:0045184; GO:0043231; GO:0019001; GO:0008104; GO:0043227; GO:0070727; GO:0017111; GO:0051641; GO:0016462; GO:0043229; GO:0033036; GO:0016818; GO:0043226; GO:0016817; GO:0071705; GO:0005622; GO:0071702; GO:0035639; GO:0032555; GO:0006810; GO:0017076; GO:0051234; GO:0032553; GO:0051179; GO:…	ADP-ribosylation factor
Solyc01g008005	NA	GO:0003677,GO:0006352	NA
Solyc01g008010	NA	GO:0009695; GO:0009707; GO:0005261; GO:0009694; GO:0009527; GO:0005216; GO:0031969; GO:0072330; GO:0015267; GO:0009941; GO:0022803; GO:0008610; GO:0031968; GO:0032787; GO:0022890; GO:0042170; GO:0008324; GO:0006629; GO:0009526; GO:0015318; GO:0098655; GO:0098588; GO:0015075; GO:0046394; GO:0019867; GO:0016053; GO:0022857; GO:0009507; GO:0006812; GO:0005215; GO:0009536; GO:0034220; GO:0031967; GO:…	DUF220 domain-containing protein
Solyc01g008020	A0A3Q7E9N1	GO:0005337; GO:0005886	Equilibrative nucleotide transporter 1
Solyc01g008060	NA	GO:0003676,GO:0004523; GO:0004523; GO:0090502; GO:0016891; GO:0090501; GO:0016893; GO:0090305; GO:0004521; GO:0016070; GO:0004540; GO:0090304; GO:0004519; GO:0006139; GO:0004518; GO:0006725; GO:0140098; GO:0046483; GO:0016788; GO:1901360; GO:0140640; GO:0034641; GO:0016787; GO:0043170; GO:0003676; GO:0006807; GO:1901363; GO:0044238; GO:0097159; GO:0044237; GO:0005488; GO:0071704; GO:0003824; GO:0…	Phosphoglycerate mutase
Solyc01g008070	A0A3Q7E8V9	GO:0003676; GO:0004523; GO:0016020; GO:0009820; GO:0016021; GO:0016787; GO:0031224	RNase H type-1 domain-containing protein
Solyc01g008080	A0A3Q7ES43	GO:0000028; GO:0003723; GO:0003735; GO:0006412; GO:0022627; GO:0046872; GO:1990904; GO:0005198; GO:0043043; GO:0005840; GO:0006518; GO:0043232; GO:0043604; GO:0043169; GO:0043603; GO:0032991; GO:0043167; GO:0034645; GO:0043228; GO:0005488; GO:0022626; GO:0009059; GO:0043229; GO:0003676; GO:0010467; GO:0043226; GO:0044271; GO:0015935; GO:0019538; GO:0044391; GO:1901566; GO:0005829; GO:0044260; GO:…	40S ribosomal protein S27
Solyc01g008090	NA	GO:0003735,GO:0005840; GO:1990904; GO:0003735; GO:0006412; GO:0005198; GO:0043043; GO:0005840; GO:0006518; GO:0043232; GO:0046872; GO:0043604; GO:0022627; GO:0043169; GO:0043603; GO:0032991; GO:0043167; GO:0034645; GO:0043228; GO:0005488; GO:0000028; GO:0022626; GO:0003723; GO:0009059; GO:0043229; GO:0003676; GO:0010467; GO:0043226; GO:0044271; GO:0015935; GO:0019538; GO:0044391; GO:1901566; GO:0…	Ribosomal protein S27
Solyc01g008100	NA	GO:0016740; GO:0017009; GO:0016021; GO:0017007; GO:0031224; GO:0017006	Transferring glycosyl group transferase
Solyc01g008110	A0A3Q7E9P0	GO:0004497; GO:0005506; GO:0016125; GO:0016126; GO:0016491; GO:0016705; GO:0020037; GO:0016021; GO:0006694; GO:0031224; GO:0016020; GO:0008202; GO:0046906; GO:1901617; GO:0046914; GO:1901615; GO:0032259; GO:0046872; GO:0008610; GO:0043169; GO:0006629; GO:0043167; GO:1901362; GO:1901363; GO:0097159; GO:0005488; GO:0008168; GO:0016741; GO:0003824	Sterol 14-demethylase
Solyc01g008120	A0A3Q7E8W6	GO:0000123; GO:0003713; GO:0004402; GO:0005634; GO:0005667; GO:0008270; GO:0016573; GO:0031490; GO:0045944; GO:0061733; GO:0018393; GO:0043231; GO:0034212; GO:0006475; GO:0043227; GO:0018394; GO:0008080; GO:0043229; GO:0006473; GO:0016410; GO:0043226; GO:0043543; GO:0016407; GO:0016570; GO:0016747; GO:0031248; GO:0018205; GO:0016746; GO:1902493; GO:0018193; GO:0005622; GO:0046914; GO:0036211; GO:…	histone acetyltransferase (EC 2.3.1.48)
Solyc01g008130	NA	GO:0023034,GO:0045454; GO:0097573; GO:0035556; GO:0015035; GO:0007165; GO:0015036; GO:0023052; GO:0016667; GO:0007154; GO:0140096; GO:0051716; GO:0050896; GO:0016491; GO:0050794; GO:0003824; GO:0050789; GO:0065007	DEP domain-containing protein 1B
Solyc01g008140	A0A3Q7E8N4	GO:0004672; GO:0005524; GO:0006468; GO:0016020; GO:0050832; GO:0016021; GO:0016773; GO:0036211; GO:0031224; GO:0016301; GO:0016310; GO:0016772; GO:0005886; GO:0009620; GO:0140096; GO:0071944; GO:0043412; GO:0006796; GO:0032559; GO:0006793; GO:0030554; GO:0035639; GO:0098542; GO:0032555; GO:0006952; GO:0017076; GO:0051707; GO:0032553; GO:0043207; GO:0097367; GO:0009607; GO:0043168; GO:0019538; GO:…	Protein kinase domain-containing protein
Solyc01g008160	A0A3Q7ES60	GO:0009658; GO:0009507; GO:0009657; GO:0009536; GO:0006996; GO:0043231; GO:0016043; GO:0043227; GO:0071840; GO:0005737; GO:0043229; GO:0043226; GO:0005622	Uncharacterized protein
Solyc01g008170	A0A3Q7E8X4	GO:0003729; GO:0016973; GO:0046872; GO:0003677; GO:0006406; GO:0006405; GO:0043169; GO:0051168; GO:0003676; GO:0051028; GO:0043167; GO:0050658; GO:1901363; GO:0051236; GO:0097159; GO:0050657; GO:0006403; GO:0005488; GO:0006913; GO:0003723; GO:0051169; GO:0015931; GO:0046907; GO:0051649; GO:0051641; GO:0033036; GO:0071705; GO:0071702; GO:0010467; GO:0006810; GO:0051234; GO:0051179	C3H1-type domain-containing protein
Solyc01g008180	NA	GO:0003677; GO:1901700; GO:0042221; GO:0006950; GO:0050896	DNA-binding protein (Fragment)
Solyc01g008200	A0A3Q7E8V6	GO:0043981; GO:0043982; GO:0043984; GO:0044545; GO:0000123; GO:0031248; GO:1902493; GO:0043967; GO:0005654; GO:0016573; GO:0031981; GO:0018393; GO:0140513; GO:0006475; GO:1990234; GO:0018394; GO:0070013; GO:0006473; GO:0043233; GO:0043543; GO:0031974; GO:0016570; GO:0140535; GO:0018205; GO:1902562; GO:0018193; GO:1902494; GO:0036211; GO:0005634; GO:0043412; GO:0032991; GO:0019538; GO:0043231; GO:…	KAT8 regulatory NSL complex subunit 2
Solyc01g008220	A0A3Q7E8P9	GO:0003713; GO:0005634; GO:0031490; GO:0045893	Uncharacterized protein
Solyc01g008230	G3BGV5	GO:0003700; GO:0005634; GO:0043565; GO:0006355; GO:0140110; GO:1903506; GO:0043231; GO:2001141; GO:0043227; GO:0051252; GO:0003677; GO:0019219; GO:0010556; GO:0031326; GO:0009889; GO:0031323; GO:0051171; GO:0080090; GO:0010468; GO:0060255; GO:0019222; GO:0050794; GO:0050789; GO:0065007; GO:0042752	TCP transcription factor 15
Solyc01g008240	A0A3Q7ES72	GO:0006817; GO:0015145; GO:0015293; GO:0016020; GO:0050896	MFS domain-containing protein
Solyc01g008250	IPR015467, Thioredoxin, core	GO:0045454; GO:0015035; GO:0009570; GO:0043085; GO:0016667; GO:0009532; GO:0044093; GO:0015036; GO:0050790; GO:0009507; GO:0016671; GO:0065009; GO:0009536; GO:0140096; GO:0043231; GO:0065007; GO:0016491; GO:0043227; GO:0008047; GO:0005737; GO:0030234; GO:0043229; GO:0098772; GO:0043226; GO:0003824; GO:0005622	Thioredoxin X
Solyc01g008260	A0A3Q7E8W5	GO:0005634; GO:0008284; GO:0042127; GO:0043231; GO:0048522; GO:0043227; GO:0048518; GO:0043229; GO:0050794; GO:0043226; GO:0050789; GO:0005622; GO:0065007	E2F-associated phosphoprotein
Solyc01g008270	A0A3Q7ES75	GO:0005737; GO:0006457; GO:0009409; GO:0016272; GO:0051082; GO:0005515; GO:0032991; GO:1901703; GO:0009926; GO:0005488; GO:0009631; GO:0043622; GO:0071370; GO:0060918; GO:0009739; GO:0009651; GO:0031122; GO:0030865; GO:0009914; GO:0006970; GO:0071396; GO:0033993; GO:0010817; GO:0032870; GO:0000226; GO:0009266; GO:0009725; GO:0097435; GO:0071495; GO:1901701; GO:0006355; GO:1903506; GO:2001141; GO:…	Prefoldin subunit 5
Solyc01g008280	A0A3Q7E8Z1	GO:0000159; GO:0003755; GO:0005634; GO:0005737; GO:0007052; GO:0008160; GO:0019211; GO:0050790; GO:0019208; GO:0065009; GO:0008047; GO:0065007; GO:0008287; GO:1903293; GO:0016859; GO:1902850; GO:0005622; GO:0030234; GO:0007051; GO:1902494; GO:0098772; GO:1903047; GO:0016853; GO:0000226; GO:0032991; GO:0140096; GO:0000278; GO:0043231; GO:0007017; GO:0043227; GO:0072542; GO:0022402; GO:0019888; GO:…	Serine/threonine-protein phosphatase 2A activator (EC 5.2.1.8) (Phosphotyrosyl phosphatase activator)
Solyc01g008290	A0A3Q7E9S8	GO:0004152; GO:0005743; GO:0006207; GO:0009220; GO:0044205; GO:0106430; GO:0016635; GO:0019856; GO:0019866; GO:0006206; GO:0016627; GO:0031966; GO:0005740; GO:0016491; GO:0006222; GO:0031967; GO:0003824; GO:0046049; GO:0005739; GO:0009174; GO:0031975; GO:0009173; GO:0031090; GO:0046112; GO:0043231; GO:0009130; GO:0043227; GO:0009129; GO:0005737; GO:0043229; GO:0009218; GO:0043226; GO:0009112; GO:…	Dihydroorotate dehydrogenase (quinone), mitochondrial (DHOdehase) (EC 1.3.5.2)
Solyc01g008300	A0A3Q7E8S4	GO:0008152; GO:0009836; GO:0016746; GO:0009835; GO:0016740; GO:0010154; GO:0003824; GO:0071695; GO:0021700; GO:0048608; GO:0061458; GO:0003006; GO:0022414; GO:0000003; GO:0048731; GO:0007275; GO:0048856; GO:0032501; GO:0032502	Uncharacterized protein
Solyc01g008310	A0A3Q7E8X9	GO:0000287; GO:0003723; GO:0004826; GO:0005524; GO:0006432; GO:0009328; GO:0004812; GO:0006418; GO:0005737; GO:0016875; GO:0043039; GO:0005622; GO:0043038; GO:0140101; GO:1902494; GO:0006399; GO:0032991; GO:0016874; GO:0034660; GO:0140098; GO:0006520; GO:0140640; GO:0016070; GO:0006412; GO:0043043; GO:0019752; GO:0032559; GO:0006518; GO:0030554; GO:0043436; GO:0035639; GO:0006082; GO:0032555; GO:…	phenylalanine--tRNA ligase (EC 6.1.1.20) (Phenylalanyl-tRNA synthetase beta subunit)
Solyc01g008320	A0A3Q7ES85	GO:0005524; GO:0016874; GO:0046872; GO:0009590; GO:0009705; GO:0043169; GO:0009660; GO:0000325; GO:0043167; GO:0009959; GO:0005774; GO:0009630; GO:0004620; GO:0005773; GO:0009629; GO:0005488; GO:0098588; GO:0009606; GO:0016298; GO:0009657; GO:0009582; GO:0009581; GO:0051606; GO:0009628; GO:0009605; GO:0006996	Acetyl-CoA carboxylase
Solyc01g008330	NA	GO:0005524,GO:0008152,GO:0016874; GO:0004075; GO:2001295; GO:0009507; GO:2001293; GO:0003989; GO:0009536; GO:0016421; GO:0035384; GO:0016885; GO:0071616; GO:0006637; GO:0016879; GO:0035383; GO:0016874; GO:0033866; GO:0005524; GO:0034030; GO:0032559; GO:0034033; GO:0030554; GO:0033865; GO:0035639; GO:0033875; GO:0032555; GO:0034032; GO:0017076; GO:0006633; GO:0032553; GO:0072330; GO:0097367; GO:00…	Acetyl-CoA carboxylase biotin carboxylase
Solyc01g008340	A1X876	GO:0003735; GO:0005840; GO:0006412; GO:0005198; GO:0043043; GO:0043232; GO:0006518; GO:0043228; GO:0043604; GO:0043229; GO:0043603; GO:0043226; GO:0034645; GO:0005622; GO:0009059; GO:0010467; GO:0044271; GO:0019538; GO:1901566; GO:0044260; GO:0044249; GO:1901576; GO:0009058; GO:0034641; GO:1901564; GO:0043170; GO:0006807; GO:0044238; GO:0044237; GO:0071704; GO:0008152	Putative L19 ribosomal protein
Solyc01g008360	A0A3Q7E907	GO:0000398; GO:0003723; GO:0005684; GO:0005686; GO:0005689; GO:0071011; GO:0071013; GO:0006397; GO:0005634; GO:0016071; GO:0043231; GO:0003676; GO:0006396; GO:0043227; GO:1901363; GO:0016070; GO:0097159; GO:0090304; GO:0005488; GO:0010467; GO:0006139; GO:0006725; GO:0046483; GO:0043229; GO:1901360; GO:0043226; GO:0034641; GO:0005681; GO:0097525; GO:0043170; GO:0030532; GO:0120114; GO:0000377; GO:…	RRM domain-containing protein
Solyc01g008370	A0A3Q7E9U3	GO:0000502; GO:0005838; GO:0008237; GO:0043161; GO:0022624; GO:0008233; GO:0010498; GO:0140096; GO:0006511; GO:1905369; GO:0016787; GO:0019941; GO:1905368; GO:0043632; GO:0003824; GO:0140535; GO:0051603; GO:1902494; GO:0030163; GO:0032991; GO:0044265; GO:0005622; GO:0009057; GO:1901565; GO:0044248; GO:0006508; GO:1901575; GO:0009056	MPN domain-containing protein
Solyc01g008390	A0A3Q7E909	GO:0005886; GO:0050832	Uncharacterized protein
Solyc01g008420	A0A3Q7E9V0	GO:0015297; GO:0016020; GO:0042910	Protein DETOXIFICATION (Multidrug and toxic compound extrusion protein)
Solyc01g008440	A0A3Q7E900	GO:0004683; GO:0005509; GO:0005516; GO:0005524; GO:0005634; GO:0005737; GO:0005886; GO:0009931; GO:0018105; GO:0035556; GO:0046777; GO:0006468; GO:0004672; GO:0036211; GO:0043231; GO:0016773; GO:0016310; GO:0043227; GO:0016301; GO:0043412; GO:0016772; GO:0006796; GO:0071944; GO:0140096; GO:0006793; GO:0032559; GO:0018209; GO:0030554; GO:0019538; GO:0035639; GO:0032555; GO:1901564; GO:0017076; GO:…	Calcium-dependent protein kinase 8
Solyc01g008460	A0A3Q7E925	GO:0005739; GO:0009055; GO:0009536; GO:0022900; GO:0051537; GO:0140647; GO:0051536; GO:0043231; GO:0051540; GO:0006091; GO:0043227; GO:0044237; GO:0005488; GO:0005737; GO:0008152; GO:0043229; GO:0016491; GO:0043226; GO:0005622	2Fe-2S ferredoxin-type domain-containing protein
Solyc01g008470	A0A3Q7E9V7	GO:0005783; GO:0005789; GO:0016020; GO:0031204; GO:0030176; GO:0015031; GO:0031227; GO:0045184; GO:0031301; GO:0008104; GO:0031300; GO:0070727; GO:0051641; GO:0098827; GO:0033036; GO:0042175; GO:0071705; GO:0071702; GO:0031984; GO:0012505; GO:0006620; GO:0031090; GO:0006810; GO:0043231; GO:0051234; GO:0043227; GO:0051179; GO:0045047; GO:0005737; GO:0072599; GO:0043229; GO:0006612; GO:0043226; GO:…	Translocation protein SEC62
Solyc01g008480	NA	GO:0003729; GO:1990904; GO:0006412; GO:0003735; GO:0043043; GO:0005840; GO:0003723; GO:0006518; GO:0032991; GO:0005198; GO:0043604; GO:0043232; GO:0043603; GO:0043228; GO:0003676; GO:0034645; GO:0043229; GO:1901363; GO:0009059; GO:0043226; GO:0097159; GO:0010467; GO:0005622; GO:0005488; GO:0044271; GO:0019538; GO:1901566; GO:0044260; GO:0044249; GO:1901576; GO:0009058; GO:0034641; GO:1901564; GO:…	Pentatricopeptide repeat-containing protein
Solyc01g008490	A0A3Q7E9W5	GO:0000978; GO:0000981; GO:0006357; GO:0016602; GO:0003700; GO:0006355; GO:0090575; GO:0140110; GO:1903506; GO:0005667; GO:2001141; GO:0003677; GO:0140513; GO:0051252; GO:0003676; GO:0005634; GO:0019219; GO:0010556; GO:0043231; GO:0000987; GO:0031326; GO:0043227; GO:0000977; GO:0009889; GO:0032991; GO:0000976; GO:0031323; GO:0001067; GO:0043229; GO:0051171; GO:0043226; GO:1990837; GO:0080090; GO:…	Nuclear transcription factor Y subunit
Solyc01g008500	A0A3Q7E920	GO:0004674; GO:0005524; GO:0006468; GO:0016020; GO:0004672; GO:0016773; GO:0036211; GO:0016021; GO:0016310; GO:0031224; GO:0016301; GO:0043412; GO:0016772; GO:0006796; GO:0140096; GO:0006793; GO:0019538; GO:0032559; GO:1901564; GO:0030554; GO:0043170; GO:0035639; GO:0006807; GO:0032555; GO:0044238; GO:0017076; GO:0044237; GO:0032553; GO:0071704; GO:0097367; GO:0008152; GO:0043168; GO:0000166; GO:…	Protein kinase domain-containing protein
Solyc01g008510	NA	GO:0016021; GO:0031224; GO:0016020	Photosystem II 5 kDa protein, chloroplastic
Solyc01g008520	A0A3Q7E941	GO:0000724; GO:0005657; GO:0033063	RECA_2 domain-containing protein
Solyc01g008530	A0A3Q7E8Y5	GO:0016616; GO:0016614; GO:0016491; GO:0016621; GO:0052747; GO:0045551; GO:0003824; GO:0016620; GO:0016903	NAD-dependent epimerase/dehydratase domain-containing protein
Solyc01g008540	NA	GO:0008152,GO:0044237	Cinnamoyl CoA reductase-like protein-binding domain
Solyc01g008550	NA	GO:0008152,GO:0044237; GO:0016621; GO:0016616; GO:0016614; GO:0016491; GO:0052747; GO:0045551; GO:0016620; GO:0016903; GO:0003824	Cinnamoyl CoA reductase-like protein-binding domain
Solyc01g008560	A0A3Q7E928	GO:0003951; GO:0006741; GO:0016310; GO:0019674; GO:0016773; GO:0006739; GO:0016301; GO:0019359; GO:0016772; GO:0019363; GO:0016740; GO:0072525; GO:0003824; GO:0046496; GO:0019362; GO:0072524; GO:0009165; GO:1901293; GO:0009117; GO:0006753; GO:0090407; GO:0055086; GO:0019637; GO:0034654; GO:0019438; GO:0018130; GO:1901362; GO:0006796; GO:0006793; GO:0044281; GO:0044271; GO:1901566; GO:0006139; GO:…	NAD(H) kinase 1
Solyc01g008570	K4AT55	GO:0004672; GO:0005524; GO:0006468; GO:0016020	Protein kinase domain-containing protein
Solyc01g008580	K4AT56	GO:0005385; GO:0005886; GO:0016020; GO:0071577	Uncharacterized protein
Solyc01g008590	A0A3Q7E950	GO:0005385; GO:0005886; GO:0016020; GO:0071577	Uncharacterized protein
Solyc01g008600	A0A3Q7E9Z3	GO:0003723; GO:0046872; GO:0003677; GO:0043169; GO:0003676; GO:0043167; GO:1901363; GO:0097159; GO:0005488	Uncharacterized protein
Solyc01g008610	A0A3Q7E8Z4	GO:0004553; GO:0005886; GO:0005975; GO:0006952	Glucan endo-1,3-beta-D-glucosidase
Solyc01g008620	Q01412	GO:0005615; GO:0005886; GO:0005975; GO:0006952; GO:0042973; GO:0004553; GO:0046658; GO:0016798; GO:0031225; GO:0006950; GO:0031226; GO:0008422; GO:0050896; GO:0015926; GO:0044238; GO:0071944; GO:0016787; GO:0071704; GO:0003824; GO:0008152; GO:0005576	Glucan endo-1,3-beta-glucosidase A (EC 3.2.1.39) ((1->3)-beta-glucan endohydrolase A) ((1->3)-beta-glucanase A) (Acidic beta-1,3-glucanase) (Beta-1,3-endoglucanase A)
Solyc01g008640	A0A3Q7ESE9	GO:0004497; GO:0005506; GO:0016020; GO:0016705; GO:0020037	Uncharacterized protein
Solyc01g008650	A0A3Q7E959	GO:0004497; GO:0005506; GO:0016705; GO:0020037	Uncharacterized protein
Solyc01g008670	A0A3Q7E903	GO:0004497; GO:0005458; GO:0005506; GO:0005794; GO:0015297; GO:0016020; GO:0016705; GO:0020037; GO:0046906; GO:0046914; GO:0016491; GO:0046872; GO:0043169; GO:0043167; GO:1901363; GO:0097159; GO:0005488; GO:0003824	TPT domain-containing protein
Solyc01g008700	A0A3Q7ESG1	GO:0008821; GO:0006259; GO:0016021; GO:0016889; GO:0090304; GO:0031224; GO:0016894; GO:0044260; GO:0016020; GO:0004520; GO:0006139; GO:0004536; GO:0006725; GO:0004519; GO:0046483; GO:0004518; GO:1901360; GO:0140097; GO:0034641; GO:0016788; GO:0043170; GO:0140640; GO:0006807; GO:0016787; GO:0044238; GO:0044237; GO:0003824; GO:0071704; GO:0008152	Uncharacterized protein
Solyc01g008710	Q8L5J1	GO:0005576; GO:0016985; GO:0071704	Mannan endo-1,4-beta-mannosidase 4 (EC 3.2.1.78) (Beta-mannanase 4) (Endo-beta-1,4-mannanase 4) (LeMAN4a) (LeMAN4i)
Solyc01g008720	NA	GO:0004553,GO:0005975	NA
Solyc01g008730	A0A3Q7EA13	GO:0003700; GO:0043565; GO:0006351; GO:0097659; GO:0032774; GO:0140110; GO:0034654; GO:0003677; GO:0016070; GO:0000976; GO:0006355; GO:0001067; GO:1903506; GO:1990837; GO:2001141; GO:0003690; GO:0051252; GO:0003676; GO:0019219; GO:1901363; GO:0010556; GO:0097159; GO:0031326; GO:0005488; GO:0009889; GO:0019438; GO:0031323; GO:0051171; GO:0018130; GO:0080090; GO:0010468; GO:1901362; GO:0060255; GO:…	DOG1 domain-containing protein
Solyc01g008740	A0A3Q7E913	GO:0004683; GO:0005509; GO:0005516; GO:0005524; GO:0005634; GO:0005737; GO:0009931; GO:0018105; GO:0035556; GO:0046777	Calcium-dependent protein kinase 17
Solyc01g008750	IPR004332, Transposase, MuDR, plant	GO:0008270	cDNA clone J013074B07 full insert sequence
Solyc01g008760	NA	GO:0016021; GO:0031224; GO:0016020	Mediator-associated protein 2
Solyc01g008770	A0A3Q7E917	GO:0007165; GO:0023052; GO:0007154; GO:0051716; GO:0050896; GO:0050794; GO:0050789; GO:0065007	Rho-GAP domain-containing protein
Solyc01g008780	A0A3Q7E961	GO:0004623; GO:0006644; GO:0050482; GO:1903963; GO:0004620; GO:0032309; GO:0016298; GO:0071715; GO:0052689; GO:0015909; GO:0016788; GO:0015908; GO:0016787; GO:0015718; GO:0003824; GO:0006869; GO:0010876; GO:0046942; GO:0015711; GO:0046903; GO:0015849; GO:0006820; GO:0033036; GO:0044255; GO:0006629; GO:0071702; GO:0019637; GO:0006811; GO:0006796; GO:0006793; GO:0006810; GO:0051234; GO:0051179; GO:…	Uncharacterized protein
Solyc01g008790	A0A3Q7ESI1	GO:0009395; GO:0016788; GO:0016787; GO:0044242; GO:0016042; GO:0003824; GO:0046434; GO:0006644; GO:0044255; GO:0044248; GO:0006629; GO:1901575; GO:0009056; GO:0019637; GO:0006796; GO:0006793	Non-specific phospholipase C2
Solyc01g008800	A0A3Q7E985	GO:0007165; GO:0043531; GO:0046872; GO:0050832	ADP-ribosyl cyclase/cyclic ADP-ribose hydrolase (EC 3.2.2.6)
Solyc01g008810	IPR018957, Zinc finger, C3HC4 RING-type	GO:0008270; GO:0046872; GO:0043169; GO:0043167; GO:0005488	Zinc finger family protein
Solyc01g008820	A0A3Q7ESI2	GO:0006465; GO:0033619; GO:0042500; GO:0098553; GO:0098554; GO:0004190; GO:0071458; GO:0070001; GO:0004175; GO:0071556; GO:0016485; GO:0008233; GO:0051604; GO:0098576; GO:0006508; GO:0140096; GO:0098562; GO:0006518; GO:0016787; GO:0030176; GO:0043603; GO:0031227; GO:0003824; GO:0010467; GO:0098552; GO:0019538; GO:0031301; GO:0031300; GO:0005789; GO:0098827; GO:0042175; GO:0005783; GO:0031984; GO:…	Uncharacterized protein
Solyc01g008830	A0A3Q7E989	GO:0005507; GO:0005576; GO:0008447; GO:0016491; GO:0016682; GO:0016679; GO:0046914; GO:0046872; GO:0043169; GO:0043167; GO:0005488; GO:0003824	L-ascorbate oxidase (EC 1.10.3.3)
Solyc01g008840	A0A3Q7EA30	GO:0000338; GO:0004674; GO:0005524; GO:0006468; GO:0007165; GO:0008180; GO:0106310; GO:0070646; GO:0140513; GO:0070647; GO:0005634; GO:0006508; GO:0032991; GO:0036211; GO:0043231; GO:0043412; GO:0043227; GO:0019538; GO:0000502; GO:1905369; GO:1901564; GO:1905368; GO:0043170; GO:0043229; GO:0006807; GO:0043226; GO:0044238; GO:0140535; GO:0071704; GO:1902494; GO:0008152; GO:0005622	non-specific serine/threonine protein kinase (EC 2.7.11.1)
Solyc01g008850	A0A3Q7EA30	GO:0000338; GO:0004674; GO:0005524; GO:0006468; GO:0007165; GO:0008180; GO:0106310; GO:0004672; GO:0036211; GO:0016773; GO:0016301; GO:0023052; GO:0016310; GO:0016772; GO:0007154; GO:0140096; GO:0043412; GO:0051716; GO:0032559; GO:0006796; GO:0030554; GO:0050896; GO:0035639; GO:0006793; GO:0032555; GO:0017076; GO:0050794; GO:0032553; GO:0050789; GO:0097367; GO:0019538; GO:0043168; GO:0065007; GO:…	non-specific serine/threonine protein kinase (EC 2.7.11.1)
Solyc01g008860	NA	GO:0004672,GO:0005524,GO:0006468	NA
Solyc01g008870	A0A3Q7E978	GO:0004672; GO:0005524; GO:0006468	Protein kinase domain-containing protein
Solyc01g008890	A0A3Q7E9A4	GO:0003677; GO:0003700; GO:0005634; GO:0006952; GO:0140110; GO:0006950; GO:0043231; GO:0006355; GO:0043227; GO:1903506; GO:0003676; GO:0043229; GO:2001141; GO:0043226; GO:1901363; GO:0051252; GO:0097159; GO:0005622; GO:0019219; GO:0005488; GO:0010556; GO:0031326; GO:0009889; GO:0031323; GO:0051171; GO:0080090; GO:0010468; GO:0060255; GO:0019222; GO:0050896; GO:0050794; GO:0050789; GO:0065007	AP2/ERF domain-containing protein
Solyc01g008900	A0A3Q7EA38	GO:0019148; GO:0008152; GO:0016846; GO:0016829	PALP domain-containing protein
Solyc01g008910	A0A3Q7E947	GO:0003700; GO:0005634; GO:0006355; GO:0043565; GO:0009739; GO:0033993; GO:0140110; GO:0043231; GO:0009725; GO:0043227; GO:0009719; GO:0043229; GO:0003677; GO:1901700; GO:0043226; GO:0010033; GO:0005622; GO:0042221; GO:1903506; GO:2001141; GO:0051252; GO:0019219; GO:0010556; GO:0031326; GO:0009889; GO:0031323; GO:0051171; GO:0080090; GO:0010468; GO:0060255; GO:0019222; GO:0050896; GO:0050794; GO:…	GRAS domain-containing protein
Solyc01g008920	A0A3Q7EA43	GO:0016616; GO:0035449; GO:0035451; GO:0016614; GO:0035448; GO:0016491; GO:0098572; GO:0003824; GO:0035452; GO:0031312; GO:0019898; GO:0098552; GO:0055035; GO:0031976; GO:0042170; GO:0009526; GO:0042651; GO:0034357; GO:0009579; GO:0031984; GO:0009536; GO:0031967; GO:0031975; GO:0031090; GO:0043231; GO:0043227; GO:0005737; GO:0043229; GO:0043226; GO:0005622	NAD(P)-binding domain-containing protein
Solyc01g008930	A0A3Q7E952	GO:0010024; GO:0016636; GO:0050897; GO:0009507; GO:0051202; GO:0009536; GO:0043650; GO:0016627; GO:0033014; GO:0046914; GO:0033013; GO:0050619; GO:0043648; GO:0016491; GO:0046394; GO:0046872; GO:0016053; GO:0043169; GO:0044283; GO:0043167; GO:0019752; GO:0005488; GO:0043436; GO:0003824; GO:0019438; GO:0006082; GO:0018130; GO:1901362; GO:0044281; GO:0044271; GO:1901566; GO:0010019; GO:0006725; GO:…	Phytochromobilin:ferredoxin oxidoreductase, chloroplastic
Solyc01g008950	A0A3Q7E957	GO:0005509; GO:0046872; GO:0043169; GO:0043167; GO:0005488	EF-hand domain-containing protein
Solyc01g008960	K4AT92	GO:0003723; GO:0004521; GO:0005737; GO:0035194; GO:0051607; GO:1990904; GO:0003676; GO:0140546; GO:0032991; GO:0009615; GO:0004540; GO:0031047; GO:1901363; GO:0098542; GO:0097159; GO:0006952; GO:0004519; GO:0010629; GO:0004518; GO:0051707; GO:0140098; GO:0043207; GO:0016788; GO:0009607; GO:0005488; GO:0010605; GO:0140640; GO:0009892; GO:0048519; GO:0016787; GO:0044419; GO:0009605; GO:0006950; GO:…	AGO4A
Solyc01g008970	NA	GO:0000166,GO:0003676; GO:0003723; GO:0051028; GO:0003676; GO:0050658; GO:1901363; GO:0051236; GO:0097159; GO:0050657; GO:0005488; GO:0006403; GO:0015931	Heterogeneous nuclear ribonucleoprotein A3-like protein 2
Solyc01g008980	A0A3Q7E9C4	GO:0003700; GO:0005634; GO:0016020; GO:0045893; GO:1903508; GO:0140110; GO:0043231; GO:1902680; GO:0043227; GO:0051254; GO:0043229; GO:0010557; GO:0043226; GO:0031328; GO:0005622; GO:0045935; GO:0009891; GO:0031325; GO:0051173; GO:0010604; GO:0009893; GO:0048522; GO:0048518; GO:0006355; GO:1903506; GO:2001141; GO:0051252; GO:0019219; GO:0010556; GO:0031326; GO:0009889; GO:0031323; GO:0051171; GO:…	BZIP domain-containing protein
Solyc01g008990	A0A3Q7ESM0	GO:0000445; GO:0006397; GO:0006406; GO:0000346; GO:0016071; GO:0000347; GO:0006396; GO:0140513; GO:0016070; GO:0005634; GO:0090304; GO:0032991; GO:0010467; GO:0043231; GO:0043227; GO:0006139; GO:0006405; GO:0043229; GO:0051168; GO:0043226; GO:0006725; GO:0005622; GO:0046483; GO:1901360; GO:0051028; GO:0050658; GO:0051236; GO:0050657; GO:0006403; GO:0006913; GO:0051169; GO:0015931; GO:0034641; GO:…	THO complex subunit 7A
Solyc01g009000	A0A3Q7E9C8	GO:0046872; GO:0061630; GO:0016567; GO:0061659; GO:0032446; GO:0004842; GO:0070647; GO:0019787; GO:0036211; GO:0043412; GO:0140096; GO:0019538; GO:0043169; GO:1901564; GO:0016740; GO:0043170; GO:0043167; GO:0006807; GO:0044238; GO:0005488; GO:0071704; GO:0003824; GO:0008152	RING-type E3 ubiquitin transferase (EC 2.3.2.27)
Solyc01g009010	A0A3Q7EA63	GO:0005524; GO:0016114; GO:0050515; GO:0006721; GO:0016773; GO:0008299; GO:0016301; GO:0006720; GO:0016772; GO:0008610; GO:0044255; GO:0032559; GO:0006629; GO:0030554; GO:0035639; GO:0016310; GO:0032555; GO:0006796; GO:0017076; GO:0006793; GO:0032553; GO:0044249; GO:0097367; GO:1901576; GO:0043168; GO:0009058; GO:0000166; GO:0044238; GO:1901265; GO:0044237; GO:0036094; GO:0071704; GO:0016740; GO:…	4-(cytidine 5'-diphospho)-2-C-methyl-D-erythritol kinase (EC 2.7.1.148) (4-(cytidine-5'-diphospho)-2-C-methyl-D-erythritol kinase)
Solyc01g009020	A0A3Q7E9D3	GO:0004869; GO:0010466; GO:0010951; GO:0004866; GO:0061135; GO:0045861; GO:0030414; GO:0052548; GO:0061134; GO:0051346; GO:0052547; GO:0004857; GO:0030162; GO:0030234; GO:0051248; GO:0098772; GO:0051336; GO:0043086; GO:0044092; GO:0051172; GO:0051246; GO:0050790; GO:0065009; GO:0010605; GO:0009892; GO:0048519; GO:0051171; GO:0080090; GO:0060255; GO:0019222; GO:0050789; GO:0065007	Cysteine proteinase inhibitor
Solyc01g009030	A0A3Q7EA68	GO:0005741; GO:0005739; GO:0019375; GO:0043231; GO:0050665; GO:0043227; GO:1903409; GO:0019374; GO:0031968; GO:0042743; GO:0005737; GO:0072593; GO:0043229; GO:0009247; GO:0043226; GO:0006664; GO:0098588; GO:0046467; GO:0019867; GO:0006643; GO:0031966; GO:1903509; GO:0005740; GO:0008610; GO:0005622; GO:0044255; GO:0031967; GO:0006629; GO:0031975; GO:1901137; GO:0031090; GO:1901135; GO:0016021; GO:…	Protein DGS1, mitochondrial
Solyc01g009040	A0A3Q7E976	GO:0000079; GO:0000307; GO:0005634; GO:0005737; GO:0016538; GO:0044772; GO:0051301	Cyclin N-terminal domain-containing protein
Solyc01g009050	A0A3Q7E9C5	GO:0005524; GO:0005737; GO:0005829; GO:0006777; GO:0018315; GO:0032324; GO:0046872; GO:0061598; GO:0061599; GO:0019720; GO:0070566; GO:0043545; GO:0016779; GO:0051189; GO:0016772; GO:0090407; GO:0019637; GO:0032559; GO:0018130; GO:0030554; GO:1901362; GO:0035639; GO:0006796; GO:0032555; GO:0006793; GO:0017076; GO:0032553; GO:0042040; GO:0097367; GO:0019538; GO:0043169; GO:1901566; GO:0043168; GO:…	Molybdopterin biosynthesis protein CNX1 (Molybdenum cofactor biosynthesis enzyme CNX1) [Includes: Molybdopterin molybdenumtransferase (MPT Mo-transferase) (EC 2.10.1.1) (Domain E); Molybdopterin adenylyltransferase (MPT adenylyltransferase) (EC 2.7.7.75) (Domain G)]
Solyc01g009060	A0A3Q7ESN5	GO:0016567; GO:0071472; GO:0009651; GO:0071470; GO:0006970; GO:0071214; GO:0104004; GO:0062197; GO:0009628; GO:0032446; GO:0070647; GO:0070887; GO:0033554; GO:0042221; GO:0006950; GO:0036211; GO:0043412; GO:0051716; GO:0050896; GO:0019538; GO:1901564; GO:0043170; GO:0006807; GO:0044238; GO:0071704; GO:0008152	BTB domain-containing protein
Solyc01g009070	A0A3Q7E9E5	GO:0000976; GO:0006355; GO:0010597; GO:0019372; GO:0001067; GO:0006690; GO:1990837; GO:0003690; GO:0006631; GO:0043565; GO:0032787; GO:0044255; GO:0003677; GO:0006629; GO:0003676; GO:0019752; GO:1901363; GO:0043436; GO:0097159; GO:0006082; GO:0005488; GO:0044281; GO:0044238; GO:0044237; GO:0071704; GO:0008152	Transcription factor GAMYB-like
Solyc01g009080	A0A3Q7EA78	GO:0003729; GO:0009570; GO:0003723; GO:0009532; GO:0003676; GO:1901363; GO:0097159; GO:0052662; GO:0016713; GO:0005488; GO:0004674; GO:0004672	FHA domain-containing protein
Solyc01g009090	A0A3Q7E988	GO:0006397; GO:0016604; GO:0031053; GO:0005634; GO:0016071; GO:0043231; GO:0006396; GO:0043227; GO:0016070; GO:0043229; GO:0090304; GO:0043226; GO:0010467; GO:0005622; GO:0006139; GO:0005654; GO:0006725; GO:0031981; GO:0046483; GO:0070013; GO:0035196; GO:0043233; GO:1901360; GO:0031974; GO:0070918; GO:0010445; GO:0034641; GO:0043170; GO:0031047; GO:0006807; GO:0010629; GO:0044238; GO:0010605; GO:…	C2H2-type domain-containing protein
Solyc01g009100	A0A3Q7E9D6	GO:0003723; GO:0003735; GO:0022625; GO:0022626; GO:0015934; GO:0005198; GO:0044391; GO:0003676; GO:0005829; GO:1901363; GO:1990904; GO:0097159; GO:0005840; GO:0005488; GO:0032991; GO:0043232; GO:0043228; GO:0005737; GO:0043229; GO:0043226; GO:0005622	Ribosomal protein L7Ae/L30e/S12e/Gadd45 domain-containing protein
Solyc01g009120	A0A3Q7E993	GO:0000118; GO:0000122; GO:0004407; GO:0005737; GO:0006325; GO:0016575; GO:0033558; GO:0016043; GO:0005654; GO:0019213; GO:0071840; GO:0031981; GO:0016811; GO:0006476; GO:0140513; GO:0016810; GO:0035601; GO:0070013; GO:0140096; GO:0098732; GO:0043233; GO:0016787; GO:0031974; GO:0042903; GO:0005634; GO:0016570; GO:0051721; GO:0009570; GO:0090042; GO:0043621; GO:0009532; GO:0030186; GO:0043014; GO:…	Histone deacetylase domain-containing protein
Solyc01g009145	NA	GO:0016021; GO:0031224; GO:0016020	Cobalt-zinc-cadmium resistance protein CzcD
Solyc01g009150	A0A3Q7ESQ5	GO:0016020	DsbD_2 domain-containing protein
Solyc01g009160	A0A3Q7E9G1	GO:0016020; GO:0016021; GO:0031224	Late embryogenesis abundant protein LEA-2 subgroup domain-containing protein
Solyc01g009170	A0A3Q7ESQ9	GO:0003677; GO:0003700; GO:0005634; GO:0009873; GO:0071369; GO:0140110; GO:0043231; GO:0009723; GO:0043227; GO:0009755; GO:0043229; GO:0003676; GO:0032870; GO:0043226; GO:0009725; GO:0005622; GO:0071495; GO:0009719; GO:0071310; GO:0010033; GO:0070887; GO:0000160; GO:0042221; GO:0035556; GO:0007165; GO:0023052; GO:0007154; GO:0006355; GO:1903506; GO:2001141; GO:0051252; GO:0019219; GO:0010556; GO:…	Uncharacterized protein
Solyc01g009180	A0A3Q7E9H1	GO:0003871; GO:0008270; GO:0009086; GO:0032259; GO:0042085; GO:0006555; GO:0008172; GO:0000097; GO:0000096; GO:0008168; GO:0009067; GO:0009066; GO:0016741; GO:0044272; GO:0046914; GO:0006790; GO:0046872; GO:1901607; GO:0043169; GO:0016740; GO:0008652; GO:0043167; GO:1901605; GO:0008705; GO:0046394; GO:0042084; GO:0016053; GO:0005488; GO:0006520; GO:0003824; GO:0044283; GO:0019752; GO:0043436; GO:…	5-methyltetrahydropteroyltriglutamate--homocysteine S-methyltransferase (EC 2.1.1.14)
Solyc01g009190	A0A3Q7EA99	GO:0003723	DRBM domain-containing protein
Solyc01g009220	A0A3Q7E9B0	GO:0016020	SHSP domain-containing protein
Solyc01g009230	NA	GO:0006124; GO:0071949; GO:0009536; GO:0051537; GO:0009507; GO:0022900; GO:0005506; GO:0006091; GO:0043231; GO:0050660; GO:0043227; GO:0019538; GO:0051536; GO:0005737; GO:1901564; GO:0051540; GO:0043229; GO:0043170; GO:0046914; GO:0043226; GO:0006807; GO:0009055; GO:0005622; GO:0044238; GO:0016491; GO:0044237; GO:0046872; GO:0071704; GO:0043169; GO:0043168; GO:0000166; GO:1901265; GO:0036094; GO:…	Indole-3-acetaldehyde oxidase-like
Solyc01g009240	A0A3Q7E9B5	GO:0008422; GO:0009251; GO:0016020	Glycoside hydrolase family 3 N-terminal domain-containing protein
Solyc01g009245	A0A3Q7E9K2	GO:0010258; GO:0010275; GO:0010257; GO:0065003; GO:0043933; GO:0022607; GO:0044085; GO:0016043; GO:0071840	Chlororespiratory reduction 42
Solyc01g009280	G8Z292	GO:0005634; GO:0009742; GO:0017018; GO:0046872; GO:0071367; GO:0004722; GO:0043231; GO:0009741; GO:0004721; GO:0043227; GO:0043401; GO:0016791; GO:0043229; GO:0071383; GO:0042578; GO:0043226; GO:0048545; GO:0016788; GO:0005622; GO:0071407; GO:0140096; GO:0071396; GO:0014070; GO:0043169; GO:0033993; GO:0016787; GO:0009755; GO:0043167; GO:0032870; GO:0005488; GO:0009725; GO:0003824; GO:0071495; GO:…	Serine/threonine-protein phosphatase (EC 3.1.3.16)
Solyc01g009290	A0A3Q7E9K8	GO:0005524; GO:0005634; GO:0005849; GO:0006378; GO:0006388; GO:0006396; GO:0051731; GO:0031124; GO:0031123; GO:0019205; GO:0140513; GO:0006397; GO:0016773; GO:0016071; GO:0016301; GO:0032991; GO:0016772; GO:0043231; GO:0016070; GO:0043227; GO:0032559; GO:0090304; GO:0043229; GO:0030554; GO:0010467; GO:0043226; GO:0035639; GO:0006139; GO:0005622; GO:0032555; GO:0006725; GO:0017076; GO:0046483; GO:…	Protein CLP1 homolog
Solyc01g009300	A0A3Q7EAC1	GO:0004674; GO:0005524; GO:0006468; GO:0007017; GO:0055028; GO:0004672; GO:0016773; GO:0036211; GO:0030981; GO:0016301; GO:0016310; GO:0005881; GO:0016772; GO:0043412; GO:0030863; GO:0140096; GO:0006796; GO:0005938; GO:0006793; GO:0005874; GO:0032559; GO:0019538; GO:0099513; GO:0030554; GO:0099512; GO:0035639; GO:0099081; GO:1901564; GO:0032555; GO:0015630; GO:0043170; GO:0017076; GO:0099080; GO:…	Protein kinase domain-containing protein
Solyc01g009310	A0A3Q7E9H9	GO:0003883; GO:0006241; GO:0016020; GO:0016126; GO:0016628; GO:0019856; GO:0042802; GO:0030176; GO:0006694; GO:0016627; GO:0031227; GO:0016125; GO:0009918; GO:0031301; GO:0008202; GO:0016491; GO:0031300; GO:1901617; GO:0005789; GO:0047598; GO:1901615; GO:0098827; GO:0003824; GO:0008610; GO:0042175; GO:0006629; GO:0005783; GO:0016132; GO:0031984; GO:0016131; GO:0012505; GO:0016129; GO:0016021; GO:…	7-dehydrocholesterol reductase
Solyc01g009320	A0A3Q7ESV3	GO:0061630	RING-type E3 ubiquitin transferase (EC 2.3.2.27)
Solyc01g009330	A0A3Q7E9L9	GO:0061630	RING-type E3 ubiquitin transferase (EC 2.3.2.27)
Solyc01g009350	IPR006941, Ribonuclease CAF1	GO:0003676,GO:0005634	CCR4-NOT transcription complex subunit 7
Solyc01g009370	A0A3Q7EAD4	GO:0004497; GO:0005506; GO:0016020; GO:0016705; GO:0020037	Uncharacterized protein
Solyc01g009380	A0A3Q7E9E7	GO:0005789; GO:0009966; GO:0010646; GO:0098827; GO:0023051; GO:0042175; GO:0048583; GO:0005783; GO:0050794; GO:0031984; GO:0050789; GO:0012505; GO:0065007; GO:0016021; GO:0031224; GO:0031090; GO:0016020; GO:0043231; GO:0043227	Nicalin
Solyc01g009390	NA	GO:0000290; GO:0008047; GO:0000932; GO:0110156; GO:0030234; GO:0036464; GO:0110154; GO:0098772; GO:0035770; GO:0000288; GO:0005737; GO:0003729; GO:0061157; GO:0099080; GO:0003723; GO:0050779; GO:0043229; GO:0042803; GO:0061014; GO:0043226; GO:0042802; GO:1903313; GO:0005622; GO:0003676; GO:0043488; GO:0043232; GO:0046983; GO:0043487; GO:0043228; GO:0061013; GO:0000956; GO:0031331; GO:0009896; GO:…	mRNA-decapping enzyme-like protein
Solyc01g009400	A0A3Q7ESX1	GO:0004601; GO:0006979; GO:0009505; GO:0020037; GO:0042744; GO:0046872; GO:0140825	peroxidase (EC 1.11.1.7)
Solyc01g009410	NA	GO:0004601,GO:0006979,GO:0020037,GO:0055114	NA
Solyc01g009420	A0A3Q7E9J6	GO:0016831; GO:0016830; GO:0016829; GO:0003824	NAD-dependent epimerase/dehydratase domain-containing protein
Solyc01g009443	NA	GO:0004222; GO:0006508; GO:0031314; GO:0008237; GO:0033615; GO:0031312; GO:0004175; GO:0034982; GO:0019898; GO:0008233; GO:0043461; GO:0005743; GO:0140096; GO:0019538; GO:0019866; GO:0046872; GO:0070071; GO:0031966; GO:0043169; GO:0007005; GO:0005740; GO:0016787; GO:1901564; GO:0031967; GO:0043167; GO:0043170; GO:0005739; GO:0016485; GO:0005488; GO:0031975; GO:0051604; GO:0031090; GO:0003824; GO:…	; Mitochondrial inner membrane protease ATP23
Solyc01g009447	NA	GO:0002182; GO:0022625; GO:0003735; GO:0002181; GO:0022626; GO:0005198; GO:0015934; GO:0006414; GO:0044391; GO:0006412; GO:0005829; GO:0043043; GO:1990904; GO:0006518; GO:0043604; GO:0005840; GO:0043603; GO:0043232; GO:0034645; GO:0032991; GO:0009059; GO:0043228; GO:0010467; GO:0005737; GO:0044271; GO:0043229; GO:0019538; GO:0043226; GO:1901566; GO:0005622; GO:0044260; GO:0044249; GO:1901576; GO:…	60S acidic ribosomal protein P2
Solyc01g009470	A0A3Q7E9G4	GO:0002182; GO:0003677; GO:0003735; GO:0003950; GO:0004222; GO:0005730; GO:0006302; GO:0016779; GO:0022625; GO:0046872; GO:0070212; GO:1990404	Poly [ADP-ribose] polymerase (PARP) (EC 2.4.2.-)
Solyc01g009500	NA	GO:0009820; GO:0016787; GO:0003824; GO:1901564	Alpha/beta-hydrolases family protein isoform 2
Solyc01g009510	A0A3Q7EAF8	GO:0003700; GO:0005634; GO:0045893	BZIP domain-containing protein
Solyc01g009520	A0A3Q7E9H4	GO:0000470; GO:0003723; GO:0003735; GO:0006412; GO:0022625; GO:0015934; GO:0044391; GO:0043043; GO:1990904; GO:0005198; GO:0006518; GO:0043604; GO:0005840; GO:0003676; GO:0043603; GO:0032991; GO:1901363; GO:0034645; GO:0043232; GO:0097159; GO:0043228; GO:0009059; GO:0005488; GO:0010467; GO:0022626; GO:0044271; GO:0043229; GO:0019538; GO:0043226; GO:1901566; GO:0005829; GO:0044260; GO:0005622; GO:…	Ribosomal protein
Solyc01g009565	A0A3Q7E9N2	GO:0098542; GO:0016020; GO:0006952; GO:0051707; GO:0043207; GO:0009607; GO:0044419; GO:0009605; GO:0006950; GO:0050896	LRRNT_2 domain-containing protein
Solyc01g009580	A0A3Q7E9I2	GO:0005737; GO:0009908; GO:0010228	CEN-like protein 1
Solyc01g009590	Q43495	GO:0005576	Protein 108
Solyc01g009600	A0A3Q7E9N5	GO:0005737; GO:0008168; GO:0016020; GO:0032259	Methyltransferase (EC 2.1.1.-)
Solyc01g009610	A0A3Q7ET14	GO:0004864; GO:0009966; GO:0043666; GO:0010921; GO:0019212; GO:0035304; GO:0019888; GO:0035303; GO:0019208; GO:0031399; GO:0004857; GO:0019220; GO:0030234; GO:0051174; GO:0098772; GO:0051336; GO:0043086; GO:0044092; GO:0010646; GO:0023051; GO:0048583; GO:0051246; GO:0050790; GO:0065009; GO:0031323; GO:0051171; GO:0080090; GO:0060255; GO:0019222; GO:0050794; GO:0050789; GO:0065007	Protein phosphatase inhibitor 2
Solyc01g009620	A0A3Q7E9T3	GO:0003729; GO:0005849; GO:0006378; GO:0006397; GO:0043631; GO:0140513; GO:0003723; GO:0031124; GO:0005634; GO:0003676; GO:0031123; GO:0032991; GO:1901363; GO:0043231; GO:0097159; GO:0016071; GO:0043227; GO:0005488; GO:0006396; GO:0043229; GO:0016070; GO:0043226; GO:0090304; GO:0005622; GO:0010467; GO:0005737; GO:0006139; GO:0006725; GO:0046483; GO:1901360; GO:0034641; GO:0043170; GO:0006807; GO:…	Pre-mRNA cleavage factor Im 25 kDa subunit
Solyc01g009630	A0A3Q7EAH8	GO:0003729; GO:0005849; GO:0006378; GO:0006397; GO:0043631; GO:0140513; GO:0003723; GO:0031124; GO:0005634; GO:0003676; GO:0031123; GO:0032991; GO:1901363; GO:0043231; GO:0097159; GO:0016071; GO:0043227; GO:0005488; GO:0006396; GO:0043229; GO:0016070; GO:0043226; GO:0090304; GO:0005622; GO:0010467; GO:0005737; GO:0006139; GO:0006725; GO:0046483; GO:1901360; GO:0034641; GO:0043170; GO:0006807; GO:…	Pre-mRNA cleavage factor Im 25 kDa subunit
Solyc01g009640	A0A3Q7ET18	GO:0004650; GO:0005975	Polygalacturonase
Solyc01g009660	A0A3Q7E9L0	GO:0009737	Uncharacterized protein
Solyc01g009670	A0A3Q7E9Q8	GO:0001680; GO:0003723; GO:0016779; GO:0042780; GO:0016772; GO:0031123; GO:0008033; GO:0016740; GO:0034470; GO:0003676; GO:0006399; GO:1901363; GO:0034660; GO:0097159; GO:0006396; GO:0005488; GO:0016070; GO:0003824; GO:0090304; GO:0010467; GO:0006139; GO:0006725; GO:0046483; GO:1901360; GO:0034641; GO:0043170; GO:0006807; GO:0044238; GO:0044237; GO:0071704; GO:0008152	PolyA_pol domain-containing protein
Solyc01g009690	Y12640	GO:0005886; GO:0050832; GO:0009620; GO:0071944; GO:0098542; GO:0016021; GO:0006952; GO:0031224; GO:0051707; GO:0016020; GO:0043207; GO:0009607; GO:0044419; GO:0009605; GO:0006950; GO:0050896	Cf-4A protein
Solyc01g009750	A0A3Q7EAK2	GO:0005886; GO:0071944; GO:0016020	CYSTM domain-containing protein
Solyc01g009760	NA	GO:0098755; GO:0010231; GO:0097437; GO:0010162; GO:0009845; GO:0022611; GO:0090351; GO:0010431; GO:0010029; GO:1900140; GO:0009793; GO:0048316; GO:0048580; GO:0010154; GO:0009737; GO:0071695; GO:0021700; GO:0097305; GO:0048608; GO:0061458; GO:0009791; GO:0033993; GO:0048609; GO:0032504; GO:0009790; GO:2000026; GO:0003006; GO:0009725; GO:0051239; GO:0009719; GO:1901700; GO:0022414; GO:0000003; GO:…	GRAM domain-containing protein
Solyc01g009770	IPR001202, WW/Rsp5/WWP	GO:0005515; GO:0004386; GO:0140657; GO:0140640; GO:0003824	Major ampullate spidroin 2-2
Solyc01g009780	A0A3Q7ET42	GO:0008270; GO:0016020; GO:0046872; GO:0043169; GO:0043167; GO:0046914; GO:0005488	LITAF domain-containing protein
Solyc01g009810	A0A3Q7ET47	GO:0098542; GO:0016301; GO:0006952; GO:0016772; GO:0016310; GO:0016740; GO:0051707; GO:0004675; GO:0043207; GO:0019199; GO:0009607; GO:0005102; GO:0044419; GO:0004674; GO:0009605; GO:0004888; GO:0006796; GO:0038023; GO:0006793; GO:0060089; GO:0006950; GO:0003824; GO:0050896; GO:0004672; GO:0007178; GO:0005515; GO:0007167; GO:0016773; GO:0050832; GO:0009620; GO:0007166; GO:0044237; GO:0006468; GO:…	Leucine-rich repeat-containing N-terminal plant-type domain-containing protein
Solyc01g009820	NA	GO:0005737; GO:0004523; GO:0090502; GO:0005622; GO:0016891; GO:0090501; GO:0016893; GO:0090305; GO:0004521; GO:0004540; GO:0004519; GO:0004518; GO:0140098	BAR domain-containing protein
Solyc01g009830	A0A3Q7EAL8	GO:0005461; GO:0005462; GO:0005463; GO:0005794; GO:0015297; GO:0016020	Sugar phosphate transporter domain-containing protein
Solyc01g009860	Q43521	GO:0003677; GO:0009651; GO:0009737; GO:0010089; GO:0010150; GO:0045892; GO:0006355; GO:1903506; GO:0003676; GO:2001141; GO:1901363; GO:0051252; GO:0097159; GO:0019219; GO:0005488; GO:0010556; GO:0031326; GO:0009889; GO:0031323; GO:0051171; GO:0080090; GO:0010468; GO:0060255; GO:0019222; GO:0050794; GO:0050789; GO:0065007; GO:0090693	Unknown protein
Solyc01g009870	A0A3Q7E9Y2	GO:0006071; GO:0008889; GO:0046475	glycerophosphodiester phosphodiesterase (EC 3.1.4.46)
Solyc01g009880	A0A3Q7EAM7	GO:0000145; GO:0005546; GO:0006887; GO:0015031	Exocyst subunit Exo70 family protein
Solyc01g009890	A0A3Q7E9S4	GO:0005623, GO:0009055, GO:0015035, GO:0022900, GO:0045454, GO:0055114	Glutaredoxin domain-containing protein
Solyc01g009900	A0A3Q7E9U8	GO:0005524,GO:0009507	Glutaredoxin domain-containing protein
Solyc01g009910	A0A3Q7ET65	GO:0005515	Glutaredoxin domain-containing protein
Solyc01g009940	K4ATI9	GO:0016810	Amidohydrolase-related domain-containing protein
Solyc01g009960	A0A3Q7EAP3	GO:0006631; GO:0006633; GO:0009507; GO:0045300; GO:0046872	Acyl-[acyl-carrier-protein] desaturase (EC 1.14.19.-)
Solyc01g009970	A0A3Q7E9U0	GO:0005737; GO:0016787; GO:0016831; GO:0019748; GO:0016830; GO:0016829; GO:0003824	Amidohydrolase-related domain-containing protein
Solyc01g009990	A0A3Q7EA02	GO:0000413; GO:0003755; GO:0005737; GO:0006457; GO:0016018; GO:0018208; GO:0016859; GO:0016853; GO:0018193; GO:0140096; GO:0036211; GO:0043412; GO:0042277; GO:0019538; GO:0033218; GO:1901564; GO:0003824; GO:0043170; GO:0006807; GO:0044238; GO:0071704; GO:0008152	Peptidyl-prolyl cis-trans isomerase (PPIase) (EC 5.2.1.8)
Solyc01g010000	A0A3Q7EAQ2	GO:0009536; GO:0016597; GO:0016779; GO:0016772; GO:0008773; GO:0070569; GO:0016740; GO:0140096; GO:0003824	ACT domain-containing protein ACR (Protein ACT DOMAIN REPEATS)
Solyc01g010020	A0A3Q7EA08	GO:0005509; GO:0050790; GO:0046872; GO:0065009; GO:0043169; GO:0065007; GO:0043167; GO:0030234; GO:0098772; GO:0005488	EF-hand domain-containing protein
Solyc01g010030	A0A3Q7EAQ8	GO:0004672; GO:0005524; GO:0006468; GO:0016020; GO:0016021; GO:0016773; GO:0036211; GO:0031224; GO:0004674; GO:0016310; GO:0016301; GO:0043412; GO:0016772; GO:0006796; GO:0140096; GO:0006793; GO:0019538; GO:0032559; GO:1901564; GO:0030554; GO:0043170; GO:0035639; GO:0006807; GO:0032555; GO:0044238; GO:0017076; GO:0044237; GO:0032553; GO:0071704; GO:0097367; GO:0008152; GO:0043168; GO:0000166; GO:…	Protein kinase domain-containing protein
Solyc01g010040	A0A3Q7EAR4	GO:0016020	Uncharacterized protein
Solyc01g010050	A0A3Q7E9Y1	GO:0004014; GO:0005829; GO:0006597; GO:0008295; GO:0008215; GO:0016831; GO:0016830; GO:0008216; GO:0016829; GO:0006596; GO:0003824; GO:0006595; GO:0042401; GO:0009309; GO:0006576; GO:0044106; GO:0009308; GO:0044271; GO:1901566; GO:0044249; GO:1901576; GO:0009058; GO:0034641; GO:1901564; GO:0006807; GO:0044237; GO:0071704; GO:0008152	S-adenosylmethionine decarboxylase proenzyme (EC 4.1.1.50)
Solyc01g010060	NA	GO:0016021; GO:0031224; GO:0016020	unknown
Solyc01g010080	A0A3Q7ET97	GO:0005249; GO:0016020; GO:0034765	Potassium channel
Solyc01g010130	A0A3Q7ETA6	GO:0003700; GO:0005634; GO:0046983; GO:0006355; GO:0005515; GO:1903506; GO:0043231; GO:2001141; GO:0043227; GO:0051252; GO:0043229; GO:0140110; GO:0019219; GO:0043226; GO:0005488; GO:0010556; GO:0005622; GO:0031326; GO:0009889; GO:0031323; GO:0051171; GO:0080090; GO:0010468; GO:0060255; GO:0019222; GO:0050794; GO:0050789; GO:0065007	BHLH domain-containing protein
Solyc01g010140	K4ATK9	GO:0005886; GO:0009786	Protein TSSC4
Solyc01g010150	A0A3Q7E9Z7	GO:0009536; GO:0016597; GO:0016772; GO:0016310; GO:0016779; GO:0006796; GO:0016740; GO:0006793; GO:0016301; GO:0003824	ACT domain-containing protein ACR (Protein ACT DOMAIN REPEATS)
Solyc01g010160	A0A3Q7ETB1	GO:0005975; GO:0008422	Thioglucosidase
Solyc01g010185	NA	GO:0016021; GO:0031224; GO:0016020	Retrovirus-related Pol polyprotein from transposon TNT 1-94
Solyc01g010215	NA	GO:0016021; GO:0031224; GO:0016020	Retrovirus-related Pol polyprotein from transposon TNT 1-94
Solyc01g010230	NA	GO:0016021; GO:0031224; GO:0016020	Small integral membrane protein 13
Solyc01g010240	A0A3Q7EA62	GO:0003677; GO:0005634; GO:0010582; GO:0045165; GO:0048366; GO:0048479	Uncharacterized protein
Solyc01g010250	A0A3Q7EAV5	GO:0005737; GO:0005975; GO:0009051; GO:0017057; GO:0006098; GO:0006740; GO:0052689; GO:0051156; GO:0016788; GO:0006739; GO:0016787; GO:0046496; GO:0003824; GO:0019362; GO:0072524; GO:0009117; GO:0006753; GO:0055086; GO:0006091; GO:0019637; GO:1901135; GO:0006796; GO:0006793; GO:0044281; GO:0006139; GO:0006725; GO:0046483; GO:1901360; GO:0034641; GO:1901564; GO:0006807; GO:0044238; GO:0044237; GO:…	Probable 6-phosphogluconolactonase (EC 3.1.1.31)
Solyc01g010260	A0A3Q7E9Z5	GO:0004497; GO:0005506; GO:0016020; GO:0016705; GO:0020037	Uncharacterized protein
Solyc01g010270	A0A3Q7EA22	GO:0010005; GO:0043622; GO:0031122; GO:0055028; GO:0030865; GO:0030981; GO:0000226; GO:0005881; GO:0097435; GO:0030863; GO:0007017; GO:0005938; GO:0007010; GO:0005874; GO:0006996; GO:0099513; GO:0016043; GO:0099512; GO:0071840; GO:0099081; GO:0015630; GO:0099080; GO:0005856; GO:0043232; GO:0043228; GO:0071944; GO:0005737; GO:0043229; GO:0043226	Protein SPIRAL1-like 1
Solyc01g010290	A0A3Q7EA72	GO:0005274; GO:0015505; GO:0016020; GO:0071705; GO:0016021; GO:0015720; GO:0031224; GO:0022857; GO:0015857; GO:0005215; GO:1903791; GO:0015210; GO:1904082; GO:0015391; GO:0055085; GO:0006810; GO:0005350; GO:0051234; GO:0015295; GO:0051179; GO:0015205; GO:0072531; GO:0042887; GO:0015855; GO:0015294; GO:0015851; GO:0015293; GO:0042886; GO:0015291; GO:0015078; GO:0071702; GO:0022853; GO:0022890; GO:…	Uncharacterized protein
Solyc01g010310	NA	GO:0031225; GO:0031224; GO:0016020	PLASMODESMATA CALLOSE-BINDING PROTEIN 3-like
Solyc01g010360	A0A3Q7EAX2	GO:0005737; GO:0007165	14-3-3 domain-containing protein
Solyc01g010370	A0A3Q7EA15	GO:0005737; GO:0008168; GO:0016020; GO:0032259; GO:0016021; GO:0016741; GO:0031224; GO:0008152; GO:0016740; GO:0003824	Methyltransferase (EC 2.1.1.-)
Solyc01g010390	A0A3Q7EAX7	GO:0005975; GO:0008422; GO:0004553; GO:0016798; GO:0044238; GO:0071704; GO:0015926; GO:0008152; GO:0016787; GO:0003824; GO:0102483	Beta-glucosidase 40
Solyc01g010410	IPR007087, Zinc finger, C2H2-type	GO:0005622	Cys2/His2 zinc-finger transcription factor
Solyc01g010430	NA	GO:0016021; GO:0031224; GO:0016020	DUF569 domain-containing protein
Solyc01g010460	NA	GO:0009507; GO:0009536; GO:0043231; GO:0043227; GO:0005737; GO:0043229; GO:0043226; GO:0005622	Isoamylase N-terminal domain containing protein
Solyc01g010470	NA	GO:0009507; GO:0009536; GO:0043231; GO:0043227; GO:0005737; GO:0043229; GO:0043226; GO:0005622	5'-amp-activated protein kinase subunit beta-2
Solyc01g010480	A0A3Q7EA60	GO:0005634; GO:0009637; GO:0009881; GO:0009416; GO:0038023; GO:0009314; GO:0060089; GO:0009628; GO:0050896	LOV domain-containing protein
Solyc01g010490	A0A3Q7ETH4	GO:0004497; GO:0005506; GO:0016705; GO:0020037	Cytochrome P450
Solyc01g010500	A0A3Q7EAZ6	GO:0098542	F-box domain-containing protein
Solyc01g010510	NA	GO:0016021; GO:0031224; GO:0016020	Pentatricopeptide repeat-containing protein
Solyc01g010520	NA	GO:0004180; GO:0008238; GO:0008233; GO:0004386; GO:0140096; GO:0140657; GO:0140640; GO:0016787; GO:0003824; GO:0003677	Angiotensin-converting enzyme 2
Solyc01g010530	A0A3Q7EA42	GO:0006817; GO:0015145; GO:0015293; GO:0016020; GO:0050896	Major facilitator superfamily (MFS) profile domain-containing protein
Solyc01g010540	K4ATQ2	GO:0003735; GO:0006412; GO:0015935; GO:0019843; GO:0022627; GO:0042274; GO:0044391; GO:0043043; GO:1990904; GO:0003723; GO:0006518; GO:0005198; GO:0043604; GO:0005840; GO:0043603; GO:0032991; GO:0003676; GO:0034645; GO:0043232; GO:1901363; GO:0045903; GO:0043228; GO:0097159; GO:0009059; GO:0005488; GO:0010467; GO:0022626; GO:0044271; GO:0043229; GO:0019538; GO:0043226; GO:1901566; GO:0005622; GO:…	S4 RNA-binding domain-containing protein
Solyc01g010570	NA	GO:0016301; GO:0016310; GO:0016772; GO:0006796; GO:0006793; GO:0016740; GO:0044237; GO:0003824; GO:0008152	protein GAMETE CELL DEFECTIVE 1, mitochondrial
Solyc01g010580	K4ATQ2	GO:0003735; GO:0006412; GO:0015935; GO:0019843; GO:0022627; GO:0042274; GO:0044391; GO:0043043; GO:1990904; GO:0003723; GO:0006518; GO:0005198; GO:0043604; GO:0005840; GO:0043603; GO:0032991; GO:0003676; GO:0034645; GO:0043232; GO:1901363; GO:0045903; GO:0043228; GO:0097159; GO:0009059; GO:0005488; GO:0010467; GO:0022626; GO:0044271; GO:0043229; GO:0019538; GO:0043226; GO:1901566; GO:0005622; GO:…	S4 RNA-binding domain-containing protein
Solyc01g010590	K4ATQ3	GO:0000413; GO:0003755; GO:0018208; GO:0016859; GO:0018193; GO:0016853; GO:0036211; GO:0140096; GO:0043412; GO:0003824; GO:0019538; GO:1901564; GO:0043170; GO:0006807; GO:0044238; GO:0071704; GO:0008152	Peptidyl-prolyl cis-trans isomerase (PPIase) (EC 5.2.1.8)
Solyc01g010600	A0A3Q7EA51	GO:0000981; GO:0005634; GO:0043565; GO:0045893	Homeobox-leucine zipper protein (HD-ZIP protein) (Homeodomain transcription factor)
Solyc01g010640	A0A3Q7ETK6	GO:0016020; GO:0016021; GO:0031224	DUF304 domain-containing protein
Solyc01g010650	A0A3Q7EAD5	GO:0000139; GO:0005459; GO:0005460; GO:0005789; GO:0015297; GO:0022857; GO:0072334; GO:0015786; GO:0030173; GO:0015291; GO:0031228; GO:0090481; GO:0030176; GO:0022804; GO:0015780; GO:0031227; GO:0055085; GO:0031301; GO:0015165; GO:0006810; GO:0031300; GO:0005338; GO:0051234; GO:0051179; GO:0005215; GO:1901264; GO:0098827; GO:0015932; GO:0015931; GO:0042175; GO:1901505; GO:0015711; GO:0005794; GO:…	UDP-galactose/UDP-glucose transporter 3
Solyc01g010660	A0A3Q7EB19	GO:0004674; GO:0005524; GO:0006468; GO:0004672; GO:0036211; GO:0016773; GO:0016310; GO:0016301; GO:0043412; GO:0016772; GO:0006796; GO:0140096; GO:0006793; GO:0019538; GO:0032559; GO:1901564; GO:0030554; GO:0043170; GO:0035639; GO:0006807; GO:0032555; GO:0044238; GO:0017076; GO:0044237; GO:0032553; GO:0071704; GO:0097367; GO:0008152; GO:0043168; GO:0000166; GO:1901265; GO:0036094; GO:0016740; GO:…	Protein kinase domain-containing protein
Solyc01g010700	NA	GO:0016301; GO:0016310; GO:0016021; GO:0016772; GO:0006796; GO:0031224; GO:0006793; GO:0016740; GO:0016020; GO:0044237	SNF1-related protein kinase regulatory subunit gamma-1-like
Solyc01g010710	A0A3Q7EAE4	GO:0004185; GO:0006508	Uncharacterized protein
Solyc01g010720	A0A3Q7EB27	GO:0004185; GO:0005576; GO:0006508	Carboxypeptidase (EC 3.4.16.-)
Solyc01g010740	A0A3Q7EAE8	GO:0030570; GO:0045490; GO:0046872	Pectate lyase (EC 4.2.2.2)
Solyc01g010750	NA	GO:0030246; GO:0090332; GO:0000428; GO:0004180; GO:0010118; GO:0030880; GO:0008238; GO:0042742; GO:0061695; GO:0008233; GO:0009617; GO:0140096; GO:0098542; GO:0016787; GO:0006952; GO:0005488	Ricin B-type lectin domain-containing protein
Solyc01g010760	A0A3Q7EA80	GO:0005741; GO:0008308; GO:0098656; GO:0005253; GO:0031968; GO:0015698; GO:0005244; GO:0098588; GO:0006820; GO:0022832; GO:0019867; GO:0034220; GO:0015103; GO:0031966; GO:0006811; GO:0022836; GO:0005740; GO:0055085; GO:0008509; GO:0031967; GO:0006810; GO:0005216; GO:0005739; GO:0051234; GO:0015267; GO:0031975; GO:0051179; GO:0022803; GO:0031090; GO:0015318; GO:0043231; GO:0015075; GO:0043227; GO:…	VDAC
Solyc01g010780	A0A3Q7ETM8	GO:0004674; GO:0005524; GO:0006468; GO:0004672; GO:0036211; GO:0016773; GO:0016310; GO:0016301; GO:0043412; GO:0016772; GO:0006796; GO:0140096; GO:0006793; GO:0019538; GO:0032559; GO:1901564; GO:0030554; GO:0043170; GO:0035639; GO:0006807; GO:0032555; GO:0044238; GO:0017076; GO:0044237; GO:0032553; GO:0071704; GO:0097367; GO:0008152; GO:0043168; GO:0000166; GO:1901265; GO:0016740; GO:0036094; GO:…	Protein kinase domain-containing protein
Solyc01g010810	A0A3Q7EAG6	GO:0005085; GO:0005634; GO:0006606; GO:0031267; GO:0015031; GO:0045184; GO:0051020; GO:0043231; GO:0008104; GO:0043227; GO:0070727; GO:0019899; GO:0051641; GO:0030695; GO:0033036; GO:0060589; GO:0071705; GO:0030234; GO:0071702; GO:0098772; GO:0006810; GO:0005515; GO:0051234; GO:0051179; GO:0051170; GO:0034504; GO:0006913; GO:0051169; GO:0072594; GO:0033365; GO:0006886; GO:0046907; GO:0051649; GO:…	Ran guanine nucleotide release factor
Solyc01g010820	A0A3Q7EB44	GO:0005634; GO:0006511; GO:0016567; GO:0031461; GO:0031625; GO:0044389; GO:0019941; GO:0000151; GO:0019899; GO:0043632; GO:1990234; GO:0051603; GO:0005515; GO:0140535; GO:0030163; GO:0005488; GO:1902494; GO:0044265; GO:0032991; GO:0009057; GO:1901565; GO:0044248; GO:0006508; GO:1901575; GO:0009056; GO:0019538; GO:0044260; GO:1901564; GO:0043170; GO:0032446; GO:0070647; GO:0006807; GO:0044238; GO:…	Cullin family profile domain-containing protein
Solyc01g010830	IPR011949, HAD-superfamily hydrolase, subfamily IA, REG-2-like	GO:0008152; GO:0016787; GO:0003824; GO:0008252	HAD-superfamily hydrolase
Solyc01g010860	A0A3Q7EAC6	GO:0005506; GO:0005789; GO:0008610; GO:0016020; GO:0016491; GO:0005783; GO:0006629; GO:0046914; GO:1901576; GO:0098827; GO:0046872; GO:0009058; GO:0042175; GO:0043169; GO:0031984; GO:0044238; GO:0043167; GO:0012505; GO:0071704; GO:0004497; GO:0016021; GO:0008152; GO:0031224; GO:0005488; GO:0009640; GO:0031090; GO:0003824; GO:0046520; GO:0046519; GO:0043231; GO:0043227; GO:0005737	Fatty acid hydroxylase domain-containing protein
Solyc01g010870	A0A3Q7ETP3	GO:0005737; GO:0008168; GO:0016020; GO:0032259; GO:0016021; GO:0016741; GO:0031224; GO:0008152; GO:0016740; GO:0003824	Methyltransferase (EC 2.1.1.-)
Solyc01g010880	A0A3Q7EAI4	GO:0004842; GO:0008270; GO:0016020; GO:0016567; GO:0016021; GO:0046914; GO:0032446; GO:0031224; GO:0046872; GO:0070647; GO:0043169; GO:0036211; GO:0043412; GO:0019787; GO:0019538; GO:0043167; GO:0005488; GO:0140096; GO:0016740	RING-CH-type domain-containing protein
Solyc01g010900	A0A3Q7EAB6	GO:0004497; GO:0005506; GO:0016705; GO:0020037	Uncharacterized protein
Solyc01g010910	A0A3Q7EAE3	GO:0000976; GO:0006355; GO:0010597	Uncharacterized protein
Solyc01g010920	NA	GO:0006004; GO:0016740; GO:0019318; GO:0016757; GO:0005996; GO:0003824; GO:0005975; GO:0044281; GO:0044238; GO:0071704; GO:0008152	O-fucosyltransferase family protein
Solyc01g010930	NA	GO:0006004; GO:0016740; GO:0019318; GO:0003824; GO:0005996; GO:0016757; GO:0005975; GO:0044281; GO:0044238; GO:0071704; GO:0008152	O-fucosyltransferase family protein
Solyc01g010940	A0A3Q7ETR0	GO:0005783; GO:0005793; GO:0005794; GO:0006886; GO:0006888; GO:0007030; GO:0016020; GO:0030134; GO:0010256; GO:0030135; GO:0048193; GO:0031410; GO:0097708; GO:0031982; GO:0016192; GO:0046907; GO:0051649; GO:0015031; GO:0012505; GO:0045184; GO:0016021; GO:0008104; GO:0031224; GO:0070727; GO:0006996; GO:0043231; GO:0051641; GO:0043227; GO:0033036; GO:0005737; GO:0071705; GO:0043229; GO:0071702; GO:…	GOLD domain-containing protein
Solyc01g010950	A0A3Q7EAK3	GO:0004674; GO:0005524; GO:0006468; GO:0004672; GO:0036211; GO:0016773; GO:0016310; GO:0016301; GO:0043412; GO:0016772; GO:0006796; GO:0140096; GO:0006793; GO:0019538; GO:0032559; GO:1901564; GO:0030554; GO:0007229; GO:0035639; GO:0043170; GO:0032555; GO:0006807; GO:0017076; GO:0007166; GO:0032553; GO:0044238; GO:0097367; GO:0044237; GO:0043168; GO:0071704; GO:0000166; GO:0007165; GO:1901265; GO:…	Protein kinase domain-containing protein
Solyc01g010970	K4ATU0	GO:0003723; GO:0004521; GO:0005737; GO:0035194; GO:0051607; GO:1990904; GO:0003676; GO:0140546; GO:0032991; GO:0009615; GO:0004540; GO:0031047; GO:1901363; GO:0098542; GO:0097159; GO:0006952; GO:0004519; GO:0010629; GO:0004518; GO:0051707; GO:0016788; GO:0043207; GO:0005488; GO:0009607; GO:0140098; GO:0010605; GO:0140640; GO:0009892; GO:0048519; GO:0016787; GO:0044419; GO:0009605; GO:0006950; GO:…	AGO7
Solyc01g010990	NA	GO:0016021; GO:0031224; GO:0016020	Son of sevenless
Solyc01g011000	Q9AXQ4	GO:0003723; GO:0003743; GO:0003746; GO:0006414; GO:0043022; GO:0045901; GO:0045905; GO:0043021; GO:0043243; GO:0006449; GO:0044877; GO:0006448; GO:0008135; GO:0045727; GO:0090079; GO:0034250; GO:0045182; GO:0010628; GO:0051130; GO:0043244; GO:0003676; GO:0051247; GO:1901363; GO:0010557; GO:0097159; GO:0006417; GO:0005488; GO:0034248; GO:2000112; GO:0031328; GO:0009891; GO:0051128; GO:0010608; GO:…	Eukaryotic translation initiation factor 5A-3 (eIF-5A-3)
Solyc01g011030	NA	GO:0004842,GO:0008270; GO:0140096; GO:0016021; GO:0016567; GO:0046872; GO:0031224; GO:0032446; GO:0043169; GO:0016020; GO:0070647; GO:0016740; GO:0043167; GO:0005488; GO:0003824; GO:0004842; GO:0019787	RING zinc finger protein-like
Solyc01g011040	A0A3Q7EB89	GO:0050832; GO:0016301; GO:0009620; GO:0016772; GO:0098542; GO:0016740; GO:0006952; GO:0051707; GO:0043207; GO:0009607; GO:0044419; GO:0009605; GO:0006950; GO:0016310; GO:0050896; GO:0006796; GO:0006793; GO:0044237	LRRNT_2 domain-containing protein
Solyc01g011050	A0A3Q7EAD9	GO:0005886; GO:0050832	Leucine-rich repeat-containing N-terminal plant-type domain-containing protein
Solyc01g011060	K4ATU8	GO:0003964; GO:0005739; GO:0006315; GO:0090615	Uncharacterized protein
Solyc01g011090	A0A3Q7ETU3	GO:0005886; GO:0045332; GO:0140326; GO:0048194; GO:0005802; GO:0006900; GO:0140303; GO:0098791; GO:0005319; GO:0000139; GO:0016050; GO:0005794; GO:0140657; GO:0034204; GO:0098588; GO:0005215; GO:0097035; GO:0031984; GO:0015914; GO:0012505; GO:0015748; GO:0031090; GO:0048193; GO:0043231; GO:0006869; GO:0043227; GO:0010876; GO:0061024; GO:0071944; GO:0016192; GO:0005737; GO:0065008; GO:0043229; GO:…	Uncharacterized protein
Solyc01g011100	A0A3Q7EAE6	GO:0000139; GO:0000287; GO:0005524; GO:0005802; GO:0005886; GO:0016887; GO:0045332; GO:0048194; GO:0140326; GO:0034204; GO:0140303; GO:0097035; GO:0098791; GO:0015914; GO:0005319; GO:0015748; GO:0005794; GO:0006869; GO:0098588; GO:0010876; GO:0017111; GO:0031984; GO:0061024; GO:0016462; GO:0012505; GO:0065008; GO:0016818; GO:0016021; GO:0033036; GO:0016817; GO:0031224; GO:0140657; GO:0071702; GO:…	Phospholipid-transporting ATPase (EC 7.6.2.1)
Solyc01g011200	A0A3Q7EBB6	GO:0004190, GO:0006508	Peptidase A1 domain-containing protein
Solyc01g011260	K4ATW4	GO:0004190, GO:0006508	Peptidase A1 domain-containing protein
Solyc01g011270	A0A3Q7EAG9	GO:0004190, GO:0006508	Uncharacterized protein
Solyc01g011300	K4ATW8	GO:0004190; GO:0006508	Xylanase inhibitor N-terminal domain-containing protein
Solyc01g011320	A0A3Q7EAR5	GO:0016020	Peptidase A1 domain-containing protein
Solyc01g011340	Q6VUQ5	GO:0000278; GO:0004722; GO:0005737; GO:0017018; GO:0007049; GO:0004721; GO:0016791; GO:0042578; GO:0016788; GO:0140096; GO:0016787; GO:0003824	Serine/threonine-protein phosphatase (EC 3.1.3.16)
Solyc01g011350	NA	GO:0003677; GO:0003676; GO:1901363; GO:0097159; GO:0005488	SANT domain-containing protein
Solyc01g011410	Q2MI44	GO:0008137; GO:0009535; GO:0019684; GO:0048038; GO:0051287	NAD(P)H-quinone oxidoreductase subunit H, chloroplastic (EC 7.1.1.-) (NAD(P)H dehydrogenase subunit H) (NADH-plastoquinone oxidoreductase 49 kDa subunit) (NADH-plastoquinone oxidoreductase subunit H)
Solyc01g011430	A0A3Q7EAJ6	GO:0004144; GO:0005886; GO:0019432; GO:0047196	Diacylglycerol O-acyltransferase
Solyc01g011470	NA	GO:0006952	NA
Solyc01g011480	A0A3Q7EBG4	GO:0009523; GO:0009767; GO:0016168	PMD domain-containing protein
Solyc01g011490	K4ATY4	GO:0004144; GO:0005886; GO:0019432; GO:0047196	Uncharacterized protein
Solyc01g011510	A0A3Q7EAK6	GO:0004029; GO:0005737; GO:0006081; GO:0016620; GO:0016903; GO:0044237; GO:0016491; GO:0071704; GO:0008152; GO:0004030; GO:0003824	Aldehyde dehydrogenase
Solyc01g011540	K4ATY9	GO:0004525; GO:0006396	RNase III domain-containing protein
Solyc01g012540	A0A3Q7EAL1	GO:0004525; GO:0006396	RNase III domain-containing protein
Solyc01g012550	A0A3Q7EAP4	GO:0004525; GO:0006396	Uncharacterized protein
Solyc01g012580	K4ATZ4	GO:0004525; GO:0006396	RNase III domain-containing protein
Solyc01g012590	K4ATZ5	GO:0090502	Uncharacterized protein
Solyc01g012650	K4AU01	GO:0004525; GO:0006396	RNase III domain-containing protein
Solyc01g012670	NA	GO:0004525,GO:0006396	NA
Solyc01g012690	K4AU05	GO:0098542	Uncharacterized protein
Solyc01g012720	A0A3Q7EBK6	GO:0004525; GO:0006396	Uncharacterized protein
Solyc01g012740	K4AU10	GO:0003723; GO:0004525; GO:0005634; GO:0005737; GO:0030422	RNase III domain-containing protein
Solyc01g012750	A0A3Q7EBL2	GO:0004029; GO:0005737; GO:0006081	Aldehyde dehydrogenase domain-containing protein
Solyc01g012760	K4AU12	GO:0004029; GO:0005737; GO:0006081	Aldehyde dehydrogenase domain-containing protein
Solyc01g013760	K4AU13	GO:0090502	Uncharacterized protein
Solyc01g013780	A0A3Q7EU59	GO:0003723; GO:0004525; GO:0005634; GO:0005737; GO:0030422	RNase III domain-containing protein
Solyc01g013790	A0A3Q7EB38	GO:0003723; GO:0004525; GO:0005634; GO:0005737; GO:0030422	Uncharacterized protein
Solyc01g013840	A0A3Q7EBM6	GO:0004525; GO:0006396	RNase III domain-containing protein
Solyc01g013850	K4AU22	GO:0003723; GO:0004525; GO:0005634; GO:0005737; GO:0030422	RNase III domain-containing protein
Solyc01g013860	A0A3Q7EB49	GO:0004525; GO:0006396	Reverse transcriptase Ty1/copia-type domain-containing protein
Solyc01g013880	K4AU25	GO:0098542	Uncharacterized protein
Solyc01g013883	NA	GO:0016491,GO:0055114	NA
Solyc01g013890	A0A3Q7EAV2	GO:0004029; GO:0005737; GO:0006081	Aldehyde dehydrogenase domain-containing protein
Solyc01g013900	A0A3Q7EBN4	GO:0004029; GO:0005737; GO:0006081	Uncharacterized protein
Solyc01g013920	K4AU29	GO:0003723; GO:0004525; GO:0005634; GO:0005737; GO:0030422	RNase III domain-containing protein
Solyc01g014020	K4AU39	GO:0005886; GO:0098542	Uncharacterized protein
Solyc01g014070	K4AU44	GO:0005886; GO:0009055	Phytocyanin domain-containing protein
Solyc01g014090	K4AU46	GO:0005783; GO:0008289	C2 domain-containing protein
Solyc01g014105	NA	GO:0006457	IRK-interacting protein
Solyc01g014150	A0A3Q7EB98	GO:0098542	Uncharacterized protein
Solyc01g014180	IPR000058, Zinc finger, AN1-type	GO:0008270; GO:0046914; GO:0003677; GO:0046872; GO:0043169; GO:0003676; GO:0043167; GO:1901363; GO:0097159; GO:0005488	Zinc finger A20 and AN1 domain-containing stress-associated protein 8
Solyc01g014210	K4AU58	GO:0005471; GO:0005743; GO:0140021; GO:1990544	ADP/ATP translocase (ADP,ATP carrier protein)
Solyc01g014230	A0A3Q7EB09	GO:0004842; GO:0005634; GO:0005737; GO:0016567; GO:0019787; GO:0032446; GO:0070647; GO:0140096; GO:0036211; GO:0016740; GO:0043412; GO:0003824; GO:0019538; GO:1901564; GO:0043170; GO:0006807; GO:0044238; GO:0071704; GO:0008152	RING-type E3 ubiquitin transferase (EC 2.3.2.27)
Solyc01g014260	K4AU63	GO:0016020	Uncharacterized protein
Solyc01g014270	A0A3Q7EUD4	GO:0016020; GO:0016021; GO:0031224	Secreted protein
Solyc01g014300	K4AU67	GO:0005886; GO:0098542	Uncharacterized protein
Solyc01g014320	A0A3Q7EB17	GO:0008757; GO:0032259; GO:0046872; GO:0008168; GO:0016741; GO:0008152; GO:0016740; GO:0043169; GO:0003824; GO:0043167	Uncharacterized protein
Solyc01g014350	K4AU72	GO:0016020	Uncharacterized protein
Solyc01g014410	A0A3Q7EBU1	GO:0004525; GO:0006396	RNase III domain-containing protein
Solyc01g014420	K4AU79	GO:0003723; GO:0004525; GO:0005634; GO:0005737; GO:0030422	RNase III domain-containing protein
Solyc01g014430	K4AU80	GO:0004525; GO:0006396	RNase III domain-containing protein
Solyc01g014450	K4AU82	GO:0003723; GO:0004525; GO:0005634; GO:0005737; GO:0030422	RNase III domain-containing protein
Solyc01g014480	A0A3Q7EB47	GO:0003677; GO:0003700; GO:0005634; GO:0009873; GO:0071369; GO:0140110; GO:0043231; GO:0009723; GO:0043227; GO:0009755; GO:0043229; GO:0000976; GO:0032870; GO:0043226; GO:0001067; GO:0009725; GO:0005622; GO:1990837; GO:0071495; GO:0003690; GO:0009719; GO:0003676; GO:0071310; GO:0043565; GO:0010033; GO:0070887; GO:0000160; GO:0042221; GO:0035556; GO:0007165; GO:0023052; GO:0007154; GO:0006355; GO:…	ETHYLENE INSENSITIVE 3-like 3 protein
Solyc01g014490	A0A3Q7EUH2	GO:0003677; GO:0003918; GO:0005829; GO:0006265; GO:0015935; GO:0009330; GO:0003916; GO:0071103; GO:1902494; GO:0008094; GO:0051276; GO:0005634; GO:0016853; GO:0006996; GO:0032991; GO:0140097; GO:0006259; GO:0043231; GO:0140657; GO:0016043; GO:0043227; GO:0140640; GO:0071840; GO:0043229; GO:0090304; GO:0043226; GO:0005524; GO:0044260; GO:0005622; GO:0032559; GO:0006139; GO:0030554; GO:0006725; GO:…	DNA topoisomerase VI subunit B transducer domain-containing protein
Solyc01g014520	A0A3Q7EUH5	GO:0004674; GO:0005524; GO:0006468; GO:0016020; GO:0106310	Receptor-like serine/threonine-protein kinase (EC 2.7.11.1)
Solyc01g014560	NA	GO:0005529	D-mannose binding lectin family protein expressed lectin
Solyc01g014650	A0A3Q7EUK8	GO:0004672; GO:0006468; GO:0016020	Serine-threonine/tyrosine-protein kinase catalytic domain-containing protein
Solyc01g014690	NA	GO:0004672,GO:0005524,GO:0006468; GO:0006468; GO:0004672; GO:0016020; GO:0016773; GO:0036211; GO:0016301; GO:0016310; GO:0043412; GO:0016772; GO:0140096; GO:0006796; GO:0006793; GO:0005524; GO:0032559; GO:0019538; GO:0030554; GO:1901564; GO:0035639; GO:0043170; GO:0032555; GO:0006807; GO:0017076; GO:0044238; GO:0032553; GO:0044237; GO:0097367; GO:0071704; GO:0043168; GO:0008152; GO:0000166; GO:19…	; Protein kinase domain-containing protein
Solyc01g014800	A0A3Q7EB58	GO:0004525; GO:0006396	RNase III domain-containing protein
Solyc01g014840	A0A3Q7EBD0	GO:0007165; GO:0043531; GO:0098542; GO:0006952; GO:0006950; GO:0032559; GO:0030554; GO:0032555; GO:0023052; GO:0017076; GO:0007154; GO:0032553; GO:0051707; GO:0097367; GO:0043207; GO:0043168; GO:0009607; GO:0000166; GO:0051716; GO:1901265; GO:0050896; GO:0036094; GO:0044419; GO:0043167; GO:0009605; GO:1901363; GO:0050794; GO:0097159; GO:0050789; GO:0005488; GO:0065007; GO:0050832; GO:0009620	ADP-ribosyl cyclase/cyclic ADP-ribose hydrolase (EC 3.2.2.6)
Solyc01g014850	A0A3Q7EUP2	GO:0003729; GO:0005634; GO:0005737; GO:0010468; GO:0046872	C3H1-type domain-containing protein
Solyc01g014910	A0A3Q7EBD9	GO:0003700; GO:0005634; GO:0009536; GO:0009960; GO:0046983	BHLH domain-containing protein
Solyc01g014960	K4AUD0	GO:0003700; GO:0009960	BHLH domain-containing protein
Solyc01g015000	A0A3Q7EUR4	GO:0005524; GO:0005829; GO:0006808; GO:0016746; GO:0030234	PII protein
Solyc01g015060	K4AUE0	GO:0080188	XS domain-containing protein
Solyc01g015080	A0A3Q7EBG8	GO:0005576; GO:0006979; GO:0016020; GO:0020037; GO:0042744; GO:0046872; GO:0140825	Peroxidase (EC 1.11.1.7)
Solyc01g015130	K4AUE7	GO:0098542	FBD domain-containing protein
Solyc01g015210	K4AUF5	GO:0003677; GO:0005634	TF-B3 domain-containing protein
Solyc01g015220	IPR000953, Chromo domain	GO:0005634	Polyprotein (Fragment)
Solyc01g016410	IPR011016, Zinc finger, RING-CH-type	GO:0008270; GO:0046914; GO:0046872; GO:0043169; GO:0043167; GO:0005488	RING finger protein 43
Solyc01g016470	A0A3Q7EBE5	GO:0002181; GO:0003735; GO:0006414; GO:0022625; GO:0030295; GO:0043021; GO:1990904; GO:0005198; GO:0006412; GO:0005840; GO:0043043; GO:0032991; GO:0006518; GO:0019209; GO:0043232; GO:0043604; GO:0043228; GO:0019887; GO:0043603; GO:0019207; GO:0034645; GO:0022626; GO:0032147; GO:0008047; GO:0043229; GO:0009059; GO:0043226; GO:0044877; GO:0010467; GO:0015934; GO:0030234; GO:0045860; GO:0044391; GO:…	60S acidic ribosomal protein P1
Solyc01g016630	K4AUJ4	GO:0016020	Uncharacterized protein
Solyc01g016710	NA	GO:0006278	Polyprotein (Fragment)
Solyc01g016770	A0A3Q7EBV8	GO:0000976; GO:0006355; GO:0010597	HTH myb-type domain-containing protein
Solyc01g016780	NA	GO:0016021; GO:0031224; GO:0016020	unknown
Solyc01g016900	K4AUM1	GO:0005773; GO:0006886; GO:0016192; GO:0033263	Uncharacterized protein
Solyc01g016960	K4AUM7	GO:0006952; GO:0043531	NB-ARC domain-containing protein
Solyc01g017030	K4AUN4	GO:0003677; GO:0005634; GO:0006357	SHSP domain-containing protein
Solyc01g017060	A0A3Q7EBM7	GO:0009055,GO:0015035,GO:0045454	Translocon at the inner envelope membrane of chloroplasts 214
Solyc01g017070	K4AUN8	GO:0005524, GO:0009507	Uncharacterized protein
Solyc01g017090	A0A3Q7EC84	GO:0003954; GO:0008137; GO:0009507; GO:0009579; GO:0015990; GO:0016020; GO:0042773	Uncharacterized protein
Solyc01g017120	NA	GO:0005524,GO:0009507	NA
Solyc01g017140	K4AUP5	GO:0005524; GO:0016887	ATPase AAA-type core domain-containing protein
Solyc01g017170	K4AUP8	GO:0009507; GO:0009579; GO:0016020	NADH:quinone oxidoreductase/Mrp antiporter membrane subunit domain-containing protein
Solyc01g017210	A0A3Q7ECP4	GO:0008137; GO:0031966; GO:0022900; GO:0050136; GO:0006091; GO:0005740; GO:0003955; GO:0031967; GO:0044237; GO:0003954; GO:0005739; GO:0008152; GO:0016655; GO:0031975; GO:0016651; GO:0031090; GO:0015453; GO:0043231; GO:0009055; GO:0043227; GO:0015399; GO:0005737; GO:0022804; GO:0043229; GO:0022857; GO:0043226; GO:0005215; GO:0005622; GO:0016491; GO:0016021; GO:0048038; GO:0031224; GO:0016020; GO:…	NADH-ubiquinone oxidoreductase chain 3 (NADH dehydrogenase subunit 3)
Solyc01g017220	A0A3Q7EBQ4	GO:0000275; GO:0015986; GO:0046933; GO:0045261; GO:0033178; GO:0015252; GO:0006754; GO:0045259; GO:0009206; GO:0005261; GO:0009145; GO:0005216; GO:0016469; GO:0009201; GO:0015267; GO:0009142; GO:0022803; GO:0005753; GO:0046034; GO:0015078; GO:0098800; GO:0009205; GO:0022890; GO:0098796; GO:0009144; GO:0016874; GO:0098798; GO:0009199; GO:0008324; GO:0032991; GO:0009141; GO:0015318; GO:0005743; GO:…	ATP synthase F1 complex delta/epsilon subunit N-terminal domain-containing protein
Solyc01g017240	NA	GO:0016021	NA
Solyc01g017260	K4AUQ7	GO:0009507; GO:0009579; GO:0016020	NADH:quinone oxidoreductase/Mrp antiporter membrane subunit domain-containing protein
Solyc01g017280	K4AUQ9	GO:0005524, GO:0009507	Uncharacterized protein
Solyc01g017320	NA	GO:0009522,GO:0009579,GO:0015979,GO:0016021	NA
Solyc01g017330	A0A3Q7EC50	GO:0003677; GO:0003899; GO:0006351; GO:0009579; GO:0015979; GO:0016020	DNA-directed RNA polymerase subunit 2 hybrid-binding domain-containing protein
Solyc01g017340	Q2MI51	GO:0009535; GO:0017004; GO:0020037	Cytochrome c biogenesis protein CcsA
Solyc01g017360	A0A3Q7ECS0	GO:0000428; GO:0003677; GO:0003899; GO:0006351; GO:0032549	DNA-directed RNA polymerase (EC 2.7.7.6)
Solyc01g017370	K4AUR8	GO:0000428; GO:0003677; GO:0003899; GO:0006351; GO:0034062; GO:0030880; GO:0097659; GO:0097747; GO:0061695; GO:0032774; GO:1990234; GO:0016779; GO:0034654; GO:0140535; GO:0140098; GO:0016070; GO:1902494; GO:0140640; GO:0019438; GO:0016772; GO:0018130; GO:0032991; GO:1901362; GO:0009059; GO:0016740; GO:0090304; GO:0003676; GO:0010467; GO:1901363; GO:0044271; GO:0097159; GO:0006139; GO:0005488; GO:…	DNA-directed RNA polymerase (EC 2.7.7.6)
Solyc01g017380	A0A3Q7EC61	GO:0000428; GO:0003677; GO:0003899; GO:0006351	DNA-directed RNA polymerase subunit (EC 2.7.7.6)
Solyc01g017390	NA	GO:0003677,GO:0003899,GO:0006351	NA
Solyc01g017420	NA	GO:0003677,GO:0003899,GO:0006351	NA
Solyc01g017440	K4AUS5	GO:0000428; GO:0005737; GO:0006351; GO:0016779; GO:0046983	RNA_pol_L_2 domain-containing protein
Solyc01g017450	NA	GO:0003735,GO:0005840,GO:0006412	NA
Solyc01g017480	K4AUS9	GO:0009706; GO:0015031	Protein TIC 214 (Translocon at the inner envelope membrane of chloroplasts 214)
Solyc01g017530	K4AUT4	GO:0003735; GO:0006412; GO:0022627	30S ribosomal protein S2, chloroplastic
Solyc01g017600	A0A3Q7ECV4	GO:0016020; GO:0016021; GO:0031224	Transmembrane protein 45A
Solyc01g017610	K4AUU2	GO:0006520; GO:0008483; GO:0016846; GO:1901566	Alliinase C-terminal domain-containing protein
Solyc01g017690	NA	GO:0043531	NA
Solyc01g017720	A0A3Q7ECI8	GO:0016020; GO:0016021; GO:0031224	Uncharacterized protein
Solyc01g017740	A0A3Q7EBV9	GO:0009055; GO:0015979; GO:0016020; GO:0022904; GO:0016491; GO:0045333; GO:0003824; GO:0015980; GO:0022900; GO:0006091; GO:0044237; GO:0008152	Cytochrome b/b6 N-terminal region profile domain-containing protein
Solyc01g018020	A0A3Q7EVV1	GO:0004802; GO:0005829; GO:0006098; GO:0046872; GO:0016744; GO:0006740; GO:0005737; GO:0051156; GO:0006739; GO:0043169; GO:0016740; GO:0046496; GO:0019362; GO:0043167; GO:0072524; GO:0005488; GO:0009117; GO:0003824; GO:0006753; GO:0055086; GO:0006091; GO:0019637; GO:1901135; GO:0006796; GO:0006793; GO:0044281; GO:0006139; GO:0006725; GO:1901360; GO:0046483; GO:1901564; GO:0034641	transketolase (EC 2.2.1.1)
Solyc01g020110	A0A3Q7ECK1	GO:0004842; GO:0016020	Uncharacterized protein
Solyc01g020180	K4AV00	GO:0003700; GO:0005634; GO:0009960; GO:0046983	BHLH domain-containing protein
Solyc01g020190	A0A3Q7ECL8	GO:0005789; GO:0008270; GO:0030433; GO:0030176; GO:0046914; GO:0036503; GO:0031227; GO:0034976; GO:0031301; GO:0046872; GO:0010243; GO:0031300; GO:0043169; GO:1901698; GO:0043167; GO:0043161; GO:0098827; GO:0005488; GO:0010498; GO:0042175; GO:0016874; GO:0006511; GO:0005783; GO:0019941; GO:0031984; GO:0043632; GO:0012505; GO:0051603; GO:0031090; GO:0010033; GO:0043231; GO:0030163; GO:0043227; GO:…	RING-CH-type domain-containing protein
Solyc01g020220	IPR019483, DNA polymerase III, clamp-loader complex, subunit E, C-terminal	GO:0005634,GO:0006260,GO:0017111; GO:0006260; GO:0003677; GO:0006259; GO:0003676; GO:0090304; GO:1901363; GO:0044260; GO:0097159; GO:0006139; GO:0005488; GO:0006725; GO:0046483; GO:1901360; GO:0034641; GO:0043170; GO:0006807; GO:0044238; GO:0044237; GO:0071704; GO:0008152	Replication factor C subunit 5
Solyc01g020240	NA	GO:0006400; GO:0003723; GO:0008033; GO:0003676; GO:0009451; GO:1901363; GO:0034470; GO:0097159; GO:0006399; GO:0005488; GO:0034660; GO:0006396; GO:0043412; GO:0016070; GO:0090304; GO:0010467; GO:0006139; GO:0006725; GO:0046483; GO:1901360; GO:0034641; GO:0043170; GO:0006807; GO:0044238; GO:0044237; GO:0071704; GO:0008152	THUMP domain-containing protein
Solyc01g020340	A0A3Q7EC75	GO:0003723; GO:0009451	DYW_deaminase domain-containing protein
Solyc01g020440	A0A3Q7EC99	GO:0003677; GO:0005634; GO:0005663; GO:0006261; GO:0006281; GO:0006260; GO:0006259; GO:0003689; GO:0005657; GO:0090304; GO:0003676; GO:0005694; GO:0044260; GO:0008094; GO:0006139; GO:1901363; GO:0043231; GO:0006725; GO:0097159; GO:0043227; GO:0046483; GO:0140097; GO:0032991; GO:1901360; GO:0140657; GO:0043232; GO:0034641; GO:0005488; GO:0043228; GO:0043170; GO:0140640; GO:0006974; GO:0006807; GO:…	AAA+ ATPase domain-containing protein
Solyc01g020470	NA	GO:0008137,GO:0055114	NA
Solyc01g020510	NA	GO:0005524,GO:0009507	NA
Solyc01g020520	A0A3Q7ECZ4	GO:0004222; GO:0005737; GO:0016020; GO:0031293; GO:0051091; GO:1905897; GO:1990440; GO:0071475; GO:0000139; GO:0008237; GO:0005794; GO:0004175; GO:1900457; GO:0098588; GO:0042538; GO:0008233; GO:0012505; GO:0006508; GO:0140096; GO:0031090; GO:0071474; GO:0016787; GO:0016021; GO:0071472; GO:0031224; GO:0003824; GO:0006972; GO:0043231; GO:0080135; GO:0009651; GO:0043227; GO:0071470; GO:0006970; GO:…	Endopeptidase S2P
Solyc01g021600	A0A3Q7ED03	GO:0009699; GO:0048046	Dirigent protein
Solyc01g021640	NA	GO:0016021; GO:0031224; GO:0016020	DDB1-and CUL4-associated factor 4
Solyc01g021730	IPR003441, protein	GO:0045449	NAC domain protein
Solyc01g021740	A0A3Q7ECW0	GO:0016020; GO:0022857	Uncharacterized protein
Solyc01g022740	NA	GO:2000762; GO:0043455; GO:0031323; GO:0019222; GO:0050794; GO:0050789; GO:0065007	F-box/kelch-repeat protein At1g55270
Solyc01g022750	A0A3Q7ED34	GO:0005747; GO:0006979; GO:0045271; GO:0006950; GO:0030964; GO:0050896; GO:0005746; GO:0098800; GO:0098798; GO:0098803; GO:1990204; GO:1902495; GO:1990351; GO:0070469; GO:0005743; GO:0019866; GO:0031966; GO:0005740; GO:0031967; GO:0005739; GO:1902494; GO:0098796; GO:0031975; GO:0031090; GO:0032991; GO:0043231; GO:0043227; GO:0005737; GO:0043229; GO:0043226; GO:0005622; GO:0016021; GO:0031224; GO:…	NADH dehydrogenase [ubiquinone] 1 alpha subcomplex subunit 6
Solyc01g022780	K4AV60	GO:0008168; GO:0032259	Uncharacterized protein
Solyc01g028800	A0A3Q7ECW9	GO:0003729; GO:0005737; GO:0006417; GO:0010608	PUM-HD domain-containing protein
Solyc01g028803	NA	GO:0005506,GO:0016705,GO:0020037,GO:0055114; GO:0016705; GO:0016125; GO:0004497; GO:0008202; GO:0005506; GO:1901615; GO:0020037; GO:0006629; GO:0046906; GO:0051762; GO:0046914; GO:0051761; GO:0016491; GO:0046872; GO:0043169; GO:0043167; GO:1901363; GO:0097159; GO:0005488; GO:0003824	c("""", """", """", """"); c(""Beta-amyrin 28-oxidase-like"", ""Beta-amyrin 28-monooxygenase isoform B"", ""Taxane 13-alpha-hydroxylase cytochrome P450"", ""Beta-amyrin oxidase"")
Solyc01g028810	A0A3Q7ECG0	GO:0005524; GO:0006457; GO:0042026; GO:0051085; GO:0140662; GO:0044183; GO:0140657; GO:0051084; GO:0032559; GO:0006458; GO:0030554; GO:0061077; GO:0035639; GO:0032555; GO:0017076; GO:0032553; GO:0097367; GO:0043168; GO:0000166; GO:1901265; GO:0036094; GO:0043167; GO:1901363; GO:0097159; GO:0005488	RuBisCO large subunit-binding protein subunit beta, chloroplastic
Solyc01g028830	A0A3Q7ECX3	GO:0004674; GO:0005524; GO:0006468; GO:0004672; GO:0036211; GO:0016773; GO:0016310; GO:0016301; GO:0043412; GO:0016772; GO:0006796; GO:0140096; GO:0006793; GO:0019538; GO:0032559; GO:1901564; GO:0030554; GO:0043170; GO:0035639; GO:0006807; GO:0032555; GO:0044238; GO:0017076; GO:0044237; GO:0032553; GO:0071704; GO:0097367; GO:0008152; GO:0043168; GO:0000166; GO:1901265; GO:0016740; GO:0036094; GO:…	Protein kinase domain-containing protein
Solyc01g028860	A0A3Q7ED53	GO:0003729; GO:0005737; GO:0061157; GO:0003723; GO:0003676; GO:0050779; GO:0061014; GO:1901363; GO:1903313; GO:0097159; GO:0043488; GO:0005488; GO:0043487; GO:0061013; GO:0031331; GO:0009896; GO:0017148; GO:0034249; GO:2000113; GO:1903311; GO:0031329; GO:0009894; GO:0051248; GO:0051254; GO:0006417; GO:0034248; GO:2000112; GO:0045935; GO:0010558; GO:0031327; GO:0009890; GO:0010608; GO:0031325; GO:…	YTH domain-containing protein
Solyc01g028870	A0A3Q7EDG6	GO:0003723; GO:0006353; GO:0006355; GO:0031564; GO:0031554; GO:0003676; GO:1901363; GO:0043244; GO:0097159; GO:0051128; GO:0005488; GO:0006351; GO:0003729; GO:0097659; GO:0032774; GO:0034654; GO:0016070; GO:1903506; GO:2001141; GO:0051252; GO:0019219; GO:0010556; GO:0031326; GO:0009889; GO:0019438; GO:0018130; GO:0031323; GO:0051171; GO:0080090; GO:0010468; GO:1901362; GO:0060255; GO:0019222; GO:…	NusB/RsmB/TIM44 domain-containing protein
Solyc01g028900	A0A3Q7EDH1	GO:0003824; GO:0005947; GO:0007584; GO:0009083; GO:0003863; GO:0030062; GO:0045240; GO:0031667; GO:0016624; GO:0045239; GO:0009081; GO:0016903; GO:0009063; GO:0005759; GO:0098798; GO:0009991; GO:0046395; GO:1990204; GO:0016054; GO:0070013; GO:0044282; GO:0043233; GO:1901565; GO:0031974; GO:0009605; GO:1902494; GO:0044248; GO:0005739; GO:0042221; GO:1901575; GO:0009056; GO:0006520; GO:0043617; GO:…	Transketolase-like pyrimidine-binding domain-containing protein
Solyc01g028930	A0A3Q7EDH7	GO:0003677; GO:0005634; GO:0006352; GO:0016251; GO:0140223; GO:0006351; GO:0043231; GO:0003676; GO:0097659; GO:0043227; GO:0032774; GO:0043229; GO:0034654; GO:0043226; GO:1901363; GO:0016070; GO:0097159; GO:0005622; GO:0019438; GO:0005488; GO:0018130; GO:1901362; GO:0009059; GO:0090304; GO:0010467; GO:0044271; GO:0006139; GO:0006725; GO:0046483; GO:1901360; GO:0044249; GO:1901576; GO:0009058; GO:…	TATA-box-binding protein
Solyc01g028970	IPR005162, Retrotransposon gag protein	GO:0008270	Retrotransposon gag protein
Solyc01g034020	A0A3Q7ED04	GO:0000082; GO:0004722; GO:0005634; GO:0005737; GO:0017018; GO:0044843; GO:0043231; GO:0004721; GO:0044772; GO:0043227; GO:0016791; GO:0044770; GO:0042578; GO:1903047; GO:0043229; GO:0016788; GO:0000278; GO:0043226; GO:0140096; GO:0022402; GO:0016787; GO:0007049; GO:0003824	Serine/threonine-protein phosphatase (EC 3.1.3.16)
Solyc01g034050	K4AV87	GO:0005634; GO:0018024; GO:0034968	Uncharacterized protein
Solyc01g034080	A0A3Q7ECK6	GO:0015203; GO:0016020	Uncharacterized protein
Solyc01g034150	A0A3Q7ECL9	GO:0003684; GO:0003887; GO:0005634; GO:0005657; GO:0009314; GO:0035861; GO:0042276; GO:0006281; GO:0006974; GO:0003677; GO:0090734; GO:0033554; GO:0006950; GO:0003676; GO:0005694; GO:0006259; GO:0034061; GO:0016779; GO:0051716; GO:0140097; GO:0019985; GO:1901363; GO:0050896; GO:0097159; GO:0006301; GO:0016772; GO:0000731; GO:0140640; GO:0009650; GO:0005488; GO:0090304; GO:0016740; GO:0010224; GO:…	DNA polymerase Y-family little finger domain-containing protein
Solyc01g044270	IPR003095, Heat shock protein DnaJ	GO:0006457,GO:0031072; GO:0005783; GO:0015031; GO:0016301; GO:0012505; GO:0045184; GO:0016772; GO:0071013; GO:0008104; GO:0003677; GO:0070727; GO:0043231; GO:0043227; GO:0051641; GO:0033036; GO:0005681; GO:0071705; GO:0043229; GO:0071702; GO:0043226; GO:0140513; GO:0006810; GO:0005737; GO:0051234; GO:0051179; GO:0005622; GO:1902494; GO:0016310; GO:1990904; GO:0006796; GO:0005634; GO:0006793; GO:0…	Chaperone protein dnaJ 49
Solyc01g044350	IPR001876, Zinc finger, RanBP2-type	GO:0005622	Zinc finger (Ran-binding) family protein
Solyc01g044360	A0A3Q7ED56	GO:0005634; GO:0005737; GO:0006606; GO:0008139; GO:0061608; GO:0031267; GO:0051170; GO:0051020; GO:0043231; GO:0034504; GO:0019899; GO:0043227; GO:0006913; GO:0051169; GO:0043229; GO:0072594; GO:0005515; GO:0043226; GO:0033365; GO:0005048; GO:0005622; GO:0006886; GO:0140142; GO:0046907; GO:0042277; GO:0051649; GO:0140104; GO:0015031; GO:0033218; GO:0045184; GO:0005488; GO:0008104; GO:0070727; GO:…	TOG domain-containing protein
Solyc01g044370	A0A3Q7ECQ8	GO:0016829,GO:0017009; GO:0030151; GO:0032787; GO:0030170; GO:0019752; GO:0070279; GO:0043436; GO:0019842; GO:0006082; GO:0046914; GO:0044281; GO:0046872; GO:0044237; GO:0043169; GO:0071704; GO:0043168; GO:0008152; GO:0036094; GO:0043167; GO:1901363; GO:0097159; GO:0005488; GO:0003824	MOSC N-terminal beta barrel domain-containing protein
Solyc01g044480	A0A3Q7EDR3	GO:0003746; GO:0005737	EFP domain-containing protein
Solyc01g044490	NA	GO:0005737; GO:0003746; GO:0006414; GO:0008135; GO:0006412; GO:0005622; GO:0090079; GO:0043043; GO:0045182; GO:0006518; GO:0043604; GO:0003676; GO:0043603; GO:1901363; GO:0034645; GO:0097159; GO:0009059; GO:0005488; GO:0010467; GO:0044271; GO:0019538; GO:1901566; GO:0044260; GO:0044249; GO:1901576; GO:0009058; GO:0034641; GO:1901564; GO:0043170; GO:0006807; GO:0044238; GO:0044237; GO:0071704; GO:…	Elongation factor P family protein expressed
Solyc01g047580	K4AVD8	GO:0005786; GO:0006614; GO:0008312	Signal recognition particle SRP72 subunit RNA-binding domain-containing protein
Solyc01g049650	A0A3Q7EDU1	GO:0000287; GO:0004743; GO:0005524; GO:0005634; GO:0016020; GO:0016301; GO:0030955; GO:0006096; GO:0043231; GO:0006757; GO:0043227; GO:0031420; GO:0046031; GO:0005737; GO:0009179; GO:0043229; GO:0009135; GO:0016773; GO:0043226; GO:0009185; GO:0005622; GO:0006165; GO:0016772; GO:0046939; GO:0009132; GO:0032559; GO:0006090; GO:0030554; GO:0046034; GO:0035639; GO:0009205; GO:0032555; GO:0009144; GO:…	Pyruvate kinase (EC 2.7.1.40)
Solyc01g049680	A0A3Q7EDB7	GO:0000977; GO:0000981; GO:0005634; GO:0006357; GO:0032422; GO:0043231; GO:0006355; GO:0000976; GO:0043227; GO:1903506; GO:0001067; GO:0043229; GO:2001141; GO:1990837; GO:0043226; GO:0051252; GO:0003690; GO:0005622; GO:0019219; GO:0043565; GO:0010556; GO:0003677; GO:0031326; GO:0003676; GO:0009889; GO:1901363; GO:0031323; GO:0097159; GO:0051171; GO:0080090; GO:0005488; GO:0010468; GO:0003700; GO:…	Transcription factor Pur-alpha 1
Solyc01g049740	K4AVF4	GO:0004386; GO:0005524; GO:0005634; GO:0080188; GO:0140658	SNF2 N-terminal domain-containing protein
Solyc01g049820	K4AVG2	GO:0003777, GO:0007018	Uncharacterized protein
Solyc01g049830	NA	GO:0003777,GO:0005524,GO:0007018,GO:0008017	NA
Solyc01g049840	K4AVG4	GO:0003777; GO:0005524; GO:0005871; GO:0005874; GO:0007018; GO:0008017; GO:0008574; GO:0016887; GO:0030705	Kinesin motor domain-containing protein
Solyc01g049890	A0A3Q7EDE4	GO:0016020; GO:0016021; GO:0031224	V-type proton ATPase subunit S1/VOA1 transmembrane domain-containing protein
Solyc01g049910	NA	GO:0004222,GO:0006508; GO:0004222; GO:1905897; GO:0000139; GO:0008237; GO:0071475; GO:0005794; GO:0004175; GO:1900457; GO:0098588; GO:0042538; GO:0008233; GO:0012505; GO:0006508; GO:0140096; GO:0031090; GO:0071474; GO:0016787; GO:0016021; GO:0071472; GO:0031224; GO:0003824; GO:0006972; GO:0005737; GO:0080135; GO:0043231; GO:0009651; GO:0043227; GO:0071470; GO:0016020; GO:1990440; GO:0043229; GO:0…	c("""", """"); c(""Endopeptidase S2P"", ""membrane-bound transcription factor site-2 protease homolog"")
Solyc01g049960	NA	GO:1902659; GO:0005829; GO:0071333; GO:0071331; GO:0071326; GO:0071322; GO:0009749; GO:0009746; GO:0034284; GO:0009743; GO:0001678; GO:0042593; GO:0033500; GO:0055082; GO:1901701; GO:0009966; GO:0010646; GO:0023051; GO:1901700; GO:0071310; GO:0048878; GO:0019725; GO:0048583; GO:0010033; GO:0042592; GO:0070887; GO:0065008; GO:0042221; GO:0051716; GO:0050794; GO:0050896; GO:0050789; GO:0065007	RGS1-HXK1-interacting protein 1
Solyc01g050010	IPR008906, HAT dimerisation	GO:0046983; GO:0005515; GO:0003677; GO:0003676; GO:0005488; GO:1901363; GO:0097159	HAT family dimerisation domain containing protein
Solyc01g050040	A0A3Q7EWV8	GO:0006511; GO:0046872; GO:0061630; GO:0061659; GO:0019941; GO:0004842; GO:0043632; GO:0019787; GO:0051603; GO:0016567; GO:0140096; GO:0032446; GO:0030163; GO:0043169; GO:0070647; GO:0016740; GO:0044265; GO:0043167; GO:0009057; GO:0005488; GO:1901565; GO:0003824; GO:0044248; GO:0006508; GO:1901575; GO:0036211; GO:0009056; GO:0043412; GO:0019538; GO:0044260; GO:1901564; GO:0043170; GO:0006807; GO:…	RING-type E3 ubiquitin transferase (EC 2.3.2.27)
Solyc01g050070	A0A3Q7EDH3	GO:0016020; GO:0016021; GO:0031224	Uncharacterized protein
Solyc01g055200	K4AVI8	GO:0003723; GO:0004521; GO:0005576; GO:0006401; GO:0033897	Self-incompatibility ribonuclease
Solyc01g056310	A0A3Q7ED58	GO:0005507; GO:0016491	L-ascorbate oxidase homolog
Solyc01g056340	AJ224356	GO:0005634; GO:0005975; GO:0009585; GO:0016567; GO:0031461; GO:0031625; GO:0032436; GO:1990756; GO:0140767; GO:0000151; GO:2000060; GO:0032434; GO:0044389; GO:1990234; GO:2000058; GO:0030674; GO:0140535; GO:1901800; GO:0019899; GO:0043231; GO:1903052; GO:0005515; GO:0043227; GO:0045732; GO:0060090; GO:1902494; GO:0061136; GO:0043229; GO:1903050; GO:0043226; GO:0045862; GO:0032991; GO:0042176; GO:…	Light-mediated development protein DET1 (Deetiolated1 homolog) (High pigmentation protein 2) (Protein dark green) (tDET1)
Solyc01g056420	K4AVL0	GO:0003676; GO:0004523	RNase H type-1 domain-containing protein
Solyc01g056440	K4AVL2	GO:0016020	Uncharacterized protein
Solyc01g056460	K4AVL4	GO:0005524, GO:0009507	Uncharacterized protein
Solyc01g056470	K4AVL5	GO:0009521; GO:0009767; GO:0016168	Uncharacterized protein
Solyc01g056520	A0A3Q7EDM4	GO:0005049; GO:0005643; GO:0005737; GO:0006611; GO:0031267; GO:0051168; GO:0005634; GO:0140142; GO:0006913; GO:0043231; GO:0051169; GO:0140104; GO:0043227; GO:0046907; GO:0043229; GO:0051649; GO:0051020; GO:0043226; GO:0051641; GO:0019899; GO:0006886; GO:0005515; GO:0005635; GO:0015031; GO:0005622; GO:0005488; GO:0045184; GO:0140513; GO:0008104; GO:0012505; GO:0070727; GO:0031967; GO:0033036; GO:…	Importin N-terminal domain-containing protein
Solyc01g056530	A0A3Q7EX43	GO:0005886; GO:0015031; GO:0035673	Uncharacterized protein
Solyc01g056570	NA	GO:0016567; GO:0016301; GO:0032446; GO:0016772; GO:0070647; GO:0036211; GO:0043412; GO:0019538; GO:1901564; GO:0043170; GO:0006807; GO:0044238; GO:0071704; GO:0008152; GO:0016310	Inhibitor of Bruton tyrosine kinase
Solyc01g056600	IPR001159, Double-stranded RNA binding	GO:0005622; GO:0003723; GO:0003676; GO:1901363; GO:0097159; GO:0005488	Ribonuclease 3
Solyc01g056620	A0A3Q7EDA4	GO:0003725; GO:0003723; GO:0003676; GO:1901363; GO:0097159; GO:0005488	DRBM domain-containing protein
Solyc01g056690	A0A3Q7EDB2	GO:0004672; GO:0004722; GO:0005524; GO:0006468; GO:0035970; GO:0006470; GO:0004721; GO:0016311; GO:0016791; GO:0042578; GO:0036211; GO:0016310; GO:0016773; GO:0043412; GO:0016301; GO:0006796; GO:0016788; GO:0006793; GO:0016772; GO:0019538; GO:0140096; GO:1901564; GO:0043170; GO:0032559; GO:0030554; GO:0006807; GO:0035639; GO:0019852; GO:0032555; GO:0044238; GO:0017076; GO:1901334; GO:0032553; GO:…	Protein-serine/threonine phosphatase
Solyc01g056720	V5YNY6	GO:0015267; GO:0016020; GO:0055085; GO:0016021; GO:0022803; GO:0006810; GO:0031224; GO:0022857; GO:0051234; GO:0005215; GO:0051179; GO:0009846; GO:0009860; GO:0009932; GO:0048868; GO:0009826; GO:0009856; GO:0048588; GO:0044706; GO:0016049; GO:0060560; GO:0048589; GO:0040007	Small basic intrinsic protein 21
Solyc01g056760	A0A3Q7EDC2	GO:0003676; GO:0008270	CCHC-type domain-containing protein
Solyc01g056780	A0A3Q7EDS6	GO:0003735; GO:0005762; GO:0006412; GO:1990904; GO:0005198; GO:0043043; GO:0005840; GO:0006518; GO:0032991; GO:0043604; GO:0043232; GO:0043603; GO:0043228; GO:0034645; GO:0009059; GO:0000315; GO:0010467; GO:0005761; GO:0000313; GO:0044271; GO:0019538; GO:0005759; GO:1901566; GO:0098798; GO:0044260; GO:0043229; GO:0044249; GO:0043226; GO:1901576; GO:0015934; GO:0009058; GO:0044391; GO:0034641; GO:…	50S ribosomal protein L34, chloroplastic
Solyc01g056790	A0A3Q7EX90	GO:0000139; GO:0016757	Exostosin GT47 domain-containing protein
Solyc01g056800	A0A3Q7EDD1	GO:0000139; GO:0006486; GO:0016757; GO:0005794; GO:0043413; GO:0016740; GO:0009101; GO:0098588; GO:0003824; GO:0009100; GO:0012505; GO:0070085; GO:0031090; GO:1901137; GO:0043231; GO:0036211; GO:0043227; GO:1901135; GO:0005737; GO:0043412; GO:0043229; GO:0034645; GO:0043226; GO:0009059; GO:0005622; GO:0019538; GO:0016020; GO:1901566; GO:0044260; GO:0044249; GO:1901576; GO:0009058; GO:1901564; GO:…	Exostosin GT47 domain-containing protein
Solyc01g056810	A0A3Q7EEA9	GO:0000149; GO:0005484; GO:0005886; GO:0006886; GO:0006887; GO:0006906; GO:0012505; GO:0016020; GO:0031201; GO:0048278; GO:0061025; GO:0030674; GO:0061024; GO:0060090; GO:0098796; GO:0016192; GO:0016021; GO:0046907; GO:0005515; GO:0031224; GO:0051649; GO:0015031; GO:0032991; GO:0045184; GO:0008104; GO:0071944; GO:0070727; GO:0005737; GO:0051641; GO:0033036; GO:0071705; GO:0071702; GO:0016043; GO:…	t-SNARE coiled-coil homology domain-containing protein
Solyc01g056850	A0A3Q7EDE2	GO:0003883; GO:0005524; GO:0006241; GO:0006541; GO:0019856; GO:0042802; GO:0044210; GO:0016879; GO:0009209; GO:0016874; GO:0046036; GO:0009208; GO:0032559; GO:0009148; GO:0030554; GO:0009147; GO:0035639; GO:0009220; GO:0032555; GO:0009218; GO:0017076; GO:0032553; GO:0006221; GO:0097367; GO:0009201; GO:0043168; GO:0006220; GO:0000166; GO:0009142; GO:1901265; GO:0072528; GO:0036094; GO:0072527; GO:…	CTP synthase (EC 6.3.4.2) (UTP--ammonia ligase)
Solyc01g056890	K4AVQ4	GO:0009535	Uncharacterized protein
Solyc01g056940	P62980	GO:0003729; GO:0003735; GO:0005634; GO:0005737; GO:0005840; GO:0006412; GO:0016567; GO:0019941; GO:0031386; GO:0031625; GO:0046872; GO:1990904; GO:0043043; GO:0005198; GO:0006518; GO:0003723; GO:0043604; GO:0032991; GO:0043603; GO:0043232; GO:0034645; GO:0043231; GO:0009059; GO:0043228; GO:0043169; GO:0043227; GO:0010467; GO:0044271; GO:0044389; GO:0019538; GO:0003676; GO:0043229; GO:1901566; GO:…	Ubiquitin-40S ribosomal protein S27a [Cleaved into: Ubiquitin; 40S ribosomal protein S27a]
Solyc01g056990	A0A3Q7EE48	GO:0000278; GO:0000776; GO:0000940; GO:0005737; GO:0005876; GO:0007059	Spindle and kinetochore-associated protein 3
Solyc01g057000	NA	GO:0006950; GO:0016787; GO:0003824	Universal stress protein family protein
Solyc01g057020	A0A3Q7EXD7	GO:0034196; GO:0070300; GO:1990052	Uncharacterized protein
Solyc01g057060	K4AVR9	GO:0008168; GO:0031167	Uncharacterized protein
Solyc01g057080	A0A3Q7EXE6	GO:0003677; GO:0003700; GO:0005634; GO:0006952	AP2/ERF domain-containing protein
Solyc01g057090	NA	GO:0005637; GO:0042393; GO:0006325; GO:0031965; GO:0005635; GO:0012505; GO:0019866; GO:0031967; GO:0031975; GO:0031090; GO:0005634; GO:0043231; GO:0043227; GO:0043229; GO:0043226; GO:0005622; GO:0016021; GO:0031224; GO:0016020	Anaphase-promoting complex subunit 6-like isoform X1
Solyc01g057117	A0A3Q7EDZ9	GO:0003676; GO:0008270	Reverse transcriptase Ty1/copia-type domain-containing protein
Solyc01g057137	A0A3Q7EXG2	GO:0016020	Uncharacterized protein
Solyc01g057200	A0A3Q7EDL1	GO:0003729; GO:0009553; GO:0019843; GO:0009507; GO:0048868; GO:0009536; GO:0009856; GO:0003723; GO:0043231; GO:0009555; GO:0043227; GO:0003676; GO:0048229; GO:0005737; GO:1901363; GO:0009793; GO:0043229; GO:0097159; GO:0044706; GO:0043226; GO:0005488; GO:0048316; GO:0005622; GO:0010154; GO:0048608; GO:0061458; GO:0009791; GO:0009790; GO:0003006; GO:0022414; GO:0000003; GO:0048731; GO:0007275; GO:…	PPR_long domain-containing protein
Solyc01g057210	A0A3Q7EE29	GO:0004740; GO:0005524; GO:0005739; GO:0005759; GO:0006468; GO:0010906; GO:0004672; GO:0016310; GO:0070013; GO:0016773; GO:0006796; GO:0043233; GO:0016301; GO:0006793; GO:0031974; GO:0016772; GO:0140096; GO:0010675; GO:0043231; GO:0006109; GO:0043227; GO:0062012; GO:0032559; GO:0005737; GO:0030554; GO:0043229; GO:0036211; GO:0035639; GO:0043226; GO:0044237; GO:0032555; GO:0005622; GO:0043412; GO:…	Protein-serine/threonine kinase (EC 2.7.11.-)
Solyc01g057220	A0A3Q7EXI3	GO:0005576; GO:0016020; GO:0030599; GO:0042545; GO:0045330; GO:0045490; GO:0046910	Pectinesterase (EC 3.1.1.11)
Solyc01g057250	A0A3Q7EE34	GO:0003735; GO:0005762; GO:0006412	Uncharacterized protein
Solyc01g057260	NA	GO:0016021; GO:0031224; GO:0016020	Transmembrane 9 superfamily member
Solyc01g057270	A0A3Q7EEK7	GO:0003690; GO:0003712; GO:0005634; GO:0006357	Uncharacterized protein
Solyc01g057300	A0A3Q7EXJ9	GO:0000028; GO:0003700; GO:0003735; GO:0005634; GO:0009960; GO:0022627; GO:0046983	BHLH domain-containing protein
Solyc01g057310	NA	GO:1901673; GO:0003777; GO:0005871; GO:0090169; GO:0008017; GO:0005875; GO:0060236; GO:0015631; GO:0005874; GO:0090224; GO:0003774; GO:0099513; GO:0070507; GO:0008092; GO:0099512; GO:1902115; GO:0005515; GO:0099081; GO:0032886; GO:0140657; GO:0015630; GO:0051493; GO:0005524; GO:0099080; GO:0010564; GO:0032559; GO:0005856; GO:0044087; GO:0030554; GO:0033043; GO:0035639; GO:0051726; GO:0032555; GO:…	Phragmoplast orienting kinesin-1
Solyc01g057330	A0A3Q7EDN8	GO:0016020; GO:0035673	Uncharacterized protein
Solyc01g057340	A0A3Q7EE64	GO:0016020; GO:0016021; GO:0031224	Uncharacterized protein
Solyc01g057430	A0A3Q7EE75	GO:0009055,GO:0015035,GO:0045454; GO:2001295; GO:0003989; GO:0009317; GO:2001293; GO:0016421; GO:1902494; GO:0016885; GO:0035384; GO:0032991; GO:0071616; GO:0016874; GO:0005737; GO:0006637; GO:0016740; GO:0005622; GO:0035383; GO:0003824; GO:0033866; GO:0034030; GO:0034033; GO:0033865; GO:0033875; GO:0034032; GO:0006633; GO:0072330; GO:0006631; GO:0044272; GO:0009152; GO:0006164; GO:0072522; GO:00…	Uncharacterized protein
Solyc01g057445	NA	GO:0031490; GO:0045893; GO:0005634; GO:0003713; GO:1903508; GO:0043231; GO:0003682; GO:1902680; GO:0043227; GO:0003712; GO:0051254; GO:0043229; GO:0010557; GO:0140110; GO:0043226; GO:0031328; GO:0003677; GO:0005622; GO:0045935; GO:0003676; GO:0009891; GO:1901363; GO:0031325; GO:0097159; GO:0051173; GO:0005488; GO:0010604; GO:0009893; GO:0048522; GO:0048518; GO:0006351; GO:0097659; GO:0032774; GO:…	unknown
Solyc01g057460	A0A3Q7EE80	GO:0003713; GO:0005634; GO:0031490	Mediator complex subunit 15 KIX domain-containing protein
Solyc01g057510	A0A3Q7EEP8	GO:0016020	Uncharacterized protein
Solyc01g057520	A0A3Q7EDR9	GO:0005635; GO:0005829; GO:0006606; GO:0016020; GO:0031267; GO:0006886; GO:0051020; GO:0046907; GO:0019899; GO:0051649; GO:0012505; GO:0015031; GO:0005515; GO:0031967; GO:0045184; GO:0005488; GO:0031975; GO:0008104; GO:0005634; GO:0070727; GO:0043231; GO:0051641; GO:0043227; GO:0033036; GO:0071705; GO:0071702; GO:0006810; GO:0051234; GO:0051179; GO:0051170; GO:0034504; GO:0006913; GO:0051169; GO:…	Importin N-terminal domain-containing protein
Solyc01g057570	A0A3Q7EDS8	GO:0005634; GO:0051213; GO:0062153; GO:0043231; GO:1990247; GO:0043227; GO:0016491; GO:0043229; GO:0003723; GO:0043226; GO:0005622; GO:0003824; GO:0003676	Fe2OG dioxygenase domain-containing protein
Solyc01g057580	K4AVW9	GO:0005886; GO:0006468	Uncharacterized protein
Solyc01g057700	K4AVY1	GO:0005509	EF-hand domain-containing protein
Solyc01g057760	A0A3Q7EDW0	GO:0003723; GO:0003724; GO:0005524; GO:0005634; GO:0016787; GO:1990904; GO:0008186; GO:0004386; GO:0032991; GO:0140098; GO:0043231; GO:0140657; GO:0043227; GO:0140640; GO:0032559; GO:0030554; GO:0035639; GO:0032555; GO:0017076; GO:0032553; GO:0097367; GO:0043168; GO:0000166; GO:1901265; GO:0036094; GO:0003676; GO:0043167; GO:1901363; GO:0097159; GO:0005488; GO:0003824	Uncharacterized protein
Solyc01g057770	A0A3Q7EED4	GO:0005452; GO:0005886; GO:0022857; GO:0050801; GO:0055085; GO:0015698; GO:0016021; GO:0140323; GO:0006820; GO:0031224; GO:0015297; GO:0006811; GO:0016020; GO:0015103; GO:0006810; GO:0008509; GO:0051234; GO:0015291; GO:0051179; GO:0022853; GO:0015318; GO:0048878; GO:0015075; GO:0042592; GO:0022804; GO:0065008; GO:0035445; GO:0005215; GO:0046713; GO:0046715	Bicarbonate transporter-like transmembrane domain-containing protein
Solyc01g057780	A0A3Q7EEJ1	GO:0003723; GO:0003729; GO:0005737; GO:0046872; GO:0043169; GO:0043167; GO:0005488	RanBP2-type domain-containing protein
Solyc01g057830	A0A3Q7EDX6	GO:0003729; GO:0003735; GO:0006412; GO:0022627; GO:0003676; GO:0022626; GO:0043043; GO:1901363; GO:0005840; GO:0006518; GO:0097159; GO:0015935; GO:0043604; GO:0043232; GO:0043603; GO:0003723; GO:0043228; GO:0034645; GO:0005488; GO:0044391; GO:0009059; GO:0005829; GO:0010467; GO:0005198; GO:0044271; GO:0043229; GO:0019538; GO:0043226; GO:1901566; GO:1990904; GO:0044260; GO:0005622; GO:0044249; GO:…	S1 motif domain-containing protein
Solyc01g057840	NA	GO:0008270; GO:1990116; GO:1990112; GO:0046914; GO:0072344; GO:0032991; GO:0043023; GO:0043161; GO:0046872; GO:0010498; GO:0043169; GO:0006511; GO:0043021; GO:0019941; GO:0003676; GO:0043632; GO:0044877; GO:0051603; GO:0006414; GO:0000049; GO:0030163; GO:0043167; GO:0044265; GO:1901363; GO:0009057; GO:0097159; GO:1901565; GO:0003723; GO:0044248; GO:0005488; GO:0006508; GO:1901575; GO:0009056; GO:…	Nuclear export mediator factor Nemf
Solyc01g057850	NA	GO:1990116; GO:1990112; GO:0043023; GO:0072344; GO:0043021; GO:0032991; GO:0043161; GO:0044877; GO:0010498; GO:0000049; GO:0006511; GO:0003723; GO:0019941; GO:0003676; GO:0043632; GO:1901363; GO:0051603; GO:0097159; GO:0006414; GO:0005488; GO:0030163; GO:0044265; GO:0009057; GO:1901565; GO:0044248; GO:0006508; GO:1901575; GO:0009056; GO:0006412; GO:0043043; GO:0006518; GO:0043604; GO:0043603; GO:…	Nuclear export mediator factor Nemf
Solyc01g057857	NA	GO:0006508,GO:0008234	NA
Solyc01g057900	A0A3Q7EEW4	GO:0000209; GO:0006511; GO:0061630; GO:0061659; GO:0016567; GO:0004842; GO:0032446; GO:0019787; GO:0070647; GO:0036211; GO:0140096; GO:0043412; GO:0016740; GO:0019538; GO:0003824; GO:1901564; GO:0043170; GO:0006807; GO:0044238; GO:0019941; GO:0043632; GO:0071704; GO:0051603; GO:0030163; GO:0044265; GO:0009057; GO:0008152; GO:1901565; GO:0044248; GO:0006508; GO:1901575; GO:0009056	HECT-type E3 ubiquitin transferase (EC 2.3.2.26)
Solyc01g057910	A0A3Q7EEG3	GO:0000976; GO:0003700; GO:0005634; GO:0006355; GO:0010597; GO:0043565; GO:0019372; GO:0043231; GO:0140110; GO:0043227; GO:1903506; GO:0003677; GO:0043229; GO:2001141; GO:0043226; GO:0051252; GO:0001067; GO:0005622; GO:0019219; GO:1990837; GO:0010556; GO:0003676; GO:0031326; GO:0003690; GO:0009889; GO:1901363; GO:0031323; GO:0097159; GO:0051171; GO:0005488; GO:0080090; GO:0010468; GO:0060255; GO:…	Uncharacterized protein
Solyc01g058000	A0A3Q7EXX4	GO:0016020	Carboxypeptidase A inhibitor-like domain-containing protein
Solyc01g058003	A0A3Q7EE03	GO:0005634; GO:0006355; GO:0008270	SWIM-type domain-containing protein
Solyc01g058010	A0A3Q7EEX9	GO:0004575; GO:0004842; GO:0005987; GO:0033926; GO:0005739; GO:0046352; GO:0043231; GO:0004564; GO:0005985; GO:0043227; GO:0140103; GO:0009313; GO:0005737; GO:0090599; GO:0005984; GO:0043229; GO:0015926; GO:0044275; GO:0043226; GO:0009311; GO:0004553; GO:0016052; GO:0016798; GO:0044262; GO:0140096; GO:0044248; GO:0016787; GO:0048506; GO:0003824; GO:0048510; GO:1901575; GO:0009056; GO:0048509; GO:…	Alkaline/neutral invertase (EC 3.2.1.26)
Solyc01g058020	A0A3Q7EE08	GO:0004575; GO:0005739; GO:0005987; GO:0033926; GO:0004564; GO:0046352; GO:0043231; GO:0140103; GO:0005985; GO:0043227; GO:0004553; GO:0009313; GO:0005737; GO:0005975; GO:0043229; GO:0016798; GO:0005984; GO:0043226; GO:0090599; GO:0044275; GO:0005622; GO:0015926; GO:0009311; GO:0140096; GO:0016052; GO:0016787; GO:0044262; GO:0044248; GO:0003824; GO:1901575; GO:0009056; GO:0044238; GO:0071704; GO:…	beta-fructofuranosidase (EC 3.2.1.26)
Solyc01g058030	A0A3Q7EEI0	GO:0002238; GO:0009416; GO:0009805; GO:0031418; GO:0045487; GO:0046872; GO:0051213; GO:0052634	Fe2OG dioxygenase domain-containing protein
Solyc01g058100	K4AW20	GO:0016020	Uncharacterized protein
Solyc01g058140	Q1M319	GO:0005975; GO:0008422; GO:0016020; GO:0004553; GO:0016021; GO:0016798; GO:0044238; GO:0031224; GO:0016787; GO:0071704; GO:0008152; GO:0015926; GO:0003824	Putative beta-glycosidase
Solyc01g058170	NA	GO:0036123; GO:0035064; GO:0000792; GO:0051567; GO:0140034; GO:0000775; GO:0061647; GO:0140030; GO:0098687; GO:0044030; GO:0042393; GO:0000785; GO:0018027; GO:0005694; GO:0005515; GO:0006346; GO:0005634; GO:0005488; GO:0140718; GO:0043232; GO:0031507; GO:0043231; GO:0070828; GO:0043228; GO:0045814; GO:0043227; GO:0040029; GO:0043229; GO:0034968; GO:0043226; GO:0018022; GO:0005622; GO:0016571; GO:…	DUF724 domain-containing protein 3-like
Solyc01g058190	IPR000529, Ribosomal protein S6	GO:0005840; GO:0019843; GO:1990904; GO:0006412; GO:0003735; GO:0043043; GO:0003723; GO:0006518; GO:0032991; GO:0005198; GO:0043604; GO:0043232; GO:0043603; GO:0043228; GO:0070181; GO:0034645; GO:0003676; GO:0043229; GO:0009059; GO:0043226; GO:1901363; GO:0010467; GO:0015935; GO:0097159; GO:0044271; GO:0044391; GO:0005488; GO:0019538; GO:0005622; GO:1901566; GO:0009507; GO:0044260; GO:0009536; GO:…	30S ribosomal protein S6
Solyc01g058205	NA	GO:0009793; GO:0071203; GO:0004371; GO:0048316; GO:0003729; GO:0032991; GO:0010154; GO:0016773; GO:0005737; GO:0048608; GO:0016301; GO:0061458; GO:0003723; GO:0009791; GO:0016772; GO:0009790; GO:0003676; GO:0003006; GO:0016740; GO:0006071; GO:1901363; GO:0019400; GO:0097159; GO:0022414; GO:0000003; GO:0019751; GO:0048731; GO:0007275; GO:0006066; GO:0048856; GO:0032501; GO:0032502; GO:1901615; GO:…	Pentatricopeptide repeat-containing protein
Solyc01g058250	A0A3Q7EY23	GO:0002238; GO:0009416; GO:0009686; GO:0009805; GO:0016707; GO:0031418; GO:0046872; GO:0051213	Fe2OG dioxygenase domain-containing protein
Solyc01g058260	A0A3Q7EER9	GO:0003723; GO:0004652; GO:0005524; GO:0005634; GO:0006378; GO:0046872; GO:0043631; GO:0031123; GO:0070566; GO:0043231; GO:0006397; GO:0016779; GO:0043227; GO:0016071; GO:0016772; GO:0043229; GO:0006396; GO:0043226; GO:0016070; GO:0005622; GO:0032559; GO:0090304; GO:0016021; GO:0030554; GO:0010467; GO:0031224; GO:0035639; GO:0006139; GO:0032555; GO:0006725; GO:0017076; GO:0046483; GO:0032553; GO:…	Poly(A) polymerase (EC 2.7.7.19)
Solyc01g058270	A0A3Q7EF18	GO:0005794; GO:0005975; GO:0009834; GO:0010411; GO:0016020; GO:0016407; GO:0045492; GO:1990937; GO:0016740; GO:0012505; GO:0043231; GO:0016747; GO:0043227; GO:0016746; GO:0070592; GO:0005737; GO:0003824; GO:0043229; GO:0009832; GO:0043226; GO:0071669; GO:0005622; GO:0045491; GO:0016021; GO:0010410; GO:0031224; GO:0010383; GO:0006073; GO:0044042; GO:0033692; GO:0034637; GO:0000271; GO:0044264; GO:…	Cas1p 10 TM acyl transferase domain-containing protein
Solyc01g058280	A0A3Q7EE51	GO:0000045; GO:0072546; GO:0030176; GO:1905037; GO:0031227; GO:0007033; GO:0140534; GO:0016236; GO:0031301; GO:0006914; GO:0031300; GO:0061919; GO:0005789; GO:0070925; GO:0098827; GO:0022607; GO:0042175; GO:0006996; GO:0005783; GO:0044248; GO:0031984; GO:0044085; GO:0012505; GO:0009056; GO:0098796; GO:0016043; GO:0031090; GO:0071840; GO:0032991; GO:0043231; GO:0043227; GO:0005737; GO:0043229; GO:…	ER membrane protein complex subunit 6
Solyc01g058320	NA	GO:0016021; GO:0031224; GO:0016020	Plant invertase/pectin methylesterase inhibitor superfamily protein
Solyc01g058360	K4AW44	GO:0005886; GO:0006817; GO:0009705; GO:0022821; GO:0050896; GO:0090333	Major facilitator superfamily (MFS) profile domain-containing protein
Solyc01g058367	NA	GO:0000723,GO:0003678,GO:0006281	NA
Solyc01g058380	K4AW46	GO:0000139; GO:0005783; GO:0005793; GO:0006886; GO:0006888; GO:0006891; GO:0009306; GO:0030126	Clathrin/coatomer adaptor adaptin-like N-terminal domain-containing protein
Solyc01g058390	A0A3Q7EEN4	GO:0004335; GO:0005524; GO:0005829; GO:0006012; GO:0005737; GO:0019200; GO:0046835; GO:0019318; GO:0016773; GO:0005622; GO:0005996; GO:0016301; GO:0044262; GO:0016772; GO:0005975; GO:0016310; GO:0032559; GO:0006796; GO:0030554; GO:0006793; GO:0035639; GO:0032555; GO:0044281; GO:0017076; GO:0044238; GO:0032553; GO:0044237; GO:0097367; GO:0071704; GO:0043168; GO:0008152; GO:0000166; GO:1901265; GO:…	Galactokinase
Solyc01g058430	IPR004332, Transposase, MuDR, plant	GO:0008270	Mutator-like transposase
Solyc01g058450	A0A3Q7EE74	GO:0003723; GO:1990904; GO:0048026; GO:0003676; GO:0032991; GO:0050685; GO:1901363; GO:0033120; GO:0097159; GO:0048024; GO:0005488; GO:0043484; GO:1903313; GO:0050684; GO:0010628; GO:1903311	Flowering time control protein FCA
Solyc01g058470	NA	GO:0016021; GO:0031224; GO:0016020	unknown
Solyc01g058520	A0A3Q7EEQ4	GO:0005576; GO:0006979; GO:0020037; GO:0042744; GO:0046872; GO:0140825	Peroxidase (EC 1.11.1.7)
Solyc01g058530	A0A3Q7EY71	GO:0003735; GO:0005763; GO:0006412; GO:0070181	Uncharacterized protein
Solyc01g058540	A0A3Q7EEW6	GO:0003700; GO:0005634; GO:0043565	WRKY domain-containing protein
Solyc01g058670	A0A3Q7EES5	GO:0000976; GO:0005634; GO:0006355; GO:0046983; GO:0001067; GO:1903506; GO:0043231; GO:1990837; GO:2001141; GO:0043227; GO:0003690; GO:0051252; GO:0043229; GO:0019219; GO:0043226; GO:0043565; GO:0010556; GO:0005622; GO:0005515; GO:0031326; GO:0009889; GO:0003677; GO:0031323; GO:0003676; GO:0051171; GO:1901363; GO:0080090; GO:0097159; GO:0010468; GO:0005488; GO:0060255; GO:0019222; GO:0050794; GO:…	BHLH domain-containing protein
Solyc01g058680	A0A3Q7EEB1	GO:0007062, GO:0008278	Uncharacterized protein
Solyc01g058690	K4AW77	GO:0003723; GO:0005634	Uncharacterized protein
Solyc01g058700	K4AW78	GO:0007062, GO:0008278	Dimer_Tnp_hAT domain-containing protein
Solyc01g058720	A0A3Q7EET5	GO:0005509; GO:0042538; GO:0005814; GO:0046872; GO:0006972; GO:0005815; GO:0043169; GO:0009651; GO:0015630; GO:0043167; GO:0006970; GO:0005856; GO:0000278; GO:0005488; GO:0005829; GO:0009628; GO:0043232; GO:0007049; GO:0006950	EF-hand domain-containing protein
Solyc01g058730	NA	GO:0016021; GO:0031224; GO:0016020	Transmembrane protein
Solyc01g058740	K4AW82	GO:0005634; GO:0009737; GO:0045892	DUF5651 domain-containing protein
Solyc01g059740	K4AW83	GO:0005634; GO:0009737; GO:0045892	Uncharacterized protein
Solyc01g059750	K4AW84	GO:0003729; GO:0005829; GO:1990904	Uncharacterized protein
Solyc01g059830	A0A3Q7EEW3	GO:0003824; GO:0009507; GO:0009536; GO:0043231; GO:0043227	Enoyl-CoA hydratase
Solyc01g059840	A0A3Q7EYB7	GO:0016020; GO:0016788	Uncharacterized protein
Solyc01g059860	A0A3Q7EEX3	GO:0004674; GO:0004709; GO:0005524; GO:0006355; GO:0006468; GO:0009882; GO:0009881; GO:0038023; GO:0036211; GO:0060089; GO:0016310; GO:0004672; GO:0043412; GO:0016773; GO:0016301; GO:1903506; GO:0016772; GO:2001141; GO:0140096; GO:0051252; GO:0019219; GO:0010556; GO:0031326; GO:0032559; GO:0009889; GO:0030554; GO:0006796; GO:0035639; GO:0050896; GO:0032555; GO:0006793; GO:0017076; GO:0031323; GO:…	Protein kinase domain-containing protein
Solyc01g059870	AJ002281	GO:0000155; GO:0005634; GO:0005783; GO:0006355; GO:0009584; GO:0009585; GO:0009881; GO:0010105; GO:0017006; GO:0042803; GO:0051740; GO:0010017; GO:0072328; GO:0012505; GO:0071489; GO:0043231; GO:0009639; GO:0043227; GO:0042802; GO:0005737; GO:0010104; GO:0046983; GO:0043229; GO:0070298; GO:0043226; GO:0070297; GO:0038023; GO:0005622; GO:0004673; GO:0060089; GO:0071482; GO:0016775; GO:0071478; GO:…	Phytochrome B1
Solyc01g059880	A0A3Q7EYC4	GO:0000166; GO:0003878; GO:0005829; GO:0006085; GO:0006099; GO:0006633; GO:0006629; GO:0005737; GO:0046912; GO:0016746; GO:0006084; GO:0005622; GO:0035384; GO:1901265; GO:0071616; GO:0036094; GO:0006637; GO:0016740; GO:0035383; GO:0033866; GO:1901363; GO:0034030; GO:0097159; GO:0034033; GO:0005488; GO:0033865; GO:0003824; GO:0033875; GO:0016829; GO:0034032; GO:0072330; GO:0006631; GO:0044272; GO:…	ATP citrate synthase (EC 2.3.3.8)
Solyc01g059910	A0A3Q7H4Y3	GO:0004672; GO:0004714; GO:0005524; GO:0005886; GO:0046777	Protein kinase domain-containing protein
Solyc01g059920	NA	GO:0000413; GO:0003755; GO:0016021; GO:0018208; GO:0016859; GO:0031224; GO:0018193; GO:0016853; GO:0016020; GO:0036211; GO:0140096; GO:0043412; GO:0003824; GO:0019538; GO:1901564; GO:0043170; GO:0006807; GO:0044238; GO:0071704; GO:0008152	Nucleic acid-binding protein
Solyc01g059930	NA	GO:0006950; GO:0009409; GO:0008865; GO:0009266; GO:0004396; GO:0009628; GO:0019200; GO:0016787; GO:0050896; GO:0046835; GO:0044262	Universal stress protein
Solyc01g059940	NA	GO:0004857	NA
Solyc01g059960	K4AWA3	GO:0003700; GO:0005634; GO:0006355; GO:0043565	GRAS domain-containing protein
Solyc01g059965	Q01413	GO:0005773; GO:0005886; GO:0005975; GO:0006952; GO:0042973	Glucan endo-1,3-beta-glucosidase B (EC 3.2.1.39) ((1->3)-beta-glucan endohydrolase B) ((1->3)-beta-glucanase B) (Basic beta-1,3-glucanase) (Beta-1,3-endoglucanase B)
Solyc01g060010	A0A3Q7EF39	GO:0004553; GO:0005886; GO:0005975; GO:0006952	Glucan endo-1,3-beta-D-glucosidase
Solyc01g060015	NA	GO:0004553,GO:0005975	NA
Solyc01g060020	NA	GO:0005975	Beta-glucanase
Solyc01g060030	NA	GO:0008270; GO:0046914; GO:0046872; GO:0043169; GO:0003676; GO:0043167; GO:1901363; GO:0097159; GO:0005488	Zinc finger CCHC domain-containing protein 10
Solyc01g060040	A0A3Q7EF44	GO:0005634; GO:0006357; GO:0007010; GO:0008360; GO:0043231; GO:0043227; GO:0022604; GO:0043229; GO:0022603; GO:0043226; GO:0050793; GO:0005622; GO:0006996; GO:0016043; GO:0071840; GO:0006355; GO:1903506; GO:2001141; GO:0051252; GO:0019219; GO:0010556; GO:0031326; GO:0009889; GO:0031323; GO:0051171; GO:0080090; GO:0010468; GO:0060255; GO:0019222; GO:0050794; GO:0050789; GO:0065007	Bromo domain-containing protein
Solyc01g060050	NA	GO:0007010; GO:0005634; GO:0008360; GO:0043231; GO:0006357; GO:0043227; GO:0022604; GO:0043229; GO:0022603; GO:0043226; GO:0050793; GO:0005622; GO:0006996; GO:0016043; GO:0071840; GO:0006355; GO:1903506; GO:2001141; GO:0051252; GO:0019219; GO:0010556; GO:0031326; GO:0009889; GO:0031323; GO:0051171; GO:0080090; GO:0010468; GO:0060255; GO:0019222; GO:0050794; GO:0050789; GO:0065007	Bromodomain and WD repeat-containing protein 3-like
Solyc01g060070	A0A3Q7EF07	GO:0009707; GO:0015171; GO:0031358; GO:0022857; GO:0055085; GO:0031359; GO:0005215; GO:0006810; GO:0031354; GO:0051234; GO:0031355; GO:0051179; GO:0046943; GO:0031350; GO:0003333; GO:0005342; GO:0031351; GO:1905039; GO:1903825; GO:0009527; GO:0006865; GO:0031969; GO:0015849; GO:0009941; GO:0071705; GO:0031968; GO:0071702; GO:0031301; GO:0031300; GO:0042170; GO:0009526; GO:0098588; GO:0019867; GO:…	Outer envelope pore protein 16-2, chloroplastic
Solyc01g060080	A0A3Q7EYG1	GO:0005654; GO:0006470; GO:0030289; GO:0072542; GO:0019211; GO:0008287; GO:0016311; GO:1903293; GO:0019888; GO:0050790; GO:0019208; GO:0065009; GO:0008047; GO:0031981; GO:0036211; GO:0030234; GO:0070013; GO:0043412; GO:0098772; GO:0043233; GO:0006796; GO:0031974; GO:0006793; GO:1902494; GO:0019538; GO:0005634; GO:0065007; GO:0032991; GO:1901564; GO:0043231; GO:0043170; GO:0043227; GO:0006807; GO:…	Serine/threonine-protein phosphatase 4 regulatory subunit 3-like central domain-containing protein
Solyc01g060090	NA	GO:0072542; GO:0030289; GO:0006470; GO:0019211; GO:0008287; GO:0016311; GO:1903293; GO:0019888; GO:0050790; GO:0019208; GO:0005654; GO:0065009; GO:0008047; GO:0031981; GO:0036211; GO:0030234; GO:0070013; GO:0043412; GO:0098772; GO:0043233; GO:0006796; GO:0031974; GO:0006793; GO:1902494; GO:0019538; GO:0005634; GO:0065007; GO:0032991; GO:1901564; GO:0043231; GO:0043170; GO:0043227; GO:0006807; GO:…	serine/threonine-protein phosphatase 4 regulatory subunit 3
Solyc01g060130	P52884	GO:0003400; GO:0003924; GO:0005525; GO:0005794; GO:0006886; GO:0006888; GO:0016050; GO:0030127; GO:0061024; GO:0070863; GO:0070971; GO:0005783; GO:0016192; GO:0046907; GO:0032561; GO:0012505; GO:0051649; GO:0019001; GO:0015031; GO:0017111; GO:0043231; GO:0045184; GO:0016462; GO:0043227; GO:0008104; GO:0016818; GO:0070727; GO:0016817; GO:0012507; GO:0051641; GO:0035639; GO:0030134; GO:0033036; GO:…	GTP-binding protein SAR2
Solyc01g060140	A0A3Q7EF58	GO:0003690; GO:0003712; GO:0005516; GO:0005634; GO:0006357; GO:0003677; GO:0003676; GO:1901363; GO:0097159; GO:0005488	CG-1 domain-containing protein
Solyc01g060170	IPR005559, CG-1	GO:0005634; GO:0003677; GO:0003676; GO:1901363; GO:0097159; GO:0005488	Calmodulin-binding transcription activator 5
Solyc01g060180	NA	GO:0008152; GO:0016874; GO:0019605; GO:0005777; GO:0016405; GO:0046459; GO:0042579; GO:0047760; GO:0006097; GO:0005737; GO:0016878; GO:0006083; GO:0016877; GO:0046487; GO:0003987; GO:0006081; GO:0016207; GO:0006631; GO:0044262; GO:0003824; GO:0032787; GO:0044255; GO:0006629; GO:0005975; GO:0019752; GO:0043436; GO:0006082	AMP-dependent synthetase and ligase
Solyc01g060200	IPR002562, 3'-5' exonuclease	GO:0003676,GO:0005622	3&apos-5&apos exonuclease domain-containing protein-like
Solyc01g060210	NA	GO:0080188; GO:0006346; GO:0031048; GO:0140718; GO:0031507; GO:0070828; GO:0045814; GO:0040029; GO:0031047; GO:0006338; GO:0006325; GO:0010629; GO:0010605; GO:0009892; GO:0048519; GO:0016043; GO:0071840; GO:0010468; GO:0060255; GO:0019222; GO:0050789; GO:0065007	XS domain-containing protein
Solyc01g060270	K4AWD0	GO:0005794; GO:0016020; GO:0016413	Trichome birefringence-like N-terminal domain-containing protein
Solyc01g060280	A0A3Q7EYJ7	GO:0005768; GO:0016020; GO:0061578; GO:0070536; GO:0071108; GO:0140492; GO:0016579; GO:0101005; GO:0070646; GO:0019783; GO:0070647; GO:0008237; GO:0006508; GO:0008233; GO:0036211; GO:0043412; GO:0140096; GO:0016787; GO:0019538; GO:1901564; GO:0003824; GO:0043170; GO:0006807; GO:0044238; GO:0071704; GO:0008152	MPN domain-containing protein
Solyc01g060355	NA	GO:0003677	NA
Solyc01g060450	A0A3Q7EF77	GO:0016020	Uncharacterized protein
Solyc01g060460	A0A3Q7EFG9	GO:0004386; GO:0005524; GO:0005634; GO:0080188; GO:0140658	Helicase ATP-binding domain-containing protein
Solyc01g060470	A0A3Q7EFC3	GO:0005634; GO:0005737; GO:0006607; GO:0008139; GO:0061608; GO:0006606; GO:0140142; GO:0051170; GO:0005622; GO:0034504; GO:0140104; GO:0006913; GO:0043231; GO:0051169; GO:0005048; GO:0043227; GO:0072594; GO:0042277; GO:0033365; GO:0033218; GO:0006886; GO:0046907; GO:0051649; GO:0015031; GO:0045184; GO:0008104; GO:0070727; GO:0051641; GO:0033036; GO:0071705; GO:0071702; GO:0006810; GO:0051234; GO:…	Importin subunit alpha
Solyc01g065490	A0A3Q7EF86	GO:0004033; GO:0005737; GO:0016491; GO:0016616; GO:0016614; GO:0003824	NADP-dependent oxidoreductase domain-containing protein
Solyc01g065500	A0A3Q7EYQ2	GO:0016020; GO:0016021; GO:0031224; GO:0005783; GO:0012505	C2 domain-containing protein
Solyc01g065530	A0A3Q7EES8	GO:0010215; GO:0016020; GO:0031225; GO:0071668; GO:0031224; GO:0070726; GO:0009832; GO:0016021; GO:0009664; GO:0071669; GO:0030198; GO:0043062; GO:0071555; GO:0042546; GO:0045229; GO:0071554; GO:0022607; GO:0044085; GO:0016043; GO:0071840	COBRA-like protein 7
Solyc01g065540	A0A3Q7EF96	GO:0000160; GO:0000976; GO:0003700; GO:0005634; GO:0009736; GO:0010597; GO:0071368; GO:0140110; GO:0043231; GO:0009735; GO:0003677; GO:0043227; GO:0009755; GO:0003690; GO:0043229; GO:0032870; GO:0003676; GO:0043226; GO:0009725; GO:0016301; GO:0005622; GO:0071495; GO:0016772; GO:0009719; GO:1901363; GO:0071310; GO:0097159; GO:0010033; GO:0016740; GO:0070887; GO:0005488; GO:0042221; GO:0035556; GO:…	Two-component response regulator
Solyc01g065550	NA	GO:0005515; GO:0016021; GO:0031224; GO:0016020	Protein DEHYDRATION-INDUCED 19 homolog 4
Solyc01g065570	NA	GO:0005783; GO:0071218; GO:0030544; GO:0051788; GO:0012505; GO:0031072; GO:0051085; GO:0005789; GO:0005515; GO:0051084; GO:0098827; GO:0003677; GO:0006458; GO:0042175; GO:0003676; GO:0035967; GO:0043231; GO:0005488; GO:0035966; GO:0043227; GO:0030433; GO:0031984; GO:0036503; GO:0005737; GO:0061077; GO:0043229; GO:0034976; GO:0043226; GO:0010243; GO:0031090; GO:1901698; GO:0005622; GO:0043161; GO:…	pre-mRNA-splicing factor cwf23-like
Solyc01g065580	A0A3Q7EFA5	GO:0003729; GO:0005730; GO:0006417	CPL domain-containing protein
Solyc01g065600	A0A3Q7EEU1	GO:0008137; GO:0009060; GO:0009507; GO:0009579; GO:0015990; GO:0016020; GO:0042773; GO:0048039	NADH:quinone oxidoreductase/Mrp antiporter membrane subunit domain-containing protein
Solyc01g065610	A0A3Q7EFK2	GO:0008137; GO:0009060; GO:0009507; GO:0009579; GO:0015990; GO:0016020; GO:0042773; GO:0048039	NADH:quinone oxidoreductase/Mrp antiporter membrane subunit domain-containing protein
Solyc01g065620	A0A3Q7EFF7	GO:0008137; GO:0009060; GO:0015990; GO:0016020; GO:0042773; GO:0048039	Uncharacterized protein
Solyc01g065630	A0A3Q7EFK9	GO:0008137; GO:0009060; GO:0015990; GO:0016020; GO:0042773; GO:0048039	Proton_antipo_M domain-containing protein
Solyc01g065690	A0A3Q7EEW5	GO:0046872; GO:0050896; GO:1900150; GO:0043169; GO:0043167; GO:0005488	HMA domain-containing protein
Solyc01g065700	A0A3Q7EFD3	GO:0004722; GO:0035970; GO:0004721; GO:0006470; GO:0016791; GO:0009819; GO:0042578; GO:0016311; GO:0016788; GO:0009414; GO:0140096; GO:0009415; GO:0016787; GO:0045926; GO:0001101; GO:0003824; GO:0036211; GO:0040008; GO:0043412; GO:0000226; GO:0010035; GO:0006796; GO:0006793; GO:1901700; GO:0009628; GO:0007017; GO:0007010; GO:0019538; GO:0048519; GO:0006996; GO:0042221; GO:0006950; GO:1901564; GO:…	PPM-type phosphatase domain-containing protein
Solyc01g065710	A0A3Q7EYV2	GO:0003697; GO:0010521; GO:0032211; GO:0042162; GO:1990879; GO:0051974; GO:0000783; GO:2000279; GO:0000782; GO:0051972; GO:0003677; GO:0140445; GO:0000781; GO:1904357; GO:0003676; GO:0098687; GO:0032205; GO:0004857; GO:0044815; GO:2000278; GO:0030234; GO:0032993; GO:0032210; GO:0098772; GO:0005694; GO:1904356; GO:0043565; GO:0140513; GO:0032204; GO:1901363; GO:0005634; GO:0051348; GO:0097159; GO:…	CST complex subunit TEN1
Solyc01g065720	A0A3Q7EFH0	GO:0004630; GO:0005886; GO:0006654; GO:0009395; GO:0048017; GO:0070290; GO:0046473; GO:0071944; GO:0004620; GO:0016298; GO:0046474; GO:0008081; GO:0016042; GO:0045017; GO:0042578; GO:0006650; GO:0016788; GO:0046486; GO:0016787; GO:0008654; GO:0003824; GO:0006644; GO:0008610; GO:0044255; GO:0035556; GO:0006629; GO:1901575; GO:0090407; GO:0009056; GO:0007165; GO:0023052; GO:0007154; GO:0019637; GO:…	Phospholipase (EC 3.1.4.4)
Solyc01g065740	A0A3Q7EFM8	GO:0098542; GO:0006952; GO:0051707; GO:0043207; GO:0009607; GO:0044419; GO:0009605; GO:0006950; GO:0050896	F-box domain-containing protein
Solyc01g065810	A0A3Q7EFI8	GO:0005747; GO:0006120; GO:0008137; GO:0048038; GO:0051287	NADH-quinone oxidoreductase subunit D domain-containing protein
Solyc01g065840	A0A3Q7EEZ5	GO:0098542; GO:0006952; GO:0051707; GO:0043207; GO:0009607; GO:0044419; GO:0009605; GO:0006950; GO:0050896	F-box domain-containing protein
Solyc01g065960	A0A3Q7EFJ9	GO:0016020	Uncharacterized protein
Solyc01g065980	A0A3Q7EFL3	GO:0003677; GO:0003700; GO:0005634; GO:0006952; GO:0009873; GO:0071369; GO:0140110; GO:0043231; GO:0009723; GO:0043227; GO:0009755; GO:0003676; GO:0043229; GO:0032870; GO:0043226; GO:1901363; GO:0009725; GO:0097159; GO:0005622; GO:0071495; GO:0005488; GO:0009719; GO:0071310; GO:0010033; GO:0070887; GO:0000160; GO:0042221; GO:0035556; GO:0007165; GO:0023052; GO:0007154; GO:0006355; GO:1903506; GO:…	ERF.E4 ethylene response factor E4
Solyc01g066050	NA	GO:0005488; GO:0016021; GO:0004386; GO:0031224; GO:0016020	Peptidyl-prolyl cis-trans isomerase FKBP5
Solyc01g066060	A0A3Q7EF32	GO:0005739; GO:0016554; GO:0080156; GO:0046983; GO:0016553; GO:0043231; GO:0005515; GO:0009451; GO:0043227; GO:0005737; GO:1900864; GO:0043229; GO:0000959; GO:0043226; GO:0016071; GO:0043412; GO:0016556; GO:0016070; GO:0006397; GO:0090304; GO:0006139; GO:0006725; GO:0046483; GO:1901360; GO:0006396; GO:0034641; GO:0043170; GO:0010467; GO:0006807; GO:0044238; GO:0044237; GO:0071704; GO:0008152	DAG protein, chloroplastic
Solyc01g066070	A0A3Q7EFM2	GO:0004650; GO:0005975	Uncharacterized protein
Solyc01g066100	A0A3Q7EFS4	GO:0080043; GO:0080044	UDP-glycosyltransferases domain-containing protein
Solyc01g066140	A0A3Q7EF48	GO:0080043; GO:0080044	Glycosyltransferase (EC 2.4.1.-)
Solyc01g066310	A0A3Q7EF74	GO:0003995; GO:0005737; GO:0033539; GO:0050660; GO:0016627; GO:0006635; GO:0016491; GO:0019395; GO:0043168; GO:0034440; GO:0000166; GO:0009062; GO:1901265; GO:0044242; GO:0036094; GO:0030258; GO:0072329; GO:0052890; GO:0016042; GO:0043167; GO:0006631; GO:1901363; GO:0046395; GO:0097159; GO:0016054; GO:0044282; GO:0005488; GO:0032787; GO:0003824; GO:0044255; GO:0044248; GO:0006629; GO:1901575; GO:…	Acyl-CoA dehydrogenase
Solyc01g066360	A0A3Q7EZ53	GO:0005576; GO:0030599; GO:0042545; GO:0045330; GO:0045490; GO:0046910	Pectinesterase (EC 3.1.1.11)
Solyc01g066390	NA	GO:0004857	NA
Solyc01g066410	NA	GO:0030599,GO:0042545	NA
Solyc01g066420	A0A3Q7EZ63	GO:0005576; GO:0030599; GO:0042545; GO:0045330; GO:0045490; GO:0046910	pectinesterase (EC 3.1.1.11)
Solyc01g066430	A0A3Q7EFY3	GO:0016020; GO:0016567; GO:0016021; GO:0032446; GO:0031224; GO:0070647; GO:0036211; GO:0043412; GO:0019538	RING-type E3 ubiquitin transferase (EC 2.3.2.27)
Solyc01g066440	NA	GO:0008168; GO:0032259; GO:0016741; GO:0008152; GO:0016740; GO:0003824	Membrane-associated kinase regulator 6
Solyc01g066450	A0A3Q7EFY7	GO:0016787	AB hydrolase-1 domain-containing protein
Solyc01g066457	A0A3Q7EFY6	GO:0016787	AB hydrolase-1 domain-containing protein
Solyc01g066470	A0A3Q7EFY6	GO:0016787	AB hydrolase-1 domain-containing protein
Solyc01g066480	A0A3Q7EFT1	GO:0005739; GO:0018773; GO:0016823; GO:0043231; GO:0016822; GO:0043227; GO:0003824; GO:0016787	Fumarylacetoacetase-like C-terminal domain-containing protein
Solyc01g066500	A0A3Q7EFB1	GO:0000978; GO:0000981; GO:0005634; GO:0006357; GO:0046983	MADS-box domain-containing protein
Solyc01g066520	A0A3Q7EFU1	GO:0005737; GO:0005739; GO:0008152; GO:0016407; GO:0031405; GO:0016746; GO:0043617; GO:0009646; GO:0043231; GO:0005504; GO:0009744; GO:0043227; GO:0016740; GO:0009642; GO:0033293; GO:0034285; GO:0043229; GO:0031406; GO:0009743; GO:0043226; GO:0043177; GO:0010033; GO:0009267; GO:0008289; GO:0042594; GO:1901681; GO:0031669; GO:0016747; GO:0009416; GO:0009314; GO:0003824; GO:0031667; GO:0043168; GO:…	Dihydrolipoamide acetyltransferase component of pyruvate dehydrogenase complex (EC 2.3.1.-)
Solyc01g066560	A0A3Q7EG14	GO:0015297; GO:0016020; GO:0022857; GO:0042910; GO:1990961; GO:0016021; GO:0046618; GO:0031224; GO:0140115; GO:0015291; GO:0042908; GO:0022804; GO:0140352; GO:0098754; GO:0005215; GO:0009636; GO:0042221; GO:0050896; GO:0055085; GO:0006810; GO:0051234; GO:0051179	Protein DETOXIFICATION (Multidrug and toxic compound extrusion protein)
Solyc01g066570	NA	GO:0000932; GO:0036464; GO:0035770; GO:0099080; GO:0043232; GO:0043228; GO:0005737; GO:0043229; GO:0043226; GO:0005622	FLZ-type domain-containing protein
Solyc01g066590	A0A3Q7EFV3	GO:0005737; GO:0005868; GO:0005874; GO:0007017; GO:0045505; GO:0030286; GO:0005875; GO:0005515; GO:0099513; GO:0099512; GO:0099081; GO:0015630; GO:0099080; GO:0005856; GO:1902494; GO:0032991; GO:0043232; GO:0043228; GO:0043229; GO:0043226; GO:0005622	Dynein light chain
Solyc01g066610	NA	GO:0006281; GO:0070182; GO:0006974; GO:0019899; GO:0033554; GO:0005515; GO:0006950; GO:0006259; GO:0051716; GO:0050896; GO:0090304; GO:0044260; GO:0006139; GO:0006725; GO:0046483; GO:1901360; GO:0034641; GO:0043170; GO:0006807; GO:0044238; GO:0044237; GO:0071704; GO:0008152	Fanconi anemia group I protein
Solyc01g066614	NA	GO:0003924,GO:0005525	NA
Solyc01g066690	A0A3Q7EFX0	GO:0000049; GO:0003677; GO:0003743; GO:0003924; GO:0005525; GO:0006413; GO:0005850; GO:0006412; GO:0032991; GO:0008135; GO:0043043; GO:0090079; GO:0006518; GO:0045182; GO:0043604; GO:0043603; GO:0034645; GO:0032561; GO:0045903; GO:0019001; GO:0009059; GO:0017111; GO:0010467; GO:0016462; GO:0001731; GO:0016818; GO:0044271; GO:0016817; GO:0019538; GO:0003723; GO:1901566; GO:0035639; GO:0044260; GO:…	protein-synthesizing GTPase (EC 3.6.5.3)
Solyc01g066700	NA	GO:0033320; GO:0048040; GO:0033319; GO:0070403; GO:0042732; GO:0016831; GO:0019321; GO:0051287; GO:0009226; GO:0016830; GO:0009225; GO:0016829; GO:0005996; GO:0043168; GO:1901137; GO:0000166; GO:0055086; GO:1901265; GO:0005975; GO:0036094; GO:1901135; GO:0043167; GO:0034654; GO:1901363; GO:0019438; GO:0097159; GO:0018130; GO:0005488; GO:1901362; GO:0003824; GO:0006793; GO:0044281; GO:0044271; GO:…	UDP-glucuronate decarboxylase
Solyc01g066720	A0A3Q7EG24	GO:0005743; GO:0005746; GO:0033617; GO:0031305; GO:0008535; GO:0031304; GO:0033108; GO:0032592; GO:0098573; GO:0007005; GO:0017004; GO:0031301; GO:0065003; GO:0031300; GO:0043933; GO:0022607; GO:0070469; GO:0006996; GO:0019866; GO:0044085; GO:0031966; GO:0016043; GO:0005740; GO:0071840; GO:0031967; GO:0005739; GO:0031975; GO:0031090; GO:0043231; GO:0043227; GO:0005737; GO:0043229; GO:0043226; GO:…	HIG1 domain-containing protein
Solyc01g066730	A0A3Q7EFH4	GO:0000978; GO:0000981; GO:0005634; GO:0006357; GO:0046983; GO:0000987; GO:0006355; GO:0043231; GO:0000977; GO:1903506; GO:0043227; GO:0000976; GO:2001141; GO:0043229; GO:0001067; GO:0051252; GO:0043226; GO:1990837; GO:0019219; GO:0005622; GO:0003690; GO:0010556; GO:0031326; GO:0009889; GO:0043565; GO:0031323; GO:0005515; GO:0051171; GO:0003700; GO:0080090; GO:0140110; GO:0010468; GO:0003677; GO:…	MADS-box domain-containing protein
Solyc01g066740	IPR017986, WD40 repeat, region	GO:0005488	Transducin family protein (Fragment)
Solyc01g066770	A0A3Q7EG32	GO:0005789; GO:0030433; GO:0030544; GO:0051085; GO:0071218; GO:0051788; GO:0031072; GO:0098827; GO:0042175; GO:0005515; GO:0051084; GO:0005783; GO:0006458; GO:0031984; GO:0035967; GO:0012505; GO:0035966; GO:0031090; GO:0016020; GO:0036503; GO:0016021; GO:0061077; GO:0031224; GO:0034976; GO:0043231; GO:0010243; GO:0043227; GO:1901698; GO:0043161; GO:0010498; GO:0071310; GO:0006511; GO:0019941; GO:…	J domain-containing protein
Solyc01g066810	IPR006016, UspA	GO:0006950	Universal stress protein
Solyc01g066820	NA	GO:0003777; GO:0007018; GO:0005874; GO:0008017; GO:0007017; GO:0099513; GO:0015631; GO:0099512; GO:0007019; GO:0003774; GO:0099081; GO:0051261; GO:0008092; GO:0015630; GO:0031109; GO:0099080; GO:0005515; GO:0000226; GO:0005856; GO:0140657; GO:0032984; GO:0005524; GO:0043232; GO:0022411; GO:0032559; GO:0043228; GO:0097435; GO:0030554; GO:0007010; GO:0043229; GO:0035639; GO:0090058; GO:0043226; GO:…	unknown
Solyc01g066830	A0A3Q7EG40	GO:0005634; GO:0016926; GO:0016929; GO:0008234; GO:0006508; GO:0008233; GO:0043231; GO:0140096; GO:0019538; GO:0043227; GO:0070646; GO:0016787; GO:1901564; GO:0019783; GO:0043170; GO:0018205; GO:0003824; GO:0070647; GO:0006807; GO:0018193; GO:0044238; GO:0071704; GO:0036211; GO:0043412; GO:0008152	Ubiquitin-like protease family profile domain-containing protein
Solyc01g066840	A0A3Q7EFJ5	GO:0000447; GO:0000461; GO:0003735; GO:0006412; GO:0022627; GO:1990904; GO:0005198; GO:0005840; GO:0043043; GO:0043232; GO:0006518; GO:0043228; GO:0043604; GO:0032991; GO:0000479; GO:0022626; GO:0000478; GO:0043229; GO:0043603; GO:0043226; GO:0034645; GO:0015935; GO:0031125; GO:0005829; GO:0043628; GO:0044391; GO:0000462; GO:0005622; GO:0000469; GO:0005737; GO:0000466; GO:0000460; GO:0009059; GO:…	40S ribosomal protein S21
Solyc01g066860	NA	GO:0016740; GO:0003824	Oxidoreductases
Solyc01g066870	A0A3Q7EG04	GO:0004722; GO:0006470; GO:0004721; GO:0016311; GO:0016791; GO:0036211; GO:0042578; GO:0043412; GO:0016788; GO:0006796; GO:0140096; GO:0006793; GO:0016787; GO:0019538; GO:1901564; GO:0003824; GO:0043170; GO:0006807; GO:0044238; GO:0044237; GO:0071704; GO:0008152	PPM-type phosphatase domain-containing protein
Solyc01g066880	A0A3Q7EZF0	GO:0046872; GO:0043169; GO:0043167; GO:0005488	HMA domain-containing protein
Solyc01g066900	NA	GO:0000166; GO:0035556; GO:1901265; GO:0007165; GO:0036094; GO:0023052; GO:1901363; GO:0007154; GO:0097159; GO:0051716; GO:0050896; GO:0005488; GO:0050794; GO:0050789; GO:0065007	CAP-Gly domain-containing linker protein 1-like
Solyc01g066910	A0A3Q7EFL0	GO:0005504; GO:0009627	Bifunctional inhibitor/plant lipid transfer protein/seed storage helical domain-containing protein
Solyc01g066915	NA	GO:0006508,GO:0008234	NA
Solyc01g066940	A0A3Q7EFL5	GO:0005737; GO:0016020; GO:0016192; GO:0006810; GO:0005622; GO:0051234; GO:0016021; GO:0051179; GO:0031224	Vesicle-associated membrane protein 724
Solyc01g066950	A0A3Q7EG19	GO:0009909	Flowering-promoting factor 1-like protein 3
Solyc01g066980	A0A3Q7EZG6	GO:0009909	Flowering-promoting factor 1-like protein 3
Solyc01g067000	A0A3Q7EFM4	GO:0006952; GO:0006950; GO:0050896	C2 domain-containing protein
Solyc01g067010	NA	GO:0032266; GO:0016021; GO:1901981; GO:0031224; GO:0043130; GO:0032182; GO:0035091; GO:0005543; GO:0008289; GO:0005515	Putative F-box/kelch-repeat protein-like
Solyc01g067020	A0A3Q7EZH4	GO:0004672; GO:0005524; GO:0006468; GO:0016020; GO:0098542; GO:0016021; GO:0016773; GO:0036211; GO:0031224; GO:0016301; GO:0016310; GO:0043412; GO:0016772; GO:0140096; GO:0006796; GO:0006793; GO:0032559; GO:0019538; GO:0030554; GO:0035639; GO:0006952; GO:0032555; GO:1901564; GO:0017076; GO:0051707; GO:0032553; GO:0043207; GO:0097367; GO:0009607; GO:0043168; GO:0043170; GO:0000166; GO:0044419; GO:…	Protein kinase domain-containing protein
Solyc01g067030	NA	GO:0004523; GO:0090502; GO:0016021; GO:0016891; GO:0090501; GO:0031224; GO:0016893; GO:0090305; GO:0016020; GO:0004521; GO:0016070; GO:0004540; GO:0090304; GO:0004519; GO:0006139; GO:0004518; GO:0006725; GO:0140098; GO:0046483; GO:0016788; GO:1901360; GO:0140640; GO:0034641; GO:0016787; GO:0003676	Putative F-box/kelch-repeat protein-like
Solyc01g067045	A0A3Q7EFN0	GO:0003676; GO:0008270	Uncharacterized protein
Solyc01g067070	A0A3Q7EZI3	GO:0005743; GO:0015234; GO:0030974; GO:0031305; GO:0055085; GO:1901474; GO:0031304; GO:0071934; GO:0015101; GO:0032592; GO:0045117; GO:0098573; GO:0090482; GO:0072531; GO:1901682; GO:0031301; GO:0006810; GO:0031300; GO:0008324; GO:0051234; GO:0015075; GO:0051179; GO:0019866; GO:0022857; GO:0015888; GO:0016021; GO:0005215; GO:0015697; GO:0031224; GO:0035461; GO:0031966; GO:0015695; GO:0005740; GO:…	Uncharacterized protein
Solyc01g067080	NA	GO:0032981; GO:0010257; GO:0033108; GO:0007005; GO:0065003; GO:0043933; GO:0022607; GO:0006996; GO:0044085; GO:0016043; GO:0071840	ELL domain-containing protein
Solyc01g067090	NA	GO:0003714; GO:0045892; GO:0005634; GO:0003712; GO:1903507; GO:0043231; GO:1902679; GO:0140110; GO:0043227; GO:0051253; GO:0000118; GO:0045934; GO:0043229; GO:0010558; GO:0043226; GO:0031327; GO:0005654; GO:0009890; GO:0005622; GO:0031324; GO:0031981; GO:0051172; GO:0140513; GO:0048523; GO:0070013; GO:0010605; GO:0043233; GO:0009892; GO:0031974; GO:0048519; GO:1902494; GO:0006355; GO:0032991; GO:…	SANT domain-containing protein
Solyc01g067100	A0A3Q7EFN8	GO:0005634; GO:0006511; GO:0016567; GO:0031461; GO:0031625; GO:0044389; GO:0000151; GO:0019941; GO:0019899; GO:0043632; GO:1990234; GO:0051603; GO:0005515; GO:0140535; GO:0030163; GO:1902494; GO:0005488; GO:0044265; GO:0032991; GO:0008168; GO:0009057; GO:0016741; GO:1901565; GO:0044248; GO:0006508; GO:1901575; GO:0009056; GO:0019538; GO:0044260; GO:1901564; GO:0043170; GO:0032446; GO:0070647; GO:…	Cullin family profile domain-containing protein
Solyc01g067120	IPR016159, Cullin repeat-like	GO:0031461; GO:0031625; GO:0006511; GO:0044389; GO:0019941; GO:0019899; GO:0043632; GO:0051603; GO:0005515; GO:0030163; GO:0005488; GO:0044265; GO:0009057; GO:1901565; GO:0044248; GO:0006508; GO:1901575; GO:0009056; GO:0019538; GO:0044260; GO:1901564; GO:0043170; GO:0006807; GO:0044238; GO:0044237; GO:0071704; GO:0008152	Cullin 1-like protein C
Solyc01g067140	A0A3Q7EFP8	GO:0005634; GO:0006511; GO:0016567; GO:0031461; GO:0031625	Cullin family profile domain-containing protein
Solyc01g067150	K4AWW4	GO:0043531	NB-ARC domain-containing protein
Solyc01g067160	NA	GO:0098542; GO:0006952; GO:0051707; GO:0043207; GO:0009607; GO:0044419; GO:0009605; GO:0006950; GO:0050896	Disease resistance protein
Solyc01g067170	K4AWW6	GO:0005634	Cullin protein neddylation domain-containing protein
Solyc01g067200	A0A3Q7EZL6	GO:0005634; GO:0006511; GO:0016567; GO:0031461; GO:0031625; GO:0044389; GO:0019941; GO:0019899; GO:0043632; GO:0051603; GO:0005515; GO:0030163; GO:0005488; GO:0044265; GO:0009057; GO:1901565; GO:0044248; GO:0006508; GO:1901575; GO:0009056; GO:0019538; GO:0044260; GO:1901564; GO:0043170; GO:0006807; GO:0044238; GO:0044237; GO:0071704; GO:0008152	Cullin family profile domain-containing protein
Solyc01g067210	NA	GO:0031625; GO:0006511; GO:0031461; GO:0044389; GO:0019941; GO:0000151; GO:0019899; GO:0043632; GO:1990234; GO:0051603; GO:0005515; GO:0140535; GO:0030163; GO:1902494; GO:0008168; GO:0044265; GO:0016741; GO:0032991; GO:0009057; GO:0005488; GO:1901565; GO:0016740; GO:0044248; GO:0006508; GO:1901575; GO:0009056; GO:0019538; GO:0044260; GO:1901564; GO:0043170; GO:0006807; GO:0044238; GO:0044237; GO:…	Putative cullin protein, neddylation
Solyc01g067255	A0A3Q7EGE5	GO:0016020	Reverse transcriptase Ty1/copia-type domain-containing protein
Solyc01g067270	A0A3Q7EFR6	GO:0006511; GO:0016567; GO:0031461; GO:0031625; GO:0044389; GO:0019941; GO:0000151; GO:0019899; GO:0043632; GO:1990234; GO:0051603; GO:0005515; GO:0140535; GO:0030163; GO:1902494; GO:0005488; GO:0044265; GO:0032991; GO:0009057; GO:1901565; GO:0044248; GO:0006508; GO:1901575; GO:0009056; GO:0032446; GO:0070647; GO:0019538; GO:0044260; GO:0036211; GO:0043412; GO:1901564; GO:0043170; GO:0006807; GO:…	Cullin N-terminal domain-containing protein
Solyc01g067280	A0A3Q7EZM9	GO:0000209; GO:0019005; GO:0031146; GO:0043161; GO:0031461; GO:0010498; GO:0000151; GO:0006511; GO:1990234; GO:0019941; GO:0140535; GO:0043632; GO:1902494; GO:0051603; GO:0032991; GO:0030163; GO:0044265; GO:0009057; GO:1901565; GO:0044248; GO:0006508; GO:1901575; GO:0009056; GO:0019538; GO:0044260; GO:1901564; GO:0016567; GO:0032446; GO:0043170; GO:0070647; GO:0006807; GO:0044238; GO:0044237; GO:…	F-box domain-containing protein
Solyc01g067290	A0A3Q7EGF4	GO:0009507; GO:0015995; GO:0033728; GO:0015994; GO:0016491; GO:0009536; GO:0046148; GO:0016628; GO:0043231; GO:0042440; GO:0016627; GO:0043227; GO:0006779; GO:0003824; GO:0005737; GO:0006778; GO:0043229; GO:0033014; GO:0043226; GO:0033013; GO:0019438; GO:0018130; GO:1901362; GO:0044271; GO:1901566; GO:0006725; GO:0046483; GO:1901360; GO:0044249; GO:1901576; GO:0009058; GO:0034641; GO:1901564	Divinyl chlorophyllide a 8-vinyl-reductase, chloroplastic (EC 1.3.1.75)
Solyc01g067295	A0A3Q7EG84	GO:0016020; GO:0016021; GO:0031224	Carboxypeptidase A inhibitor-like domain-containing protein
Solyc01g067300	A0A3Q7EZN4	GO:0005886; GO:0051539; GO:0071944; GO:0051536; GO:0051540; GO:0016021; GO:0031224; GO:0016020	CASP-like protein
Solyc01g067320	K4AWY1	GO:0004672; GO:0005524; GO:0006468	Protein kinase domain-containing protein
Solyc01g067330	NA	GO:0005886; GO:0051539; GO:0071555; GO:0071944; GO:0051536; GO:0045229; GO:0051540; GO:0016021; GO:0071554; GO:0031224; GO:0016043; GO:0016020; GO:0071840	unknown
Solyc01g067360	A0A3Q7EZP6	GO:0005634; GO:0006511; GO:0008270; GO:0016567; GO:0061630	RING-type domain-containing protein
Solyc01g067380	A0A3Q7EGE3	GO:0006629; GO:0044238; GO:0071704; GO:0009820; GO:0008152	Fungal lipase-like domain-containing protein
Solyc01g067390	A0A3Q7EFU0	GO:0000976; GO:0003677; GO:0005524; GO:0005634; GO:0008094; GO:0010597; GO:0031491; GO:0140658; GO:0006338; GO:0003682; GO:0006325; GO:0043231; GO:0016043; GO:0043227; GO:0044877; GO:0071840; GO:0043229; GO:0043226; GO:0140097; GO:0019372; GO:0005622; GO:0140657; GO:0006690; GO:0140640; GO:0006631; GO:0032787; GO:0044255; GO:0032559; GO:0006629; GO:0030554; GO:0019752; GO:0035639; GO:0043436; GO:…	Chromatin-remodeling complex ATPase
Solyc01g067400	A0A3Q7EGA4	GO:0004672; GO:0005524; GO:0006468; GO:0016773; GO:0036211; GO:0016301; GO:0016310; GO:0043412; GO:0016772; GO:0140096; GO:0006796; GO:0006793; GO:0032559; GO:0019538; GO:0030554; GO:1901564; GO:0035639; GO:0043170; GO:0032555; GO:0006807; GO:0017076; GO:0044238; GO:0032553; GO:0044237; GO:0097367; GO:0071704; GO:0043168; GO:0008152; GO:0000166; GO:1901265; GO:0036094; GO:0016740; GO:0043167; GO:…	Protein kinase domain-containing protein
Solyc01g067410	IPR000070, Pectinesterase, catalytic	GO:0005618	Pectinesterase
Solyc01g067420	A0A3Q7EGB2	GO:0030599; GO:0042545; GO:0045330; GO:0045490; GO:0046910	pectinesterase (EC 3.1.1.11)
Solyc01g067440	IPR011905, Glutaredoxin-like, plant II	GO:0045454; GO:0097573; GO:0015035; GO:0015036; GO:0016667; GO:0140096; GO:0016491; GO:0003824	Glutaredoxin
Solyc01g067460	NA	GO:0045454; GO:0097573; GO:0015035; GO:0015036; GO:0016667; GO:0140096; GO:0016491; GO:0003824; GO:0004791; GO:0047134; GO:0016668	Glutaredoxin family protein
Solyc01g067480	NA	GO:0000062,GO:0005515	Kelch-domain-containing protein
Solyc01g067490	A0A3Q7EGG5	GO:0005680; GO:0005737; GO:0007091; GO:0016567; GO:0031145; GO:0045842; GO:0051301	Anaphase-promoting complex subunit 7
Solyc01g067500	A0A3Q7EFW8	GO:0000226; GO:0005509; GO:0005737; GO:0030865; GO:0035303; GO:0019220; GO:0046872; GO:0005622; GO:0051174; GO:0043169; GO:0043167; GO:0031323; GO:0005488; GO:0019222; GO:0050794; GO:0050789; GO:0007017; GO:0065007; GO:0007010; GO:0000913; GO:0006996; GO:0000911; GO:0016043; GO:0071840; GO:0000910; GO:0022402; GO:0051301; GO:0007049; GO:0022607; GO:0044085	EF-hand domain-containing protein
Solyc01g067510	A0A3Q7EGC6	GO:0004672; GO:0005524; GO:0006468; GO:0016020; GO:0016021; GO:0016773; GO:0036211; GO:0031224; GO:0016301; GO:0016310; GO:0043412; GO:0016772; GO:0140096; GO:0006796; GO:0006793; GO:0032559; GO:0019538; GO:0030554; GO:1901564; GO:0035639; GO:0043170; GO:0032555; GO:0006807; GO:0017076; GO:0044238; GO:0032553; GO:0044237; GO:0097367; GO:0071704; GO:0043168; GO:0008152; GO:0000166; GO:1901265; GO:…	Protein kinase domain-containing protein
Solyc01g067520	A0A3Q7EFX4	GO:0005886; GO:0009833; GO:0016760; GO:0030244; GO:0051753	Cellulose synthase-like protein D4
Solyc01g067530	A0A3Q7EGD0	GO:0000287; GO:0003924; GO:0005525; GO:0005739; GO:0042254; GO:0009706; GO:0022613; GO:0009528; GO:0032561; GO:0044085; GO:0009570; GO:0019001; GO:0071840; GO:0031969; GO:0010027; GO:0009532; GO:0017111; GO:0009668; GO:0009941; GO:0016462; GO:0009793; GO:0042170; GO:0016818; GO:0009658; GO:0009526; GO:0016817; GO:0048316; GO:0009536; GO:0035639; GO:0009657; GO:0009507; GO:0032555; GO:0010154; GO:…	GTP-binding protein OBGC, chloroplastic
Solyc01g067550	A0A3Q7EGL4	GO:0003729; GO:0046872; GO:0003677; GO:0043169; GO:0003676; GO:0043167; GO:1901363; GO:0097159; GO:0005488; GO:0003723	C3H1-type domain-containing protein
Solyc01g067560	A0A3Q7EGH8	GO:0000003; GO:0000976; GO:0003677; GO:0005654; GO:0006351; GO:0006357; GO:0010597; GO:0017053; GO:0051726; GO:0005667; GO:0001067; GO:0019372; GO:0005634; GO:1990837; GO:0097659; GO:0003690; GO:0032991; GO:0032774; GO:0043231; GO:0043565; GO:0006690; GO:0043227; GO:0034654; GO:0043229; GO:0003676; GO:0016070; GO:0043226; GO:1901363; GO:0019438; GO:0005622; GO:0097159; GO:0018130; GO:1901362; GO:…	DIRP domain-containing protein
Solyc01g067570	A0A3Q7EFY5	GO:0016020; GO:0016021; GO:0031224	Uncharacterized protein
Solyc01g067580	NA	GO:0016853; GO:0016874; GO:0003824	DUF4604 domain-containing protein (Fragment)
Solyc01g067590	A0A3Q7EGI1	GO:0005634; GO:0005737; GO:0006468; GO:0009507; GO:0016208; GO:0019887; GO:0019901; GO:0031588; GO:0042149; GO:0050790; GO:0009536; GO:0009267; GO:0043231; GO:0019900; GO:0042594; GO:0043227; GO:0031669; GO:0019207; GO:0031667; GO:0019899; GO:0031668; GO:0043229; GO:0071496; GO:0030234; GO:0043226; GO:0009991; GO:0098772; GO:1902911; GO:0005515; GO:0005622; GO:0065009; GO:0061695; GO:0009605; GO:…	CBS domain-containing protein
Solyc01g067600	A0A3Q7EFZ1	GO:0008270; GO:0046914; GO:0046872; GO:0043169; GO:0043167; GO:0005488	CW-type domain-containing protein
Solyc01g067620	A0A3Q7EZW9	GO:0002238; GO:0009805; GO:0016706; GO:0031418; GO:0046872; GO:0016491; GO:0009804; GO:0051213; GO:0009699; GO:0009698; GO:0043169; GO:0009620; GO:0016705; GO:0044550; GO:0043167; GO:0019748; GO:0010033; GO:0048029; GO:0051707; GO:0031406; GO:0043207; GO:0043177; GO:0009607; GO:0030246; GO:0044419; GO:0005488; GO:0009605; GO:0019842; GO:0042221; GO:0003824; GO:0019438; GO:0018130; GO:1901362; GO:…	Fe2OG dioxygenase domain-containing protein
Solyc01g067640	A0A3Q7EGJ1	GO:0000307; GO:0004693; GO:0005524; GO:0005634; GO:0006468; GO:0008353; GO:0032968; GO:0070816; GO:0004672; GO:0016773; GO:0036211; GO:1902554; GO:0016301; GO:0016310; GO:1902911; GO:0043412; GO:0016772; GO:0061695; GO:0140096; GO:0006796; GO:1990234; GO:0006793; GO:1902494; GO:0032559; GO:0030554; GO:0032991; GO:0034243; GO:0043231; GO:0097472; GO:0032786; GO:0043227; GO:0019538; GO:0035639; GO:…	Protein kinase domain-containing protein
Solyc01g067660	Q5NE19	GO:0000272; GO:0016161; GO:0102229; GO:0005976; GO:0016160; GO:0016052; GO:0004553; GO:0009057; GO:0016798; GO:1901575; GO:0009056; GO:0016787; GO:0005975; GO:0003824; GO:0043170; GO:0044238; GO:0071704; GO:0008152	Beta-amylase (EC 3.2.1.2)
Solyc01g067680	A0A3Q7EG03	GO:0006355; GO:1903506; GO:2001141; GO:0051252; GO:0019219; GO:0010556; GO:0031326; GO:0009889; GO:0031323; GO:0051171; GO:0080090; GO:0010468; GO:0060255; GO:0019222; GO:0050794; GO:0050789; GO:0065007	Tubby-like F-box protein
Solyc01g067700	A0A3Q7EG08	GO:0000124; GO:0070461; GO:0000123; GO:0031248; GO:1902493; GO:1905368; GO:0005654; GO:0031981; GO:0140513; GO:1990234; GO:0070013; GO:0043233; GO:0031974; GO:0140535; GO:1902494; GO:0005634; GO:0032991; GO:0043231; GO:0043227; GO:0043229; GO:0043226; GO:0005622	Uncharacterized protein
Solyc01g067710	A0A3Q7EGG6	GO:0005886; GO:0015385; GO:0015386; GO:0051453; GO:0071805; GO:0098719; GO:0006885; GO:0016021; GO:0051139; GO:0055067; GO:0031224; GO:0140828; GO:0035725; GO:0016020; GO:0015299; GO:0055080; GO:0005451; GO:0098771; GO:0071944; GO:0015081; GO:0050801; GO:0015298; GO:0006814; GO:0015297; GO:0048878; GO:0042592; GO:0046873; GO:0015291; GO:0065008; GO:0030001; GO:0015078; GO:0022853; GO:1902600; GO:…	Sodium/hydrogen exchanger
Solyc01g067720	A0A3Q7EZZ1	GO:0005789; GO:0005886; GO:0061817; GO:0090158; GO:0098827; GO:0042175; GO:0051643; GO:0005783; GO:0140056; GO:0031984; GO:0022406; GO:0012505; GO:0007029; GO:0031090; GO:0051640; GO:0043231; GO:0010256; GO:0043227; GO:0061024; GO:0005737; GO:0006996; GO:0043229; GO:0016043; GO:0043226; GO:0071840; GO:0005622; GO:0016021; GO:0031224; GO:0016020; GO:0071944	MSP domain-containing protein
Solyc01g067730	A0A3Q7EGP8	GO:0000036; GO:0009507; GO:0031177; GO:0006633; GO:0044620; GO:0072330; GO:0009536; GO:0051192; GO:0006631; GO:0043231; GO:0140414; GO:0008610; GO:0043227; GO:0140104; GO:0032787; GO:0005737; GO:0044255; GO:0043229; GO:0072341; GO:0006629; GO:0043226; GO:0033218; GO:0046394; GO:0005622; GO:0016053; GO:0019842; GO:0044283; GO:0036094; GO:0019752; GO:0005488; GO:0043436; GO:0006082; GO:0044281; GO:…	Acyl carrier protein
Solyc01g067740	A0A3Q7EGK8	GO:0004784; GO:0005507; GO:0019430; GO:0006801; GO:0016721; GO:0071450; GO:0016209; GO:0071451; GO:0016491; GO:0000303; GO:0046872; GO:0000305; GO:0043169; GO:0034614; GO:0043167; GO:0000302; GO:0072593; GO:0005488; GO:0034599; GO:0003824; GO:0062197; GO:0046914; GO:0010035; GO:1901701; GO:1901700; GO:0006979; GO:0098869; GO:1990748; GO:0097237; GO:0098754; GO:0009636; GO:0070887; GO:0042221; GO:…	Superoxide dismutase [Cu-Zn] (EC 1.15.1.1)
Solyc01g067750	O65917	GO:0003855; GO:0004764; GO:0008652; GO:0009073; GO:0009423; GO:0009793; GO:0019632; GO:0050661; GO:0046417; GO:0016836; GO:0043650; GO:0016835; GO:0016616; GO:0009072; GO:0016614; GO:0043648; GO:0016829; GO:1901615; GO:0016491; GO:0046394; GO:0000166; GO:0016053; GO:1901265; GO:0044283; GO:0036094; GO:0006520; GO:1901363; GO:0032787; GO:0097159; GO:0019752; GO:0003824; GO:0043436; GO:0005488; GO:…	shikimate dehydrogenase (NADP(+)) (EC 1.1.1.25)
Solyc01g067800	A0A3Q7EG29	GO:0008270; GO:0016020; GO:0016021; GO:0046914; GO:0031224; GO:0046872; GO:0043169; GO:0043167; GO:0005488	RING-CH-type domain-containing protein
Solyc01g067820	A0A3Q7F015	GO:0016020; GO:0016021; GO:0031224	Uncharacterized protein
Solyc01g067830	A0A3Q7EGR2	GO:0000243; GO:0000387; GO:0000395; GO:0003729; GO:0005685; GO:0008270; GO:0030619; GO:0030627; GO:0071004; GO:0006376; GO:0017069; GO:0071010; GO:0045292; GO:0005684; GO:0000245; GO:0046914; GO:0097525; GO:0022618; GO:0003723; GO:0030532; GO:0071826; GO:0046872; GO:0005681; GO:0000398; GO:0043169; GO:0120114; GO:0000377; GO:0000375; GO:0140513; GO:0003676; GO:0008380; GO:1990904; GO:0036002; GO:…	U1 small nuclear ribonucleoprotein C (U1 snRNP C) (U1-C) (U1C)
Solyc01g067850	A0A3Q7EGR7	GO:0004601; GO:0006979; GO:0009505; GO:0020037; GO:0042744; GO:0046872; GO:0140825	peroxidase (EC 1.11.1.7)
Solyc01g067860	A0A3Q7EGR7	GO:0004601; GO:0006979; GO:0009505; GO:0020037; GO:0042744; GO:0046872; GO:0140825	peroxidase (EC 1.11.1.7)
Solyc01g067870	A0A3Q7EGN4	GO:0004601; GO:0006979; GO:0009505; GO:0020037; GO:0042744; GO:0046872; GO:0140825	peroxidase (EC 1.11.1.7)
Solyc01g067890	AF143812	GO:0008661; GO:0009228; GO:0016114; GO:0046872; GO:0052865; GO:0052863; GO:0009507; GO:0016744; GO:0009536; GO:0043231; GO:0034309; GO:0043169; GO:0043227; GO:0006772; GO:0016740; GO:0042724; GO:0043167; GO:0042723; GO:0005488; GO:0003824; GO:0034308; GO:0006721; GO:0046165; GO:0008299; GO:0006720; GO:1901617; GO:0006066; GO:0072528; GO:0072527; GO:1901615; GO:0042364; GO:0009110; GO:0044272; GO:…	1-deoxy-D-xylulose-5-phosphate synthase (EC 2.2.1.7)
Solyc01g067900	A0A3Q7EGN8	GO:0005576; GO:0019722; GO:0019932; GO:0035556; GO:0007165; GO:0023052; GO:0007154; GO:0051716	Uncharacterized protein
Solyc01g067920	K4AX40	GO:0005634; GO:0006355; GO:0008270	Protein FAR1-RELATED SEQUENCE
Solyc01g067930	A0A3Q7F047	GO:0000139; GO:0009969; GO:0016758; GO:0033843; GO:0035252; GO:0016757; GO:0005794; GO:0070592; GO:0098588; GO:0042285; GO:0010411; GO:0012505; GO:0016740; GO:0010410; GO:0031090; GO:0010383; GO:0043231; GO:0016763; GO:0009250; GO:0043227; GO:0008194; GO:0006073; GO:0005737; GO:0044042; GO:0043229; GO:0033692; GO:0003824; GO:0043226; GO:0034637; GO:0005622; GO:0000271; GO:0044264; GO:0016021; GO:…	Xyloglucan 6-xylosyltransferase
Solyc01g067980	K4AX46	GO:0004722; GO:0035970	Uncharacterized protein
Solyc01g067990	K4AX47	GO:0071493; GO:0080008	Uncharacterized protein
Solyc01g068000	A0A3Q7F056	GO:0006470; GO:0017018; GO:0046872; GO:0005829; GO:0004722; GO:0016311; GO:0004721; GO:0036211; GO:0016791; GO:0043412; GO:0042578; GO:0006796; GO:0016788; GO:0006793; GO:0140096; GO:0019538; GO:1901564; GO:0043169; GO:0043170; GO:0016787; GO:0006807; GO:0043167; GO:0009651; GO:0044238; GO:0005488; GO:0006970; GO:0003824; GO:0044237; GO:0071704; GO:0009628; GO:0008152	protein-serine/threonine phosphatase (EC 3.1.3.16)
Solyc01g068020	NA	GO:0005634; GO:0043231; GO:0043227; GO:0043229; GO:0043226; GO:0005622	102590209; Coenzyme Q-binding protein COQ10, START domain containing protein
Solyc01g068045	NA	GO:0003729; GO:1990904; GO:0006412; GO:0005634; GO:0003735; GO:0043043; GO:0003723; GO:0006518; GO:0005840; GO:0005198; GO:0043604; GO:0032991; GO:0031386; GO:0043603; GO:0043232; GO:0034645; GO:0043231; GO:0031625; GO:0009059; GO:0043228; GO:0044389; GO:0043227; GO:0010467; GO:0046872; GO:0043169; GO:0044271; GO:0005737; GO:0019538; GO:0003676; GO:0043229; GO:1901566; GO:0019899; GO:0043226; GO:…	Ubiquitin-40S ribosomal protein S27a
Solyc01g068050	A0A3Q7EGR3	GO:0008175; GO:0030488; GO:0046872; GO:0106050; GO:0062105; GO:0001510; GO:0006400; GO:0008171; GO:0043414; GO:0008173; GO:0008033; GO:0140101; GO:0009451; GO:0008168; GO:0034470; GO:0006399; GO:0016741; GO:0032259; GO:0140098; GO:0034660; GO:0140640; GO:0006396; GO:0043412; GO:0043169; GO:0016070; GO:0016740; GO:0090304; GO:0043167; GO:0010467; GO:0005488; GO:0044260; GO:0003824; GO:0006139; GO:…	tRNA:m(4)X modification enzyme TRM13 (EC 2.1.1.225)
Solyc01g068060	A0A3Q7EG83	GO:0005776; GO:0006914; GO:0006995; GO:0016020; GO:0005874; GO:0061919; GO:0099513; GO:0044248; GO:0099512; GO:0009056; GO:0099081; GO:0015630; GO:0099080; GO:0043562; GO:0005856; GO:0009267; GO:0042594; GO:0043232; GO:0031669; GO:0043228; GO:0031667; GO:0043229; GO:0031668; GO:0043226; GO:0071496; GO:0009991; GO:0005622; GO:0009605; GO:0033554; GO:0044237; GO:0006950; GO:0007154; GO:0008152; GO:…	Autophagy-related protein
Solyc01g068070	A0A3Q7EGR8	GO:0005737; GO:0030488	WD_REPEATS_REGION domain-containing protein
Solyc01g068080	A0A3Q7EG87	GO:0016616; GO:0016614; GO:0016621; GO:0016491; GO:0016620; GO:0016903; GO:0045552; GO:0003824	NAD-dependent epimerase/dehydratase domain-containing protein
Solyc01g068100	A0A3Q7EGS2	GO:0003677; GO:0005634; GO:0016020; GO:0046872; GO:0016021; GO:0003676; GO:0031224; GO:1901363; GO:0097159; GO:0005488	SBP-type domain-containing protein
Solyc01g068120	NA	GO:0005618	Pectinesterase
Solyc01g068130	NA	GO:0016301; GO:0016310; GO:0016021; GO:0016772; GO:0006796; GO:0031224; GO:0004674; GO:0006793; GO:0004672; GO:0044237; GO:0016740; GO:0016773; GO:0140096	Putative calcium and calcium/calmodulin-dependent serine/threonine-protein kinase-like
Solyc01g068140	A0A3Q7EGV9	GO:0008152; GO:0016410; GO:0009836; GO:0009835; GO:0016747; GO:0010154; GO:0016740; GO:0071695; GO:0016746; GO:0021700; GO:0003824; GO:0048608; GO:0061458; GO:0003006; GO:0022414; GO:0000003; GO:0048731; GO:0007275; GO:0048856; GO:0032501; GO:0032502; GO:0009723; GO:0009725; GO:0009719; GO:0010033	Uncharacterized protein
Solyc01g068150	A0A3Q7EGT2	GO:0005634; GO:0043231; GO:0043227; GO:0043229; GO:0043226; GO:0005622	FAM192A/Fyv6 N-terminal domain-containing protein
Solyc01g068160	A0A3Q7EGW4	GO:0003824; GO:0019450; GO:0080146; GO:0019448; GO:0016846; GO:0046439; GO:0009093; GO:0016829; GO:0000098; GO:0044273; GO:0009071; GO:0006534; GO:1901606; GO:0000096; GO:0009069; GO:0009063; GO:0006090; GO:0046395; GO:0016054; GO:0044282; GO:1901565; GO:0006790; GO:0032787; GO:0044248; GO:1901605; GO:1901575; GO:0009056; GO:0006520	Aminotransferase class V domain-containing protein
Solyc01g068170	NA	GO:0016021; GO:0031224; GO:0016020	Bifunctional endo-1,4-beta-xylanase XylA
Solyc01g068180	A0A3Q7EGA7	GO:0004896; GO:0016020; GO:0019221; GO:0140375; GO:0071345; GO:0034097; GO:0004888; GO:0071310; GO:0038023; GO:0010033; GO:0060089; GO:0007166; GO:0070887; GO:0042221; GO:0007165; GO:0023052; GO:0007154; GO:0051716; GO:0050896; GO:0050794; GO:0050789; GO:0065007	PPR_long domain-containing protein
Solyc01g068190	A0A3Q7EGR0	GO:0016020; GO:0016021; GO:0031224	Uncharacterized protein
Solyc01g068200	A0A3Q7F095	GO:0009737; GO:0016020; GO:0030244; GO:0016757; GO:0009505; GO:0097305; GO:0005618; GO:0016740; GO:0030312; GO:0051274; GO:0033993; GO:0016021; GO:0030243; GO:0031224; GO:0051273; GO:0009250; GO:0009725; GO:0009719; GO:0006073; GO:0044042; GO:1901700; GO:0033692; GO:0010033; GO:0034637; GO:0000271; GO:0044264; GO:0005976; GO:0016051; GO:0044262; GO:0042221; GO:0005975; GO:0034645; GO:0050896; GO:…	Glycosyltransferase family 92 protein
Solyc01g068210	A0A3Q7EH04	GO:0004354; GO:0005829; GO:0006537; GO:0006520; GO:0019752; GO:0016491; GO:0005737; GO:0043436; GO:0016639; GO:0006082; GO:0004353; GO:0044281; GO:0016638; GO:0003824; GO:0006536; GO:1901564; GO:0009084; GO:0043650; GO:0043648; GO:0009064; GO:1901607; GO:0006807; GO:0008652; GO:1901605; GO:0044238; GO:0046394; GO:0016053; GO:0044237; GO:0044283; GO:0071704; GO:0008152; GO:1901566	Glutamate/phenylalanine/leucine/valine dehydrogenase C-terminal domain-containing protein
Solyc01g068240	A0A3Q7F0A1	GO:0004197; GO:0004843; GO:0005634; GO:0005829; GO:0006511; GO:0016579; GO:0101005; GO:0070646; GO:0019783; GO:0008234; GO:0019941; GO:0043632; GO:0008233; GO:0051603; GO:0140096; GO:0030163; GO:0016787; GO:0070647; GO:0044265; GO:0004175; GO:0009057; GO:0003824; GO:1901565; GO:0044248; GO:0006508; GO:1901575; GO:0036211; GO:0009056; GO:0043412; GO:0019538; GO:0044260; GO:1901564; GO:0043170; GO:…	Ubiquitin carboxyl-terminal hydrolase (EC 3.4.19.12)
Solyc01g068260	A0A3Q7EGV2	GO:0006270; GO:0007095; GO:0033314; GO:0016853; GO:0000076; GO:0044818; GO:0010972; GO:1902750; GO:0044773; GO:0044774; GO:0010389; GO:1902749; GO:0007093; GO:0000077; GO:1901991; GO:0042770; GO:0031570; GO:0045930; GO:0000075; GO:1901988; GO:1901990; GO:0010948; GO:0007346; GO:0045786; GO:1901987; GO:1903047; GO:0000278; GO:0010564; GO:0051726; GO:0006261; GO:0022402; GO:0048523; GO:0007049; GO:…	BRCT domain-containing protein
Solyc01g068270	A0A3Q7EGS5	GO:0004672; GO:0005524; GO:0006468; GO:0016773; GO:0036211; GO:0016301; GO:0016310; GO:0043412; GO:0016772; GO:0140096; GO:0006796; GO:0006793; GO:0032559; GO:0018108; GO:0030554; GO:0018212; GO:0004714; GO:0019538; GO:0019199; GO:0018193; GO:0035639; GO:1901564; GO:0032555; GO:0043170; GO:0017076; GO:0006807; GO:0032553; GO:0044238; GO:0097367; GO:0044237; GO:0004713; GO:0071704; GO:0043168; GO:…	Protein kinase domain-containing protein
Solyc01g068280	A0A3Q7F0B2	GO:0005524; GO:0015616; GO:0140658; GO:0006338; GO:0006325; GO:0008094; GO:0140097; GO:0016043; GO:0140657; GO:0071840; GO:0140640; GO:0045951; GO:0000019; GO:0032559; GO:0045911; GO:0030554; GO:0000018; GO:0035639; GO:0051054; GO:0032555; GO:0051052; GO:0017076; GO:0045935; GO:0032553; GO:0031325; GO:0097367; GO:0051173; GO:0043168; GO:0010604; GO:0000166; GO:0009893; GO:1901265; GO:0048522; GO:…	Protein CHROMATIN REMODELING 24
Solyc01g068290	A0A3Q7EH20	GO:0002098; GO:0005739; GO:0030488; GO:0050660; GO:0070899; GO:0002097; GO:0043168; GO:0006400; GO:0000166; GO:0008033; GO:1901265; GO:0009451; GO:0036094; GO:0034470; GO:0043167; GO:0006399; GO:1901363; GO:0034660; GO:0097159; GO:0006396; GO:0005488; GO:0043412; GO:0016070; GO:0090304; GO:0010467; GO:0070900; GO:0090646; GO:1900864; GO:0006139; GO:0000963; GO:0006725; GO:0046483; GO:1901360; GO:…	tRNA uridine 5-carboxymethylaminomethyl modification enzyme C-terminal subdomain domain-containing protein
Solyc01g068320	A0A3Q7EGD3	GO:0004386; GO:0005524; GO:0005634; GO:0080188; GO:0140658	Helicase ATP-binding domain-containing protein
Solyc01g068330	A0A3Q7EGT8	GO:0005524; GO:0005634; GO:0016887; GO:0042254; GO:0051973; GO:1990275; GO:0051301; GO:0017111; GO:0043231; GO:0016462; GO:0051972; GO:0043227; GO:0016818; GO:2000573; GO:0016817; GO:2000278; GO:0140657; GO:0051054; GO:0051347; GO:0051338; GO:0032559; GO:0043085; GO:0030554; GO:0051052; GO:0035639; GO:0044093; GO:0032555; GO:0010557; GO:0017076; GO:0031328; GO:0032553; GO:0045935; GO:0097367; GO:…	AAA+ ATPase domain-containing protein
Solyc01g068340	A0A3Q7F0C1	GO:0000712; GO:0000727; GO:0000737; GO:0003677; GO:0005634; GO:0008821; GO:0031573; GO:0046872; GO:0048257; GO:0048476; GO:0051301	Crossover junction endonuclease MUS81 (EC 3.1.22.-)
Solyc01g068370	NA	GO:0042054; GO:0016571; GO:0005694; GO:0018024; GO:0016570; GO:0005634; GO:0016279; GO:0006479; GO:0043231; GO:0016278; GO:0008213; GO:0043227; GO:0008276; GO:0032259; GO:0043229; GO:0008168; GO:0043414; GO:0043226; GO:0016741; GO:0034968; GO:0043232; GO:0008170; GO:0018022; GO:0043228; GO:0008757; GO:0018205; GO:0005622; GO:0036211; GO:0016740; GO:0043412; GO:0140096; GO:0018193; GO:0008270; GO:…	Histone-lysine N-methyltransferase SUVR3
Solyc01g068380	IPR004843, Metallophosphoesterase	GO:0016787,GO:0046872; GO:0003993; GO:0016791; GO:0042578; GO:0016788; GO:0046872; GO:0043169; GO:0016787; GO:0043167; GO:0005488; GO:0003824	Purple acid phosphatase
Solyc01g068390	A0A3Q7EGU6	GO:0003993; GO:0005634; GO:0005694; GO:0008270; GO:0016567; GO:0018024; GO:0034968; GO:0043022; GO:0061630; GO:0072344; GO:0061659; GO:0004842; GO:0006414; GO:0019787; GO:0032446; GO:0070647; GO:0140096; GO:0036211; GO:0046872; GO:0043412; GO:0043169; GO:0006412; GO:0016740; GO:0043043; GO:0006518; GO:0043021; GO:0043604; GO:0043167; GO:0043603; GO:0044877; GO:0034645; GO:0005488; GO:0009059; GO:…	Purple acid phosphatase (EC 3.1.3.2)
Solyc01g068400	A0A3Q7F0D3	GO:0005737; GO:0005874; GO:0006457; GO:0007021; GO:0007023; GO:0015630; GO:0015631; GO:0048487; GO:0099513; GO:0099512; GO:0008092; GO:0099081; GO:0065003; GO:0005515; GO:0043933; GO:0005488; GO:0099080; GO:0022607; GO:0005856; GO:0044085; GO:0016043; GO:0043232; GO:0071840; GO:0043228; GO:0043229; GO:0043226; GO:0005622	Tubulin-specific chaperone A
Solyc01g068410	A0A3Q7EH44	GO:0005783; GO:0005886; GO:0009734; GO:0009926; GO:0010252; GO:0010315; GO:0010329	Auxin efflux carrier component
Solyc01g068450	A0A3Q7EGV5	GO:0005634; GO:0005737; GO:0016020; GO:0043231; GO:0043227; GO:0043229; GO:0043226; GO:0005622	Essential protein Yae1 N-terminal domain-containing protein
Solyc01g068460	A0A3Q7F0E6	GO:0005516; GO:0005515; GO:0005488	Calmodulin-binding domain-containing protein
Solyc01g068470	NA	GO:0016021; GO:0031224; GO:0016020	Putative tetratricopeptide-like helical domain-containing protein
Solyc01g068480	A0A3Q7F0F1	GO:0000398; GO:0003723; GO:0003729; GO:0004386; GO:0071013; GO:0005681; GO:0000377; GO:0140513; GO:0140657; GO:0000375; GO:1990904; GO:0140640; GO:0008380; GO:0005634; GO:0006397; GO:0032991; GO:0016071; GO:0043231; GO:0003824; GO:0006396; GO:0043227; GO:0003676; GO:0016070; GO:0090304; GO:0043229; GO:0010467; GO:0043226; GO:0006139; GO:0005622; GO:0006725; GO:1902494; GO:0046483; GO:1901360; GO:…	Intron-binding protein aquarius
Solyc01g068490	IPR011989, Armadillo-like helical	GO:0005488; GO:0016874; GO:0003824	U-box domain-containing protein
Solyc01g068500	A0A3Q7EGZ0	GO:0005227; GO:0005886; GO:0098655; GO:0016021; GO:0022839; GO:0006812; GO:0031224; GO:0022836; GO:0034220; GO:0016020; GO:0005261; GO:0006811; GO:0005216; GO:0055085; GO:0015267; GO:0006810; GO:0022803; GO:0051234; GO:0022890; GO:0051179; GO:0008324; GO:0015318; GO:0015075; GO:0022857; GO:0005215	CSC1-like protein At3g54510
Solyc01g068530	A0A3Q7F0F8	GO:0000462; GO:0003723; GO:0003735; GO:0006412; GO:0015935; GO:0022627; GO:1990904; GO:0005198; GO:0043043; GO:0005840; GO:0006518; GO:0032991; GO:0043604; GO:0043232; GO:0003676; GO:0043603; GO:0043228; GO:0034645; GO:0009059; GO:0022626; GO:0010467; GO:0043229; GO:0043226; GO:0044271; GO:0019538; GO:0044391; GO:1901566; GO:0005829; GO:0044260; GO:0005622; GO:0030490; GO:0044249; GO:1901576; GO:…	40S ribosomal protein S16
Solyc01g068540	A0A3Q7EH69	GO:0000976; GO:0010597; GO:0019372; GO:0001067; GO:0006690; GO:1990837; GO:0003690; GO:0006631; GO:0043565; GO:0032787; GO:0044255; GO:0003677; GO:0006629; GO:0003676; GO:0019752; GO:1901363; GO:0043436; GO:0097159; GO:0006082; GO:0005488; GO:0044281; GO:0044238; GO:0044237; GO:0071704; GO:0051301; GO:0008152	Myb-like domain-containing protein
Solyc01g068550	A0A3Q7EGX7	GO:0005634; GO:0008171; GO:0008757; GO:0019438; GO:0032259; GO:0046983	Catechol/guaiacol O-methyltransferase
Solyc01g068580	A0A3Q7F0G5	GO:0000398; GO:0005681; GO:0055121; GO:0016607; GO:0080022; GO:0016604; GO:1904667; GO:0005654; GO:0010099; GO:0051444; GO:0031981; GO:2000030; GO:0070013; GO:0009644; GO:0043233; GO:0009642; GO:0031974; GO:0031397; GO:0005634; GO:1903321; GO:0140513; GO:1904666; GO:0043231; GO:0051438; GO:0043227; GO:0048580; GO:1990904; GO:0048364; GO:0043229; GO:0022622; GO:0043226; GO:0009637; GO:0032991; GO:…	Hepatocellular carcinoma-associated antigen 59
Solyc01g068590	NA	GO:0004725; GO:0005737; GO:0019252; GO:0004721; GO:0005622; GO:0005982; GO:0016791; GO:0005978; GO:0042578; GO:0005977; GO:0016788; GO:0006112; GO:0140096; GO:0009250; GO:0016787; GO:0006073; GO:0003824; GO:0044042; GO:0008878; GO:0070566	Paladin
Solyc01g068630	IPR010237, Pyrimidine 5-nucleotidase	GO:0008152,GO:0016787	Pyrimidine 5&apos-nucleotidase
Solyc01g068640	A0A3Q7EGY8	GO:0006744; GO:0031314; GO:0016301; GO:0006743; GO:0016772; GO:1901663; GO:0016740; GO:1901661; GO:0003824; GO:0042181; GO:0042180; GO:0015996; GO:0010224; GO:0044283; GO:0046149; GO:0006787; GO:0033015; GO:0009411; GO:0015994; GO:0044281; GO:0009416; GO:0009314; GO:0017004; GO:0009628; GO:0042440; GO:0006778; GO:0044249; GO:1901576; GO:0033013; GO:0009058; GO:0046700; GO:0044270; GO:0019439; GO:…	ABC1 atypical kinase-like domain-containing protein
Solyc01g073640	IPR002347, Glucose/ribitol dehydrogenase	GO:0008152,GO:0055114	Uncharacterized oxidoreductase Mb1385
Solyc01g073650	A0A3Q7EH88	GO:0000082; GO:0004722; GO:0005634; GO:0005737; GO:0017018; GO:0044843; GO:0043231; GO:0004721; GO:0044772; GO:0043227; GO:0016791; GO:0044770; GO:0042578; GO:1903047; GO:0016788; GO:0000278; GO:0140096; GO:0022402; GO:0016787; GO:0007049; GO:0003824	Serine/threonine-protein phosphatase (EC 3.1.3.16)
Solyc01g073660	A0A3Q7EH21	GO:0005886; GO:0006817; GO:0008643; GO:0015293; GO:0050896; GO:0071702; GO:0005887; GO:0015291; GO:0031226; GO:0022804; GO:0016021; GO:0022857; GO:0015698; GO:0031224; GO:0005215; GO:0055085; GO:0016020; GO:0006820; GO:0006810; GO:0071944; GO:0051234; GO:0051179; GO:0006811	MFS domain-containing protein
Solyc01g073670	A0A3Q7EGK4	GO:0005886; GO:0006817; GO:0008643; GO:0015293; GO:0050896; GO:0071702	MFS domain-containing protein
Solyc01g073680	A0A3Q7EGZ5	GO:0005886; GO:0031225; GO:0006869; GO:0008289; GO:0010876; GO:0005488; GO:0033036; GO:0071944; GO:0071702; GO:0031224; GO:0006810; GO:0016020; GO:0051234; GO:0051179	Bifunctional inhibitor/plant lipid transfer protein/seed storage helical domain-containing protein
Solyc01g073690	A0A3Q7F0I2	GO:0005774; GO:0033176; GO:0046961; GO:1902600; GO:0042625; GO:0098662; GO:0044769; GO:0098660; GO:0005773; GO:0009678; GO:0098655; GO:0016469; GO:0019829; GO:0006812; GO:0098588; GO:0042626; GO:0034220; GO:0098796; GO:0015078; GO:0006811; GO:0031090; GO:0022853; GO:0055085; GO:0032991; GO:0022890; GO:0006810; GO:0043231; GO:0015399; GO:0051234; GO:0043227; GO:0008324; GO:0051179; GO:0015318; GO:…	V-type proton ATPase subunit D
Solyc01g073710	A0A3Q7F0I5	GO:0005509; GO:0046872; GO:0043169; GO:0043167; GO:0005488	EF-hand domain-containing protein
Solyc01g073720	NA	GO:0016021; GO:0031224; GO:0016020	Transcription termination factor like
Solyc01g073730	A0A3Q7F0J0	GO:0005525; GO:0006777; GO:0019008; GO:0046872; GO:0051539; GO:0061798; GO:0061799; GO:0019720; GO:0140535; GO:0043545; GO:1902494; GO:0051189; GO:0032561; GO:0032991; GO:0019001; GO:0090407; GO:0016830; GO:0019637; GO:0051536; GO:0018130; GO:0051540; GO:1901362; GO:0016829; GO:0006796; GO:0006793; GO:0035639; GO:0032555; GO:0019538; GO:0017076; GO:1901566; GO:0032553; GO:0046483; GO:0097367; GO:…	GTP 3',8-cyclase (EC 4.1.99.22)
Solyc01g073740	A0A3Q7EHA9	GO:0004108; GO:0005759; GO:0005975; GO:0006099; GO:0006101; GO:0036440; GO:0072350; GO:0070013; GO:0046912; GO:0019752; GO:0043233; GO:0016746; GO:0043436; GO:0031974; GO:0006082; GO:0016740; GO:0005739; GO:0044281; GO:0003824; GO:0043231; GO:0043227; GO:0009060; GO:0045333; GO:0015980; GO:0044237; GO:0071704; GO:0006091; GO:0008152	Citrate synthase
Solyc01g073750	A0A3Q7F0J3	GO:0000148; GO:0003843; GO:0005886; GO:0006075; GO:0008360; GO:0046527; GO:0006074; GO:0035251; GO:1990234; GO:0051274; GO:0098797; GO:0051273; GO:0008194; GO:1902494; GO:0009250; GO:0016758; GO:0098796; GO:0006073; GO:0016757; GO:0032991; GO:0044042; GO:0016740; GO:0033692; GO:0071944; GO:0003824; GO:0034637; GO:0016021; GO:0000271; GO:0031224; GO:0044264; GO:0016020; GO:0022604; GO:0071555; GO:…	1,3-beta-glucan synthase (EC 2.4.1.34) (1,3-beta-glucan synthase)
Solyc01g073810	NA	GO:0008270	DC1 domain containing protein
Solyc01g073820	NA	GO:0046872; GO:0006281; GO:0043169; GO:0006974; GO:0033554; GO:0043167; GO:0006950; GO:0005488; GO:0006259; GO:0051716; GO:0050896; GO:0090304; GO:0044260; GO:0006139; GO:0006725; GO:0046483; GO:1901360; GO:0034641; GO:0043170; GO:0006807	CHP-rich zinc finger protein
Solyc01g073840	A0A3Q7EGM9	GO:0046872; GO:0043169; GO:0043167; GO:0005488	Zinc finger PHD-type domain-containing protein
Solyc01g073890	NA	GO:0019992,GO:0020037; GO:0046872; GO:0043169; GO:0043167; GO:0005488	CHP-rich zinc finger protein-like
Solyc01g073900	A0A3Q7EH28	GO:0005783; GO:0006511; GO:0044390; GO:0061630; GO:0071712; GO:0061659; GO:0019941; GO:0012505; GO:0004842; GO:0043632; GO:0043231; GO:0019787; GO:0051603; GO:0043227; GO:0016567; GO:0140096; GO:0005737; GO:0032446; GO:0016740; GO:0043229; GO:0030163; GO:0043226; GO:0070647; GO:0019899; GO:0005622; GO:0044265; GO:0005515; GO:0009057; GO:0003824; GO:1901565; GO:0044248; GO:0006508; GO:1901575; GO:…	E3 ubiquitin-protein ligase RMA (EC 2.3.2.27) (Protein RING membrane-anchor) (RING-type E3 ubiquitin transferase RMA)
Solyc01g073910	A0A3Q7F0M4	GO:0000981; GO:0005634; GO:0043565; GO:0006357; GO:0006355; GO:0043231; GO:0003700; GO:1903506; GO:0043227; GO:0140110; GO:2001141; GO:0043229; GO:0051252; GO:0003677; GO:0043226; GO:0019219; GO:0003676; GO:0005622; GO:0010556; GO:1901363; GO:0031326; GO:0097159; GO:0009889; GO:0005488; GO:0031323; GO:0051171; GO:0080090; GO:0010468; GO:0060255; GO:0019222; GO:0050794; GO:0050789; GO:0065007	Homeobox domain-containing protein
Solyc01g073920	A0A3Q7EHE2	GO:0017053; GO:0016301; GO:0016310; GO:0005667; GO:0016772; GO:0032991	Uncharacterized protein
Solyc01g073930	A0A3Q7EH79	GO:0005634; GO:0006511; GO:0008418; GO:0016811; GO:0019941; GO:0043231; GO:0016810; GO:0043632; GO:0043227; GO:0140096; GO:0051603; GO:0016787; GO:0030163; GO:0044265; GO:0003824; GO:0009057; GO:1901565; GO:0044248; GO:0006508; GO:1901575; GO:0009056; GO:0019538; GO:0044260	Protein N-terminal asparagine amidohydrolase
Solyc01g073940	A0A3Q7EGP6	GO:0003729; GO:0005634; GO:0005737; GO:0010468; GO:0046872; GO:0003723; GO:0003677; GO:0060255; GO:0043231; GO:0019222; GO:0043227; GO:0050789; GO:0043169; GO:0065007; GO:0043229; GO:0003676; GO:0043226; GO:0043167; GO:1901363; GO:0097159; GO:0005488	C3H1-type domain-containing protein
Solyc01g073950	A0A3Q7EH34	GO:0000976; GO:0010597; GO:0016573; GO:0035267; GO:0019372; GO:0001067; GO:0043189; GO:0006690; GO:1990837; GO:1902562; GO:0003690; GO:0006631; GO:0000123; GO:0043565; GO:0044255; GO:0031248; GO:0032787; GO:0003677; GO:1902493; GO:0006629; GO:0003676; GO:0005654; GO:0019752; GO:0031981; GO:1901363; GO:0043436; GO:0140513; GO:0097159; GO:0006082; GO:1990234; GO:0005488; GO:0070013; GO:0018393; GO:…	Bromo domain-containing protein
Solyc01g073960	A0A3Q7F0N9	GO:0005634; GO:0050832; GO:0009620; GO:0043231; GO:0098542; GO:0043227; GO:0006952; GO:0043229; GO:0051707; GO:0043226; GO:0043207; GO:0005622; GO:0009607; GO:0044419; GO:0009605; GO:0006950; GO:0050896	ENT domain-containing protein
Solyc01g073970	K4AY75	GO:0000786; GO:0003677; GO:0005634; GO:0030527; GO:0046982; GO:0044815; GO:0000785; GO:0046983; GO:0032993; GO:0005515; GO:0005694; GO:0005198; GO:0032991; GO:0003676; GO:0043232; GO:1901363; GO:0043228; GO:0097159; GO:0043231; GO:0005488; GO:0043227; GO:0043229; GO:0043226; GO:0005622; GO:0010369	Histone H3
Solyc01g074000	NA	GO:0000786,GO:0003677,GO:0042802; GO:0000786; GO:0046982; GO:0030527; GO:0044815; GO:0000785; GO:0046983; GO:0032993; GO:0005515; GO:0005694; GO:0005198; GO:0003677; GO:0005634; GO:0032991; GO:0003676; GO:0043232; GO:1901363; GO:0043228; GO:0097159; GO:0043231; GO:0005488; GO:0043227; GO:0043229; GO:0043226; GO:0005622; GO:0010369	Histone H3
Solyc01g074010	A0A3Q7EH43	GO:0000786; GO:0003677; GO:0004674; GO:0005524; GO:0005737; GO:0006468; GO:0030527; GO:0046982; GO:0004672; GO:0016773; GO:0036211; GO:0016301; GO:0016310; GO:0016772; GO:0043412; GO:0140096; GO:0006796; GO:0006793; GO:0032559; GO:0019538; GO:0030554; GO:1901564; GO:0035639; GO:0043170; GO:0032555; GO:0006807; GO:0017076; GO:0044238; GO:0032553; GO:0044237; GO:0097367; GO:0071704; GO:0043168; GO:…	Protein kinase domain-containing protein
Solyc01g074020	A0A3Q7F0P6	GO:0000463; GO:0000492; GO:0005634; GO:0048254; GO:0070761; GO:1990904; GO:0000491; GO:0032991; GO:0000470; GO:0043231; GO:0042273; GO:0043227; GO:0006403; GO:0043229; GO:0022618; GO:0043226; GO:0071826; GO:0005622; GO:0006364; GO:0016072; GO:0065003; GO:0042254; GO:0043933; GO:0022613; GO:0022607; GO:0034470; GO:0033036; GO:0034660; GO:0006396; GO:0044085; GO:0016043; GO:0071840; GO:0016070; GO:…	HIT-type domain-containing protein
Solyc01g074030	A0A3Q7EH49	GO:0005975; GO:0008422; GO:0004553; GO:0016798; GO:0044238; GO:0016787; GO:0071704; GO:0008152; GO:0015926; GO:0003824	Beta-glucosidase
Solyc01g074040	A0A3Q7EH49	GO:0005975; GO:0008422	Beta-glucosidase
Solyc01g074050	A0A3Q7F0P9	GO:0004553; GO:0005975	Thioglucosidase
Solyc01g074060	K4AXF1	GO:0005975; GO:0008422	4-hydroxy-7-methoxy-3-oxo-3,4-dihydro-2H-1,4-benzoxazin-2-yl glucoside beta-D-glucosidase
Solyc01g079060	A0A3Q7EHA3	GO:0005768; GO:0007034; GO:0031410; GO:0046907; GO:0097708; GO:0051649; GO:0031982; GO:0051641; GO:0012505; GO:0006810; GO:0043231; GO:0051234; GO:0043227; GO:0051179; GO:0005737; GO:0043229; GO:0043226; GO:0005622	Charged multivesicular body protein 7
Solyc01g079080	A0A3Q7EHH1	GO:0051321; GO:0022414; GO:0000003; GO:0007049	Meiosis-specific protein ASY3-like coiled-coil domain-containing protein
Solyc01g079090	A0A3Q7EHA7	GO:0004729; GO:0006782; GO:0006783; GO:0009507; GO:0016491; GO:0070818; GO:0046501; GO:0009536; GO:0016634; GO:0043231; GO:0042168; GO:0016627; GO:0043227; GO:0046148; GO:0005737; GO:0042440; GO:0043229; GO:0003824; GO:0006779; GO:0043226; GO:0006778; GO:0005622; GO:0033014; GO:0033013; GO:0019438; GO:0018130; GO:1901362; GO:0044271; GO:1901566; GO:0006725; GO:0046483; GO:1901360; GO:0044249; GO:…	Protoporphyrinogen oxidase (EC 1.3.3.4)
Solyc01g079100	A0A3Q7EGT0	GO:0005783; GO:0005794; GO:0006612; GO:0016020; GO:0018230; GO:0019706	S-acyltransferase (EC 2.3.1.225) (Palmitoyltransferase)
Solyc01g079110	A0A3Q7EH66	GO:0000786; GO:0003677; GO:0005634; GO:0030527; GO:0046982; GO:0044815; GO:0000785; GO:0046983; GO:0032993; GO:0005515; GO:0005694; GO:0005198; GO:0032991; GO:0003676; GO:0043232; GO:1901363; GO:0043228; GO:0097159; GO:0043231; GO:0005488; GO:0043227; GO:0043229; GO:0043226; GO:0005622; GO:0010369	Histone H3
Solyc01g079130	A0A3Q7EHI2	GO:0004650; GO:0005975	Polygalacturonase
Solyc01g079150	A0A3Q7EGT9	GO:0005452; GO:0005886; GO:0022857; GO:0050801; GO:0055085; GO:0015698; GO:0016021; GO:0140323; GO:0006820; GO:0031224; GO:0015297; GO:0006811; GO:0016020; GO:0015103; GO:0006810; GO:0008509; GO:0051234; GO:0015291; GO:0051179; GO:0022853; GO:0035445; GO:0015318; GO:0046713; GO:0015075; GO:0022804; GO:0048878; GO:0042592; GO:0005215; GO:0065008; GO:0046715; GO:0098661; GO:0098656	Bicarbonate transporter-like transmembrane domain-containing protein
Solyc01g079160	A0A3Q7EHB9	GO:0016788	GDSL esterase/lipase
Solyc01g079170	A0A3Q7EGU4	GO:0016757	Hexosyltransferase (EC 2.4.1.-)
Solyc01g079180	A0A3Q7EH80	GO:0030599; GO:0042545; GO:0045330; GO:0045490; GO:0005576; GO:0045488; GO:0052689; GO:0010393; GO:0016788; GO:0000272; GO:0016787; GO:0071555; GO:0003824; GO:0005976; GO:0045229; GO:0016052; GO:0071554; GO:0009057; GO:1901575; GO:0009056; GO:0005975; GO:0016043; GO:0071840; GO:0043170; GO:0044238; GO:0071704; GO:0008152	Pectinesterase (EC 3.1.1.11)
Solyc01g079200	A0A3Q7EHJ8	GO:0002238; GO:0009416; GO:0009805; GO:0031418; GO:0045487; GO:0046872; GO:0051213; GO:0052634	Fe2OG dioxygenase domain-containing protein
Solyc01g079210	A0A3Q7EHC5	GO:0000122; GO:0000812; GO:0000976; GO:0003714; GO:0006281; GO:0006338; GO:0010597; GO:0035267; GO:0043967; GO:0043968; GO:0043189; GO:1902562; GO:0016573; GO:0001067; GO:0018393; GO:0000123; GO:1990837; GO:0006475; GO:0031248; GO:0003712; GO:0018394; GO:1902493; GO:0003690; GO:0006473; GO:0005654; GO:0043565; GO:0043543; GO:0031981; GO:0140110; GO:0016570; GO:0140513; GO:0003677; GO:0018205; GO:…	Myb-like domain-containing protein
Solyc01g079220	A0A3Q7EGV4	GO:0005506; GO:0005739; GO:0016226; GO:0051539; GO:0097428; GO:0031163; GO:0051536; GO:0043231; GO:0006790; GO:0051540; GO:0043227; GO:0022607; GO:0046914; GO:0009507; GO:0044085; GO:0046872; GO:0009536; GO:0016043; GO:0043169; GO:0005737; GO:0071840; GO:0043167; GO:0043229; GO:0043226; GO:0051604; GO:0005488; GO:0044237; GO:0010467; GO:0008152; GO:0019538	NIF system FeS cluster assembly NifU C-terminal domain-containing protein
Solyc01g079230	NA	GO:0003723	Agenet domain-containing protein
Solyc01g079240	A0A3Q7F0U3	GO:0004467; GO:0005524; GO:0005783; GO:0009698; GO:0010025; GO:0010143; GO:0016020; GO:0016207; GO:0001676; GO:0015645; GO:0006631; GO:0012505; GO:0016405; GO:0032787; GO:0005737; GO:0016878; GO:0044255; GO:0043231; GO:0016877; GO:0006629; GO:0043227; GO:0016874; GO:0010166; GO:0140657; GO:0019752; GO:0043436; GO:0032559; GO:0006082; GO:0030554; GO:0035639; GO:0032555; GO:0044281; GO:0017076; GO:…	Long-chain-fatty-acid--CoA ligase (EC 6.2.1.3)
Solyc01g079250	A0A3Q7EHK6	GO:0003723; GO:0003724; GO:0005524; GO:0005681; GO:0008380; GO:0008186; GO:0006396; GO:0140513; GO:0004386; GO:0016070; GO:1990904; GO:0140098; GO:0090304; GO:0005634; GO:0140657; GO:0010467; GO:0032991; GO:0140640; GO:0006139; GO:0043231; GO:0006725; GO:0043227; GO:0032559; GO:0046483; GO:0043229; GO:0030554; GO:1901360; GO:0043226; GO:0035639; GO:0034641; GO:0005622; GO:0032555; GO:0043170; GO:…	RNA helicase (EC 3.6.4.13)
Solyc01g079260	A0A3Q7EHD6	GO:0003700; GO:0005634; GO:0043565; GO:0006355; GO:1903506; GO:0043231; GO:0140110; GO:2001141; GO:0043227; GO:0051252; GO:0003677; GO:0043229; GO:0019219; GO:0003676; GO:0043226; GO:0010556; GO:1901363; GO:0005622; GO:0031326; GO:0097159; GO:0009889; GO:0005488; GO:0031323; GO:0051171; GO:0080090; GO:0010468; GO:0060255; GO:0019222; GO:0050794; GO:0050789; GO:0065007	WRKY domain-containing protein
Solyc01g079290	K4AXH4	GO:0061631; GO:0016567; GO:0061650; GO:0032446; GO:0004842; GO:0070647; GO:0019787; GO:0036211; GO:0043412; GO:0140096; GO:0019538; GO:0016740; GO:1901564; GO:0003824; GO:0043170; GO:0006807; GO:0044238; GO:0071704; GO:0008152	UBC26
Solyc01g079300	A0A3Q7EHL5	GO:0005975	galactinol--sucrose galactosyltransferase (EC 2.4.1.82)
Solyc01g079310	A0A3Q7EHE3	GO:0016020; GO:0020037; GO:0046872; GO:0016021; GO:0046906; GO:0031224; GO:0043169; GO:0043167; GO:1901363; GO:0097159; GO:0005488	Cytochrome c-552/DMSO reductase-like haem-binding domain-containing protein
Solyc01g079320	A0A3Q7EGX0	GO:0005739; GO:0043231; GO:0043227; GO:0005737; GO:0043229; GO:0043226; GO:0005622	PPR_long domain-containing protein
Solyc01g079330	A0A3Q7EHB2	GO:0003723; GO:0003724; GO:0005524; GO:0016787; GO:0005634; GO:0008186; GO:0004386; GO:0140098; GO:0140657; GO:0140640; GO:0032559; GO:0030554; GO:0035639; GO:0032555; GO:0017076; GO:0032553; GO:0097367; GO:0043168; GO:0000166; GO:1901265; GO:0036094; GO:0003676; GO:0043167; GO:1901363; GO:0097159; GO:0005488; GO:0003824	DEAD-box ATP-dependent RNA helicase 24
Solyc01g079340	A0A3Q7F0W0	GO:0004674; GO:0005524; GO:0006468; GO:0016020; GO:0004672; GO:0016021; GO:0016773; GO:0036211; GO:0031224; GO:0016301; GO:0016310; GO:0043412; GO:0016772; GO:0140096; GO:0006796; GO:0006793; GO:0032559; GO:0019538; GO:0030554; GO:1901564; GO:0035639; GO:0043170; GO:0032555; GO:0006807; GO:0017076; GO:0044238; GO:0032553; GO:0044237; GO:0097367; GO:0071704; GO:0043168; GO:0008152; GO:0000166; GO:…	Protein kinase domain-containing protein
Solyc01g079350	A0A3Q7EHB5	GO:0006338; GO:0031011; GO:0097346; GO:0006325; GO:0070603; GO:0016043; GO:1904949; GO:0071840; GO:0000228; GO:0000785; GO:0005694; GO:0031981; GO:0140513; GO:0070013; GO:0043233; GO:0031974; GO:1902494; GO:0005634; GO:0032991; GO:0043232; GO:0043231; GO:0043228; GO:0043227; GO:0043229; GO:0043226; GO:0005622	INO80 complex subunit B-like conserved region domain-containing protein
Solyc01g079360	IPR003657, DNA-binding WRKY	GO:0045449; GO:0043565; GO:0005634; GO:0006355; GO:0003700; GO:1903506; GO:0043231; GO:0140110; GO:2001141; GO:0043227; GO:0051252; GO:0003677; GO:0043229; GO:0019219; GO:0003676; GO:0043226; GO:0010556; GO:1901363; GO:0005622; GO:0031326; GO:0097159; GO:0009889; GO:0005488; GO:0031323; GO:0051171; GO:0080090; GO:0010468; GO:0060255; GO:0019222; GO:0050794; GO:0050789; GO:0065007	WRKY transcription factor 3
Solyc01g079380	A0A3Q7F0W8	GO:0003700; GO:0005634; GO:0006355; GO:0043565	GRAS domain-containing protein
Solyc01g079390	A0A3Q7EHC6	GO:0003682; GO:0005634; GO:0031507; GO:0031519; GO:0046976; GO:0098532; GO:0140951; GO:0016571; GO:0018024; GO:0016570; GO:0140513; GO:0042054; GO:0006338; GO:0016279; GO:0006479; GO:0032991; GO:0016278; GO:0008213; GO:0043231; GO:0008276; GO:0006325; GO:0043227; GO:0008170; GO:0043414; GO:0043229; GO:0008757; GO:0032259; GO:0043226; GO:0008168; GO:0036211; GO:0005622; GO:0016741; GO:0016043; GO:…	[Histone H3]-lysine(27) N-trimethyltransferase
Solyc01g079400	A0A3Q7F0X2	GO:0005794; GO:0016020; GO:0016413	Trichome birefringence-like N-terminal domain-containing protein
Solyc01g079410	NA	GO:0016021; GO:0031224; GO:0016020	Calcium-dependent phosphotriesterase superfamily protein
Solyc01g079420	A0A3Q7EHH2	GO:0005746; GO:0070469; GO:0005743; GO:0019866; GO:0031966; GO:0005740; GO:0031967; GO:0005739; GO:0031975; GO:0031090; GO:0043231; GO:0043227; GO:0005737; GO:0043229; GO:0043226; GO:0005622; GO:0016020	Cytochrome c oxidase subunit 5C
Solyc01g079430	IPR001578, Peptidase C12, ubiquitin carboxyl-terminal hydrolase 1	GO:0005622; GO:0003723; GO:0003676; GO:1901363; GO:0097159; GO:0005488	A_IG002N01.30 protein (Fragment)
Solyc01g079450	A0A3Q7EHH5	GO:0004252; GO:0006508; GO:0008236; GO:0017171; GO:0019538; GO:0008233; GO:1901564; GO:0140096; GO:0043170; GO:0016787; GO:0006807; GO:0044238; GO:0071704; GO:0004175; GO:0003824; GO:0008152; GO:0009820	Peptidase S9 prolyl oligopeptidase catalytic domain-containing protein
Solyc01g079470	A0A3Q7EHQ1	GO:0009507; GO:0080153	CP12 domain-containing protein
Solyc01g079480	Q9SPF7	GO:0000976; GO:0003700; GO:0005634; GO:0045893; GO:0006355; GO:0140110; GO:1903506; GO:0043231; GO:2001141; GO:0043227; GO:0051252; GO:0001067; GO:0019219; GO:1990837; GO:0010556; GO:0003690; GO:0031326; GO:0043565; GO:0009889; GO:0003677; GO:0031323; GO:0003676; GO:0051171; GO:0080090; GO:0010468; GO:0060255; GO:0019222; GO:0050794; GO:0050789; GO:0065007; GO:1903508; GO:1902680; GO:0051254; GO:…	BZIP DNA-binding protein
Solyc01g079490	A0A3Q7EHQ6	GO:0000938; GO:0005829; GO:0006869; GO:0007030; GO:0007041; GO:0015031; GO:0016020; GO:0032456; GO:0042147; GO:0048193; GO:1990745; GO:0099023; GO:0098876; GO:0031410; GO:0097708; GO:0016482; GO:0031982; GO:0016197; GO:0005794; GO:0010256; GO:0012505; GO:0010876; GO:0051668; GO:0032991; GO:0016192; GO:0043231; GO:0046907; GO:0043227; GO:0051649; GO:0055037; GO:0005737; GO:0045184; GO:0043229; GO:…	Vacuolar protein sorting-associated protein 51 homolog
Solyc01g079500	A0A3Q7EHI4	GO:0000347; GO:0000727; GO:0003678; GO:0003697; GO:0005524; GO:0005634; GO:0006268; GO:0006270; GO:0006271; GO:0007049; GO:0016887; GO:0042555; GO:0006261; GO:0008094; GO:0032508; GO:0004386; GO:0140513; GO:0032392; GO:0140097; GO:0071103; GO:0140657; GO:0032991; GO:0051276; GO:0043231; GO:0140640; GO:0043227; GO:0006260; GO:0017111; GO:0043229; GO:0006996; GO:0016462; GO:0043226; GO:0006259; GO:…	DNA replication licensing factor MCM7 (EC 3.6.4.12)
Solyc01g079510	A0A3Q7EHR0	GO:0005524; GO:0005634; GO:0006298; GO:0006357; GO:0007010; GO:0008360; GO:0030983; GO:0003678; GO:0043231; GO:0008094; GO:0043227; GO:0004386; GO:0022604; GO:0043229; GO:0140097; GO:0022603; GO:0043226; GO:0140657; GO:0050793; GO:0042555; GO:0140640; GO:0006996; GO:0005622; GO:0016043; GO:0080008; GO:0071840; GO:0031461; GO:0006355; GO:0000151; GO:1903506; GO:0032991; GO:2001141; GO:0051252; GO:…	WD_REPEATS_REGION domain-containing protein
Solyc01g079520	A0A3Q7EHR0	GO:0005524; GO:0005634; GO:0006298; GO:0006357; GO:0007010; GO:0008360; GO:0030983; GO:0140664; GO:0006281; GO:0032301; GO:0140612; GO:0006974; GO:0043231; GO:0003690; GO:0033554; GO:0043227; GO:0008094; GO:0006950; GO:0032300; GO:0140299; GO:0006259; GO:0043229; GO:0140097; GO:0051716; GO:0043226; GO:0140657; GO:0050896; GO:0005622; GO:0140640; GO:0090304; GO:0140513; GO:0003677; GO:0044260; GO:…	WD_REPEATS_REGION domain-containing protein
Solyc01g079530	A0A3Q7EHI8	GO:0004842; GO:0008270; GO:0016020; GO:0016567; GO:0016021; GO:0046914; GO:0032446; GO:0031224; GO:0046872; GO:0070647; GO:0043169; GO:0036211; GO:0043412; GO:0019787; GO:0019538; GO:0043167; GO:0005488; GO:0140096; GO:0016740	RING-CH-type domain-containing protein
Solyc01g079535	NA	GO:0005525; GO:0005794; GO:0006886; GO:0003924; GO:0005783; GO:0016192; GO:0046907; GO:0032561; GO:0012505; GO:0051649; GO:0019001; GO:0043231; GO:0015031; GO:0017111; GO:0043227; GO:0045184; GO:0016462; GO:0070971; GO:0008104; GO:0016818; GO:0005737; GO:0070727; GO:0016817; GO:0030127; GO:0051641; GO:0035639; GO:0043229; GO:0033036; GO:0032555; GO:0043226; GO:0071705; GO:0017076; GO:0012507; GO:…	c("""", """", """", """", """", """", """"); c(""GTP-binding protein SAR1A"", ""GTP-binding protein like"", ""GTP-binding protein SAR1A-like"", ""GTP-binding protein SAR1B"", ""Secretion-associated RAS 1B"", ""Vesicle coat complex COPII, GTPase subunit SAR1"", ""Putative small GTPase superfamily, ARF/SAR type, P-loop containing nucleoside triphosphate hydrolase"")
Solyc01g079540	A0A3Q7EH12	GO:0003400; GO:0003924; GO:0005525; GO:0005794; GO:0006886; GO:0006888; GO:0016050; GO:0030127; GO:0061024; GO:0070863; GO:0070971	GTP-binding protein SAR1A
Solyc01g079560	A0A3Q7F0Z8	GO:0003677; GO:0005634	TF-B3 domain-containing protein
Solyc01g079570	H1AC31	GO:0005576; GO:0009044; GO:0031222; GO:0045493; GO:0046556; GO:0097599; GO:2000895; GO:0044347; GO:0004553; GO:0045491; GO:0016798; GO:0010410; GO:0016787; GO:0010383; GO:0016998; GO:0003824; GO:0000272; GO:0044264; GO:0044265; GO:0005976; GO:0044036; GO:0016052; GO:0071554; GO:0044262; GO:0009057; GO:0044248; GO:1901575; GO:0009056; GO:0005975; GO:0031221; GO:0044260; GO:0043170; GO:0044238; GO:…	Alpha-L-arabinofuranosidase/beta-D-xylosidase
Solyc01g079580	NA	GO:0005488,GO:0031072; GO:0016740; GO:0003824	DNAJ heat shock N-terminal domain-containing protein
Solyc01g079590	A0A3Q7EH26	GO:0016020; GO:0016021; GO:0031224	DUF4149 domain-containing protein
Solyc01g079600	A0A3Q7EHG7	GO:0006629; GO:0008970; GO:0016020; GO:0016021; GO:0004620; GO:0044238; GO:0031224; GO:0016298; GO:0071704; GO:0052689; GO:0009820; GO:0016788; GO:0008152; GO:0016787; GO:0003824	Fungal lipase-like domain-containing protein
Solyc01g079610	A0A3Q7F107	GO:0005737; GO:0042026; GO:0051082; GO:0051087; GO:0030544; GO:0006457; GO:0005788; GO:0031072; GO:0005783; GO:0002221; GO:0070013; GO:0005515; GO:0002764; GO:0043233; GO:0050776; GO:0031974; GO:0005488; GO:0002682; GO:0048583	J domain-containing protein
Solyc01g079620	B4YAJ8	GO:0000976; GO:0006355; GO:0010597; GO:0003677; GO:0019372; GO:0006690; GO:0001067; GO:1990837; GO:1900386; GO:0003690; GO:1900384; GO:0003676; GO:0006631; GO:0009963; GO:0043565; GO:0051555; GO:1990841; GO:0051554; GO:1901363; GO:0051553; GO:0097159; GO:0009962; GO:0003682; GO:0051552; GO:0005488; GO:0032787; GO:0044255; GO:0010224; GO:0006629; GO:0048640; GO:0009813; GO:0009812; GO:0045926; GO:…	MYB12 (Myb 12 transcription factor)
Solyc01g079630	A0A3Q7EHL0	GO:0003676; GO:1901363; GO:0097159; GO:0005488	Uncharacterized protein
Solyc01g079640	NA	GO:0016787; GO:0016021; GO:0031224	Pleckstrin homology-like domain family B member 2
Solyc01g079650	A0A3Q7EHH4	GO:0003883; GO:0005524; GO:0006241; GO:0006541; GO:0019856; GO:0042802; GO:0044210; GO:0016879; GO:0009209; GO:0016874; GO:0046036; GO:0009208; GO:0032559; GO:0009148; GO:0030554; GO:0009147; GO:0035639; GO:0009220; GO:0032555; GO:0009218; GO:0017076; GO:0032553; GO:0006221; GO:0097367; GO:0009201; GO:0043168; GO:0006220; GO:0000166; GO:0009142; GO:1901265; GO:0072528; GO:0036094; GO:0072527; GO:…	CTP synthase (EC 6.3.4.2) (UTP--ammonia ligase)
Solyc01g079680	A0A3Q7EHM0	GO:0005096; GO:0005634; GO:0098542; GO:0008047; GO:0006952; GO:0043231; GO:0030695; GO:0051707; GO:0043227; GO:0060589; GO:0043207; GO:0043229; GO:0009607; GO:0030234; GO:0043226; GO:0098772; GO:0050790; GO:0005622; GO:0065009; GO:0044419; GO:0009605; GO:0006950; GO:0050896; GO:0065007	WPP domain-containing protein
Solyc01g079690	A0A3Q7EH45	GO:0003677; GO:0005524; GO:0005634; GO:0008094; GO:0042393; GO:0045944; GO:0140658; GO:0006338; GO:0006325; GO:0043231; GO:0016043; GO:0043227; GO:0140097; GO:0071840; GO:0043229; GO:0005515; GO:0043226; GO:0140657; GO:0045893; GO:0140640; GO:1903508; GO:0004386; GO:1902680; GO:0051254; GO:0032559; GO:0010557; GO:0030554; GO:0031328; GO:0035639; GO:0045935; GO:0032555; GO:0009891; GO:0017076; GO:…	ATP-dependent DNA helicase CHR12
Solyc01g079700	NA	GO:0004386; GO:0140657; GO:0140640; GO:0003824	Probable ATP-dependent DNA helicase chr23
Solyc01g079710	NA	GO:0008168; GO:0032259; GO:0016741; GO:0008152; GO:0016740; GO:0003824	Putative RNA methyltransferase, nucleic acid-binding, alpha/beta knot methyltransferase
Solyc01g079720	A0A3Q7EH48	GO:0006470; GO:0016020; GO:0017018; GO:0046872; GO:0016021; GO:0004722; GO:0016311; GO:0031224; GO:0004721; GO:0036211; GO:0016791; GO:0043412; GO:0042578; GO:0006796; GO:0016788; GO:0006793; GO:0140096; GO:0009934; GO:0019538; GO:0016787; GO:1901564; GO:0043169; GO:0043170; GO:0019901; GO:0006807; GO:0019900; GO:0050793; GO:0043167; GO:0044238; GO:0019899; GO:0044237; GO:0005488; GO:0071704; GO:…	protein-serine/threonine phosphatase (EC 3.1.3.16)
Solyc01g079750	A0A3Q7EH53	GO:0000165; GO:0004709; GO:0005524; GO:0005737; GO:0006468; GO:0004672; GO:0016773; GO:0036211; GO:0016301; GO:0016310; GO:0043412; GO:0016772; GO:0140096; GO:0006796; GO:0006793; GO:0032559; GO:0019538; GO:0030554; GO:1901564; GO:0035639; GO:0043170; GO:0032555; GO:0017076; GO:0006807; GO:0032553; GO:0044238; GO:0097367; GO:0044237; GO:0043168; GO:0071704; GO:0000166; GO:0007165; GO:1901265; GO:…	Protein kinase domain-containing protein
Solyc01g079760	A0A3Q7EHJ5	GO:0005347; GO:0005778; GO:0006635; GO:0007031; GO:0015217; GO:0015866; GO:0015867; GO:0031903; GO:0005346; GO:0015868; GO:0005777; GO:0000295; GO:0051503; GO:0042579; GO:0015216; GO:0015865; GO:0098588; GO:0015215; GO:0006862; GO:0031090; GO:0015605; GO:0043231; GO:0015932; GO:0019395; GO:0043227; GO:0034440; GO:1901505; GO:0005779; GO:0015748; GO:0008514; GO:0031231; GO:0009062; GO:0008509; GO:…	Peroxisomal adenine nucleotide carrier 1
Solyc01g079770	IPR006634, TRAM, LAG1 and CLN8 homology	GO:0006508,GO:0016021; GO:0055091; GO:0016021; GO:0055088; GO:0031224; GO:0007009; GO:0016020; GO:0097035; GO:0005886; GO:0010256; GO:0071944; GO:0071709; GO:0044091; GO:0048878; GO:0061024; GO:0042592; GO:0065008; GO:0022607; GO:0044085; GO:0016043; GO:0071840; GO:0065007	TLC domain-containing protein 2
Solyc01g079780	NA	GO:0016021; GO:0031224; GO:0016020	GPI-anchored protein
Solyc01g079790	A0A3Q7EHJ9	GO:0005524; GO:0005978; GO:0008878; GO:0009507; GO:0019252; GO:0005982; GO:0070566; GO:0009536; GO:0016779; GO:0043231; GO:0005977; GO:0016772; GO:0043227; GO:0006112; GO:0005737; GO:0009250; GO:0032559; GO:0043229; GO:0006073; GO:0030554; GO:0043226; GO:0044042; GO:0035639; GO:0005622; GO:0033692; GO:0032555; GO:0034637; GO:0017076; GO:0000271; GO:0032553; GO:0044264; GO:0097367; GO:0005976; GO:…	Glucose-1-phosphate adenylyltransferase (EC 2.7.7.27) (ADP-glucose pyrophosphorylase)
Solyc01g079800	A0A3Q7F149	GO:0000398; GO:0003723; GO:0003724; GO:0005524; GO:0005681; GO:0004386; GO:0140657; GO:0000377; GO:0140513; GO:0000375; GO:1990904; GO:0032559; GO:0008380; GO:0005634; GO:0030554; GO:0006397; GO:0043231; GO:0035639; GO:0016071; GO:0043227; GO:0032555; GO:0006396; GO:0032991; GO:0017076; GO:0016070; GO:0032553; GO:0090304; GO:0097367; GO:0010467; GO:0006139; GO:0140640; GO:0006725; GO:0008186; GO:…	DEAD-box ATP-dependent RNA helicase 58, chloroplastic
Solyc01g079810	A0A3Q7EHX3	GO:0004842; GO:0008270; GO:0055046; GO:0009561; GO:0019787; GO:0009553; GO:0140096; GO:0009555; GO:0016740; GO:0048229; GO:0016567; GO:0046914; GO:0032446; GO:0046872; GO:0070647; GO:0043169; GO:0010498; GO:0003824; GO:0051726; GO:0051603; GO:0030163; GO:0007275; GO:0036211; GO:0048856; GO:0032501; GO:0009057; GO:0032502; GO:0043412; GO:1901565; GO:0006508; GO:1901575; GO:0009056; GO:0019538; GO:…	Zinc finger RING-H2-type domain-containing protein
Solyc01g079820	A0A3Q7EHP3	GO:0005737; GO:0005739; GO:0008379; GO:0034599; GO:0042744; GO:0045454; GO:0004601; GO:0098869; GO:0005759; GO:0016684; GO:1990748; GO:0016209; GO:0097237; GO:0070013; GO:0098754; GO:0016491; GO:0043233; GO:0009636; GO:0031974; GO:0070887; GO:0140824; GO:0043231; GO:0042221; GO:0051920; GO:0043227; GO:0051716; GO:0003824; GO:0050896; GO:0043229; GO:0006979; GO:0043226; GO:0042743; GO:0062197; GO:…	Glutaredoxin-dependent peroxiredoxin (EC 1.11.1.25)
Solyc01g079840	A0A3Q7EHK7	GO:0005524; GO:0005634; GO:0005737; GO:0019781; GO:0032446; GO:0045116; GO:0008641; GO:0043231; GO:0016877; GO:0070647; GO:0043227; GO:0016874; GO:0036211; GO:0043412; GO:0140096; GO:0019538; GO:0032559; GO:1901564; GO:0030554; GO:0043170; GO:0035639; GO:0006807; GO:0032555; GO:0044238; GO:0017076; GO:0071704; GO:0032553; GO:0008152; GO:0097367; GO:0043168; GO:0000166; GO:1901265; GO:0036094; GO:…	NEDD8-activating enzyme E1 catalytic subunit (EC 6.2.1.64)
Solyc01g079850	A0A3Q7F158	GO:0005794; GO:0016020; GO:0016413	Trichome birefringence-like N-terminal domain-containing protein
Solyc01g079860	A0A3Q7EHY1	GO:0005524; GO:0046496; GO:0047453; GO:0110051; GO:0019362; GO:0016836; GO:0072524; GO:0016835; GO:0016829; GO:0009117; GO:0006753; GO:0055086; GO:0032559; GO:0019637; GO:0030554; GO:0006796; GO:0035639; GO:0006793; GO:0032555; GO:0017076; GO:0032553; GO:0044281; GO:0097367; GO:0006139; GO:0043168; GO:0006725; GO:0000166; GO:0046483; GO:1901265; GO:1901360; GO:0036094; GO:0034641; GO:0043167; GO:…	ATP-dependent (S)-NAD(P)H-hydrate dehydratase (EC 4.2.1.93) (ATP-dependent NAD(P)HX dehydratase)
Solyc01g079870	NA	GO:0003677,GO:0003700,GO:0005515,GO:0005622	Nuclear transcription factor Y subunit C-2
Solyc01g079880	NA	GO:0004066; GO:0016884; GO:0016787; GO:0016879; GO:0016874; GO:0003824	Stem-specific protein TSJT1
Solyc01g079890	V5YMW5	GO:0015267; GO:0016020	Nodulin26-like intrinsic protein 71
Solyc01g079900	A0A3Q7EH84	GO:0004190; GO:0006508	Peptidase A1 domain-containing protein
Solyc01g079910	K4AXN6	GO:0004190; GO:0006508	Xylanase inhibitor C-terminal domain-containing protein
Solyc01g079920	A0A3Q7EHR3	GO:0004190; GO:0006508	Peptidase A1 domain-containing protein
Solyc01g079940	A0A3Q7EHR7	GO:0004190; GO:0006508; GO:0070001; GO:0019538; GO:0004175; GO:1901564; GO:0008233; GO:0043170; GO:0140096; GO:0006807; GO:0016787; GO:0044238; GO:0071704; GO:0003824; GO:0008152	Peptidase A1 domain-containing protein
Solyc01g079950	A0A3Q7EH90	GO:0004190; GO:0006508; GO:0070001; GO:0019538; GO:0004175; GO:1901564; GO:0008233; GO:0043170; GO:0140096; GO:0006807; GO:0016787; GO:0044238; GO:0071704; GO:0003824; GO:0008152	Peptidase A1 domain-containing protein
Solyc01g079960	A0A3Q7EHN4	GO:0004190; GO:0006508	Peptidase A1 domain-containing protein
Solyc01g079970	A0A3Q7F182	GO:0004190; GO:0006508	Peptidase A1 domain-containing protein
Solyc01g079980	A0A3Q7EI09	GO:0004190; GO:0006508	Peptidase A1 domain-containing protein
Solyc01g079990	A0A3Q7EHS4	GO:0004190; GO:0006508	Xylanase inhibitor C-terminal domain-containing protein
Solyc01g080000	A0A3Q7EHA0	GO:0004190; GO:0006508	Peptidase A1 domain-containing protein
Solyc01g080010	A0A3Q7EHP2	GO:0004190; GO:0006508; GO:0070001; GO:0019538; GO:0004175; GO:1901564; GO:0008233; GO:0043170; GO:0140096; GO:0006807; GO:0016787; GO:0044238; GO:0071704; GO:0003824; GO:0008152	Peptidase A1 domain-containing protein
Solyc01g080020	A0A3Q7F194	GO:0004190; GO:0006508; GO:0070001; GO:0019538; GO:0004175; GO:1901564; GO:0008233; GO:0043170; GO:0140096; GO:0006807; GO:0016787; GO:0044238; GO:0071704; GO:0003824; GO:0008152	Peptidase A1 domain-containing protein
Solyc01g080040	A0A3Q7EHT4	GO:0004721; GO:0005737; GO:0006470; GO:0008330; GO:0017017; GO:0043409; GO:0008138; GO:0016311; GO:0016791; GO:0036211; GO:0042578; GO:0043412; GO:0016788; GO:0006796; GO:0140096; GO:0006793; GO:0033549; GO:0019538; GO:0043408; GO:0016787; GO:1902532; GO:1901564; GO:0003824; GO:0009968; GO:0023057; GO:0010648; GO:1902531; GO:0043170; GO:0048585; GO:0009966; GO:0010646; GO:0023051; GO:0048583; GO:…	Dual specificity protein phosphatase 1
Solyc01g080055	A0A3Q7EI23	GO:0016020	CRIB domain-containing protein
Solyc01g080070	A0A3Q7F1A4	GO:0046872; GO:0043169; GO:0043167; GO:0005488	HMA domain-containing protein
Solyc01g080080	A0A3Q7EI25	GO:0016567; GO:0046872; GO:0061630; GO:0061659; GO:0032446; GO:0004842; GO:0070647; GO:0019787; GO:0036211; GO:0043412; GO:0140096; GO:0019538; GO:0043169; GO:1901564; GO:0016740; GO:0043170; GO:0043167; GO:0006807; GO:0044238; GO:0005488; GO:0071704; GO:0003824; GO:0008152	RING-type E3 ubiquitin transferase (EC 2.3.2.27)
Solyc01g080100	NA	GO:0005524; GO:0032559; GO:0030554; GO:0035639; GO:0032555; GO:0017076; GO:0032553; GO:0097367; GO:0043168; GO:0000166; GO:1901265; GO:0036094; GO:0043167; GO:1901363; GO:0097159; GO:0005488	Putative EF-hand calcium-binding domain-containing protein 4A-like
Solyc01g080110	A0A3Q7EI28	GO:0016020; GO:0016021; GO:0031224	TVP38/TMEM64 family membrane protein slr0305
Solyc01g080130	NA	GO:0016021; GO:0031224; GO:0016020	NXPE family member 1
Solyc01g080140	NA	GO:1901149; GO:0009820; GO:0016787; GO:0033293; GO:0031406; GO:0043177; GO:0016746; GO:0003824	Fusarinine C esterase sidJ
Solyc01g080150	J9PEK3	GO:0005739; GO:0006400; GO:0009691; GO:0052381; GO:0016765; GO:0008033; GO:0034470; GO:0043231; GO:0006399; GO:0016740; GO:0043227; GO:0009824; GO:0005737; GO:0009690; GO:0140101; GO:0043229; GO:0034660; GO:0140098; GO:0043226; GO:0006396; GO:0140640; GO:0009536; GO:0042446; GO:0003824; GO:0034754; GO:0042445; GO:0010817; GO:0016070; GO:0009308; GO:0090304; GO:0010467; GO:0065008; GO:0006139; GO:…	Isopentenyltransferase 2
Solyc01g080160	A0A3Q7EI38	GO:0010960; GO:0016020; GO:0016021; GO:0072507; GO:0031224; GO:0055065; GO:0055080; GO:0098771; GO:0050801; GO:0048878; GO:0042592; GO:0065008; GO:0065007	CNNM transmembrane domain-containing protein
Solyc01g080170	A0A3Q7F1C4	GO:0004419; GO:0006552; GO:0046872; GO:0046951; GO:0016833; GO:0016830; GO:0046950; GO:0016829; GO:1902224; GO:1901570; GO:0043169; GO:0009083; GO:1901568; GO:0043167; GO:0006551; GO:0005488; GO:0009081; GO:0003824; GO:1901606; GO:0009063; GO:0046395; GO:0016054; GO:0044282; GO:1901565; GO:0008610; GO:0044248; GO:0006629; GO:1901605; GO:1901575; GO:0009056; GO:0006091; GO:0006520; GO:0044283; GO:…	hydroxymethylglutaryl-CoA lyase (EC 4.1.3.4)
Solyc01g080180	A0A3Q7EI43	GO:0016020; GO:0016021; GO:0031224; GO:0005840	Ribosomal protein L34e superfamily protein
Solyc01g080190	NA	GO:0080156; GO:0005739; GO:1900864; GO:0043231; GO:0000959; GO:0043227; GO:0016556; GO:0005737; GO:0016071; GO:0043229; GO:0009451; GO:0043226; GO:0043412; GO:0005622; GO:0016070; GO:0090304; GO:0006139; GO:0006725; GO:0046483; GO:1901360; GO:0034641; GO:0043170; GO:0006807; GO:0044238; GO:0044237; GO:0071704; GO:0008152	Pentatricopeptide repeat-containing protein
Solyc01g080200	A0A3Q7EHF4	GO:0016020; GO:0016592; GO:2000762; GO:0043455; GO:0140513; GO:0005634; GO:0031323; GO:0019222; GO:0032991; GO:0043231; GO:0050794; GO:0043227; GO:0050789; GO:0065007; GO:0043229; GO:0043226; GO:0005622; GO:0016021; GO:0031224	Mediator of RNA polymerase II transcription subunit 33A
Solyc01g080210	A0A3Q7EHT3	GO:0009263; GO:0016491; GO:0016021; GO:0009262; GO:0046872; GO:0009165; GO:0043169; GO:1901293; GO:0043167; GO:0009117; GO:0003824; GO:0006753; GO:0016728; GO:1901137; GO:0016725; GO:0090407; GO:0005488; GO:0055086; GO:0004748; GO:0019637; GO:0061731; GO:1901135; GO:0034654; GO:0019438; GO:0018130; GO:1901362; GO:0006796; GO:0006793; GO:0044281; GO:0044271; GO:0006139; GO:0006725; GO:0046483; GO:…	Ribonucleoside-diphosphate reductase small chain A
Solyc01g080220	A0A3Q7F1D2	GO:0016787; GO:0003824	Dienelactone hydrolase domain-containing protein
Solyc01g080230	A0A3Q7EI52	GO:0016787	Dienelactone hydrolase domain-containing protein
Solyc01g080240	A0A3Q7EHX4	GO:0004674; GO:0004707; GO:0005524; GO:0005634; GO:0005737; GO:0006468; GO:0035556; GO:0000165; GO:0043231; GO:0004672; GO:0043227; GO:0016773; GO:0036211; GO:0016301; GO:0007165; GO:0023052; GO:0016772; GO:0016310; GO:0140096; GO:0007154; GO:0043412; GO:0032559; GO:0051716; GO:0030554; GO:0006796; GO:0035639; GO:0006793; GO:0032555; GO:0050896; GO:0017076; GO:0032553; GO:0050794; GO:0097367; GO:…	mitogen-activated protein kinase (EC 2.7.11.24)
Solyc01g080250	A0A3Q7EHG2	GO:0016567; GO:0071472; GO:0009651; GO:0071470; GO:0006970; GO:0071214; GO:0104004; GO:0062197; GO:0009628; GO:0032446; GO:0070647; GO:0070887; GO:0033554; GO:0042221; GO:0006950; GO:0036211; GO:0043412; GO:0051716; GO:0050896; GO:0019538; GO:1901564; GO:0043170; GO:0006807; GO:0044238; GO:0071704; GO:0008152	BTB domain-containing protein
Solyc01g080260	A0A3Q7EHU4	GO:0016020	Uncharacterized protein
Solyc01g080270	NA	GO:0009820; GO:0016787; GO:0005525; GO:0032561; GO:0019001; GO:0035639; GO:0032555; GO:0017076; GO:0032553; GO:0097367; GO:0043168; GO:0000166; GO:1901265; GO:0003824; GO:0036094	Alpha/beta-hydrolase superfamily protein
Solyc01g080280	A0A3Q7EI59	GO:0004356; GO:0005524; GO:0005737; GO:0006542; GO:0009507; GO:0016211; GO:0006541; GO:0009536; GO:0016880; GO:0009084; GO:0009064; GO:0016879; GO:0005739; GO:1901607; GO:0016874; GO:0008652; GO:1901605; GO:0032559; GO:0046394; GO:0030554; GO:0016053; GO:0035639; GO:0006520; GO:0032555; GO:0044283; GO:0017076; GO:0019752; GO:0032553; GO:0043436; GO:0097367; GO:0006082; GO:0043168; GO:0044281; GO:…	Glutamine synthetase (EC 6.3.1.2)
Solyc01g080290	A0A3Q7EHY2	GO:0016020; GO:0016021; GO:0031224	Membrane protein PM19L
Solyc01g080300	A0A3Q7EHH6	GO:0005886; GO:0071944; GO:0016021; GO:0031224; GO:0016020	Uncharacterized protein
Solyc01g080310	NA	GO:0016021; GO:0031224; GO:0016020	Pentatricopeptide repeat-containing protein
Solyc01g080330	A0A3Q7EI70	GO:0016020	BI1-like protein
Solyc01g080340	A0A3Q7EHZ0	GO:0005737; GO:0005622	BSD domain-containing protein
Solyc01g080350	A0A3Q7EHI7	GO:0035556; GO:0043539; GO:0071902; GO:0030295; GO:0045860; GO:0019209; GO:0033674; GO:0001934; GO:0019887; GO:0071900; GO:0019207; GO:0042327; GO:0008047; GO:0051347; GO:0030234; GO:0010562; GO:0098772; GO:0045937; GO:0031401; GO:0045859; GO:0043549; GO:0051338; GO:0001932; GO:0042325; GO:0043085; GO:0031399; GO:0044093; GO:0051247; GO:0019220; GO:0051174; GO:0031325; GO:0051173; GO:0010604; GO:…	Uncharacterized protein
Solyc01g080360	A0A3Q7EHW0	GO:0005764; GO:0005770; GO:0005829; GO:0016197; GO:0030119; GO:0016192; GO:0030117; GO:0046907; GO:0048475; GO:0051649; GO:0051641; GO:0000323; GO:0006810; GO:0005773; GO:0051234; GO:0005768; GO:0051179; GO:0031410; GO:0097708; GO:0031982; GO:0012505; GO:0098796; GO:0016020; GO:0032991; GO:0043231; GO:0043227	MHD domain-containing protein
Solyc01g080370	IPR002495, Glycosyl transferase, family 8	GO:0016757	Glycosyltransferase
Solyc01g080380	A0A3Q7EHZ8	GO:0004014; GO:0005829; GO:0006597; GO:0008295	S-adenosylmethionine decarboxylase proenzyme (EC 4.1.1.50)
Solyc01g080400	A0A3Q7EI82	GO:0006470; GO:0017018; GO:0046872; GO:0004722; GO:0004721; GO:0016791; GO:0042578; GO:0016788; GO:0140096; GO:0043169; GO:0016787; GO:0043167; GO:0005488; GO:0003824	protein-serine/threonine phosphatase (EC 3.1.3.16)
Solyc01g080410	A0A3Q7EI02	GO:0006979; GO:0030091; GO:0033743; GO:0046872; GO:0016671; GO:0016667; GO:0006950; GO:0050896; GO:0016491; GO:0019538; GO:0043169; GO:1901564; GO:0043167; GO:0043170; GO:0006807; GO:0005488; GO:0044238; GO:0003824; GO:0071704; GO:0008152	Peptide-methionine (R)-S-oxide reductase (EC 1.8.4.12)
Solyc01g080430	NA	GO:0008270; GO:0016874; GO:0003824	Baculoviral IAP repeat-containing 2
Solyc01g080460	A0A3Q7EHY3	GO:0005524; GO:0006090; GO:0015979; GO:0016301; GO:0016310; GO:0046872; GO:0050242; GO:0043231; GO:0016781; GO:0043227; GO:0032787; GO:0005737; GO:0016772; GO:0043229; GO:0019752; GO:0043226; GO:0043436; GO:0032559; GO:0005622; GO:0006082; GO:0030554; GO:0006796; GO:0035639; GO:0006793; GO:0032555; GO:0017076; GO:0044281; GO:0032553; GO:0044237; GO:0097367; GO:0071704; GO:0008152; GO:0043169; GO:…	pyruvate, phosphate dikinase (EC 2.7.9.1)
Solyc01g080470	IPR001537, tRNA/rRNA methyltransferase, SpoU	GO:0006396; GO:0008173; GO:0001510; GO:0043414; GO:0008168; GO:0009451; GO:0016741; GO:0032259; GO:0140098; GO:0140640; GO:0043412; GO:0003723; GO:0016070; GO:0016740; GO:0090304; GO:0003676; GO:0010467; GO:1901363; GO:0044260; GO:0097159; GO:0006139; GO:0005488; GO:0006725; GO:0003824; GO:0046483; GO:0052665; GO:1901360; GO:0009020; GO:0034641; GO:0043170; GO:0006807; GO:0044238; GO:0044237; GO:…	tRNA (Guanosine-2&apos-O)-methyltransferase
Solyc01g080490	A0A3Q7EHY7	GO:0010256; GO:0016020; GO:0009705; GO:0009838; GO:0000325; GO:0016021; GO:0016043; GO:0031224; GO:0071840; GO:0005774; GO:0007275; GO:0005773; GO:0048856; GO:0032501; GO:0098588; GO:0032502; GO:0005783; GO:0012505	DUF679 domain-containing protein
Solyc01g080510	A0A3Q7EHZ1	GO:0004672; GO:0005524; GO:0006468; GO:0005886; GO:0022857; GO:0055085; GO:0071944; GO:0005215; GO:0016020	Protein kinase domain-containing protein
Solyc01g080520	A0A3Q7EHZ1	GO:0004672; GO:0005524; GO:0006468	Protein kinase domain-containing protein
Solyc01g080530	A0A3Q7F1K2	GO:0004656; GO:0005506; GO:0005783; GO:0005789; GO:0018401; GO:0031418; GO:0019511; GO:0031545; GO:0018126; GO:0098827; GO:0019798; GO:0018208; GO:0042175; GO:0031543; GO:0018193; GO:0031984; GO:0036211; GO:0016706; GO:0012505; GO:0043412; GO:0048029; GO:0031090; GO:0031406; GO:0043231; GO:0019538; GO:0043177; GO:0043227; GO:1901564; GO:0051213; GO:0005737; GO:0043170; GO:0030246; GO:0043229; GO:…	procollagen-proline 4-dioxygenase (EC 1.14.11.2)
Solyc01g080540	A0A3Q7EIA8	GO:0000160; GO:0005634; GO:0005737; GO:0005829; GO:0009736; GO:0009927; GO:0016310; GO:0043424; GO:0071368; GO:0009735; GO:0019901; GO:0043231; GO:0019900; GO:0009755; GO:0043227; GO:0032870; GO:0019899; GO:0009725; GO:0060089; GO:0043229; GO:0071495; GO:0004672; GO:0043226; GO:0009719; GO:0005515; GO:0005622; GO:0071310; GO:0016773; GO:0010033; GO:0016301; GO:0070887; GO:0016772; GO:0140096; GO:…	Histidine-containing phosphotransfer protein
Solyc01g080570	A0A3Q7EIB4	GO:0006139; GO:0016020; GO:0016799; GO:1901564	Inosine/uridine-preferring nucleoside hydrolase domain-containing protein
Solyc01g080590	NA	GO:0016021; GO:0031224; GO:0016020	Low-density receptor-like protein
Solyc01g080600	NA	GO:0000786,GO:0003677,GO:0042802; GO:0000786; GO:0046982; GO:0030527; GO:0044815; GO:0000785; GO:0046983; GO:0032993; GO:0005515; GO:0005694; GO:0005198; GO:0003677; GO:0005634; GO:0032991; GO:0003676; GO:0043232; GO:1901363; GO:0043228; GO:0097159; GO:0043231; GO:0005488; GO:0043227; GO:0043229; GO:0043226; GO:0005622; GO:0010369	Histone H3
Solyc01g080610	A0A3Q7F1L6	GO:0003677	Uncharacterized protein
Solyc01g080620	IPR013069, BTB/POZ	GO:0005515; GO:0016567; GO:0008236; GO:0032446; GO:0017171; GO:0070647; GO:0008233; GO:0036211; GO:0140096; GO:0043412; GO:0016787; GO:0019538; GO:1901564; GO:0043170; GO:0006508; GO:0006807; GO:0044238; GO:0071704; GO:0008152	Kelch-like protein 3
Solyc01g080640	A0A3Q7EHP1	GO:0005524; GO:0016020; GO:0016887; GO:0042626; GO:0055085; GO:0140359; GO:0016021; GO:0006810; GO:0031224; GO:0015399; GO:0051234; GO:0140657; GO:0051179; GO:0022804; GO:0022857; GO:0005215; GO:0032559; GO:0030554; GO:0035639; GO:0032555; GO:0017076; GO:0032553; GO:0097367; GO:0043168; GO:0000166; GO:1901265; GO:0036094; GO:0043167; GO:1901363; GO:0097159; GO:0005488	ABC-type xenobiotic transporter (EC 7.6.2.2)
Solyc01g080660	A0A3Q7EI51	GO:0000398; GO:0003723; GO:0005737; GO:0016607; GO:0035092; GO:0007289; GO:0003676; GO:0016604; GO:0007286; GO:0000786; GO:1901363; GO:0048515; GO:0044815; GO:0097159; GO:0006997; GO:0000785; GO:0005488; GO:0007281; GO:0032993; GO:0003677; GO:0007283; GO:0005654; GO:0048232; GO:0005634; GO:0022412; GO:0005694; GO:0030261; GO:0031981; GO:0007276; GO:0070013; GO:0048609; GO:0043233; GO:0032504; GO:…	RRM domain-containing protein
Solyc01g080670	A0A3Q7EHP4	GO:0003677; GO:0005634; GO:0016020; GO:0046872; GO:0055070; GO:0043231; GO:0055076; GO:0043227; GO:0043169; GO:0055065; GO:0003676; GO:0043229; GO:0055080; GO:0043226; GO:0043167; GO:0098771; GO:0000976; GO:0050801; GO:0005622; GO:0001067; GO:0048878; GO:0016021; GO:1990837; GO:0042592; GO:0031224; GO:1901363; GO:0065008; GO:0097159; GO:0006355; GO:0003690; GO:1903506; GO:0043565; GO:2001141; GO:…	SBP-type domain-containing protein
Solyc01g080680	A0A3Q7EI20	GO:0006817; GO:0016020; GO:0022857; GO:0050896; GO:0051119; GO:0055085; GO:0034219; GO:0016021; GO:0015144; GO:0008643; GO:0031224; GO:0071702; GO:0005215; GO:0006810; GO:0051234; GO:0051179; GO:0015698; GO:0006820; GO:0006811	Major facilitator superfamily (MFS) profile domain-containing protein
Solyc01g080690	A0A3Q7F1N4	GO:0043161; GO:0080008; GO:0031461; GO:0010498; GO:0000151; GO:0006511; GO:0019941; GO:1990234; GO:0043632; GO:0140535; GO:0051603; GO:1902494; GO:0030163; GO:0032991; GO:0044265; GO:0009057; GO:1901565; GO:0044248; GO:0006508; GO:1901575; GO:0009056; GO:0019538; GO:0044260; GO:1901564; GO:0043170; GO:0006807; GO:0044238; GO:0044237; GO:0071704; GO:0008152	LEC14B homolog
Solyc01g080700	A0A3Q7EI26	GO:0006139; GO:0016799; GO:1901564; GO:0016798; GO:0016787; GO:0003824	Inosine/uridine-preferring nucleoside hydrolase domain-containing protein
Solyc01g080720	NA	GO:0003777; GO:0007018; GO:0008017; GO:0007017; GO:0015631; GO:0006418; GO:0003774; GO:0043039; GO:0008092; GO:0043038; GO:0004812; GO:0006399; GO:0016875; GO:0034660; GO:0005524; GO:0006520; GO:0032559; GO:0016070; GO:0030554; GO:0006412; GO:0140101; GO:0043043; GO:0035639; GO:0019752; GO:0032555; GO:0006518; GO:0017076; GO:0043436; GO:0032553; GO:0006082; GO:0097367; GO:0043604; GO:0043168; GO:…	Pentatricopeptide repeat-containing protein
Solyc01g080750	A0A3Q7EHR1	GO:0000226; GO:0005881; GO:0008017	TOG domain-containing protein
Solyc01g080760	NA	GO:0016021; GO:0031224; GO:0016020	102585974; Embryo defective
Solyc01g080770	A0A3Q7F1Q1	GO:0004672; GO:0005524; GO:0005886; GO:0006468; GO:0033612; GO:0050832; GO:0016021; GO:0016773; GO:0036211; GO:0031224; GO:0016301; GO:0016310; GO:0043412; GO:0016772; GO:0071944; GO:0140096; GO:0006796; GO:0016020; GO:0006793; GO:0032559; GO:0019538; GO:0030554; GO:0035639; GO:0009620; GO:0032555; GO:0098542; GO:0017076; GO:0006952; GO:0032553; GO:1901564; GO:0097367; GO:0051707; GO:0043168; GO:…	Protein kinase domain-containing protein
Solyc01g080780	A0A3Q7EIF2	GO:0003924; GO:0005525; GO:0009707; GO:0045036; GO:0046872; GO:0072596; GO:0009527; GO:0072598; GO:0031969; GO:0032561; GO:0009941; GO:0072594; GO:0019001; GO:0031968; GO:0033365; GO:0017111; GO:0006605; GO:0042170; GO:0016462; GO:0009526; GO:0006886; GO:0016818; GO:0098588; GO:0046907; GO:0016817; GO:0051649; GO:0019867; GO:0035639; GO:0009507; GO:0015031; GO:0032555; GO:0009536; GO:0045184; GO:…	AIG1-type G domain-containing protein
Solyc01g080810	A0A3Q7F1R4	GO:0000049; GO:0002161; GO:0004822; GO:0005524; GO:0005739; GO:0006428; GO:0009791; GO:0032543; GO:0048608; GO:0043231; GO:0061458; GO:0052689; GO:0043227; GO:0003006; GO:0004812; GO:0106074; GO:0016875; GO:0006450; GO:0140101; GO:0022414; GO:0016874; GO:0000003; GO:0140098; GO:0048731; GO:0016788; GO:0007275; GO:0140640; GO:0006418; GO:0003723; GO:0043039; GO:0043038; GO:0032559; GO:0048856; GO:…	isoleucine--tRNA ligase (EC 6.1.1.5) (Isoleucyl-tRNA synthetase)
Solyc01g080830	NA	GO:0005840; GO:0004526; GO:0090502; GO:0043232; GO:0004549; GO:0090501; GO:0043228; GO:0016891; GO:0043229; GO:0016893; GO:0043226; GO:0004521; GO:0005622; GO:0004540	50S ribosomal protein like
Solyc01g080840	A0A3Q7EHT5	GO:0005524; GO:0006605; GO:0015462; GO:0016020; GO:0016464; GO:0017038	Protein translocase subunit SecA
Solyc01g080850	A0A3Q7EI53	GO:0005789; GO:0006886; GO:0006888; GO:0008270; GO:0030127; GO:0012507; GO:0048193; GO:0046914; GO:0030134; GO:0046872; GO:0030120; GO:0016192; GO:0043169; GO:0030658; GO:0046907; GO:0043167; GO:0030662; GO:0051649; GO:0005488; GO:0030133; GO:0015031; GO:0030117; GO:0045184; GO:0048475; GO:0008104; GO:0030135; GO:0070727; GO:0030659; GO:0051641; GO:0012506; GO:0033036; GO:0071705; GO:0098827; GO:…	Protein transport protein SEC23
Solyc01g080860	A0A3Q7F1S6	GO:0004311; GO:0005739; GO:0006783; GO:0008495; GO:0016020; GO:0031969; GO:0042168; GO:0009941; GO:0004659; GO:0046148; GO:0042170; GO:0042440; GO:0016765; GO:0009526; GO:0006779; GO:0016740; GO:0009507; GO:0006778; GO:0009536; GO:0003824; GO:0033014; GO:0031967; GO:0033013; GO:0031975; GO:0019438; GO:0031090; GO:0018130; GO:0043231; GO:1901362; GO:0043227; GO:0044271; GO:1901566; GO:0016021; GO:…	Heme O synthase
Solyc01g080870	A0A3Q7EIH7	GO:0006817; GO:0016020; GO:0022857; GO:0050896; GO:0055085; GO:0016021; GO:0015698; GO:0005215; GO:0031224; GO:0006820; GO:0015112; GO:0015103; GO:0006810; GO:0008509; GO:0051234; GO:0051179; GO:0006811; GO:0010167; GO:0046686; GO:0015706; GO:1902025; GO:0010038; GO:1901698; GO:0010035; GO:1901700; GO:0098661; GO:0098656	Uncharacterized protein
Solyc01g080880	IPR002290, Serine/threonine protein kinase	GO:0005488,GO:0006468; GO:0009742; GO:0004672; GO:0005886; GO:0071367; GO:0016773; GO:0071944; GO:0009741; GO:0016301; GO:0016020; GO:0043401; GO:0016772; GO:0071383; GO:0140096; GO:0048545; GO:0005524; GO:0071407; GO:0032559; GO:0071396; GO:0030554; GO:0014070; GO:0035639; GO:0033993; GO:0032555; GO:0009755; GO:0017076; GO:0032870; GO:0032553; GO:0009725; GO:0097367; GO:0071495; GO:0043168; GO:1…	Receptor-like kinase
Solyc01g080900	A0A3Q7EII3	GO:0004497; GO:0005506; GO:0005783; GO:0010268; GO:0016020; GO:0016125; GO:0016132; GO:0016491; GO:0020037; GO:0051777	Ent-kaurenoic acid oxidase
Solyc01g080910	NA	GO:0016021; GO:0031224; GO:0016020	Polyadenylate-binding protein 1-B-binding protein
Solyc01g080920	A0A3Q7EHV1	GO:0061630	RING-type E3 ubiquitin transferase (EC 2.3.2.27)
Solyc01g080930	A0A3Q7EI69	GO:0003860; GO:0006574; GO:0009507; GO:0016289; GO:0009083; GO:0009536; GO:0016790; GO:0006573; GO:0043231; GO:0016788; GO:0009081; GO:0043227; GO:0016787; GO:1901606; GO:0005737; GO:0009063; GO:0003824; GO:0043229; GO:0046395; GO:0043226; GO:0016054; GO:0044282; GO:1901565; GO:0044248; GO:1901605; GO:1901575; GO:0009056; GO:0006520; GO:0019752; GO:0043436; GO:0006082; GO:0044281	3-hydroxyisobutyryl-CoA hydrolase (HIB-CoA hydrolase) (HIBYL-CoA-H) (EC 3.1.2.4) (3-hydroxyisobutyryl-coenzyme A hydrolase)
Solyc01g080940	A0A3Q7F1U7	GO:0006144; GO:0033971; GO:0031234; GO:0016812; GO:0009112; GO:0019897; GO:0016810; GO:0072521; GO:0009898; GO:0055086; GO:0016787; GO:0098562; GO:0019428; GO:0051997; GO:0019898; GO:0001560; GO:0098552; GO:0042802; GO:0044281; GO:0005777; GO:0016831; GO:0006139; GO:0042579; GO:0016830; GO:0006725; GO:0005829; GO:0003824; GO:0046483; GO:0016829; GO:1901360; GO:0005515; GO:0009742; GO:0071367; GO:…	hydroxyisourate hydrolase (EC 3.5.2.17)
Solyc01g080950	A0A3Q7EIJ5	GO:0009793	Uncharacterized protein
Solyc01g080960	A0A3Q7EIB9	GO:0003680; GO:0003700; GO:0005634	PPC domain-containing protein
Solyc01g080970	IPR005299, SAM dependent carboxyl methyltransferase	GO:0008168	Carboxyl methyltransferase 4
Solyc01g080990	A0A3Q7EI80	GO:0008757; GO:0032259; GO:0046872; GO:0008168; GO:0016741; GO:0008152; GO:0043169; GO:0016740; GO:0043167; GO:0005488; GO:0003824; GO:0030795	Uncharacterized protein
Solyc01g081000	A0A3Q7F1V8	GO:0017018; GO:0046872	Protein phosphatase (EC 3.1.3.16)
Solyc01g081010	A0A3Q7EIK7	GO:0003723; GO:0003924; GO:0005525; GO:0005730; GO:0042273; GO:0042254; GO:0031981; GO:0032561; GO:0022613; GO:0070013; GO:0019001; GO:0044085; GO:0043233; GO:0071840; GO:0035639; GO:0031974; GO:0032555; GO:0005634; GO:0017076; GO:0043232; GO:0032553; GO:0043231; GO:0097367; GO:0043228; GO:0043168; GO:0043227; GO:0000166; GO:1901265; GO:0043229; GO:0036094; GO:0043226; GO:0043167; GO:0005622; GO:…	Nucleolar GTP-binding protein 1
Solyc01g081020	A0A3Q7EIC6	GO:0003723; GO:0008270; GO:0009451; GO:0046914; GO:0046872; GO:0043169; GO:0043167; GO:0005488	DYW domain-containing protein
Solyc01g081030	A0A3Q7EHW8	GO:0003714; GO:0005634; GO:0045892; GO:0003712; GO:1903507; GO:0043231; GO:1902679; GO:0140110; GO:0043227; GO:0051253; GO:0045934; GO:0010558; GO:0031327; GO:0009890; GO:0031324; GO:0051172; GO:0048523; GO:0010605; GO:0009892; GO:0006351; GO:0048519; GO:0097659; GO:0032774; GO:0034654; GO:0016070; GO:0006355; GO:1903506; GO:2001141; GO:0051252; GO:0019219; GO:0010556; GO:0031326; GO:0009889; GO:…	Protein SCAI
Solyc01g081040	IPR018957, Zinc finger, C3HC4 RING-type	GO:0008270; GO:0016567; GO:0016021; GO:0032446; GO:0031224; GO:0070647; GO:0016020; GO:0036211; GO:0043412; GO:0019538; GO:1901564; GO:0043170; GO:0006807; GO:0044238; GO:0071704; GO:0008152	RING finger protein
Solyc01g081050	IPR000873, AMP-dependent synthetase and ligase	GO:0008152; GO:0016207; GO:0009698; GO:0005737; GO:0016405; GO:0019748; GO:0005622; GO:0016878; GO:0006633; GO:0016877; GO:0072330; GO:0016874; GO:0006631; GO:0000036; GO:0008610; GO:0044620; GO:0032787; GO:0051192; GO:0044255; GO:0140414; GO:0006725; GO:0031177; GO:1901360; GO:0072341; GO:0006629; GO:0140104; GO:0046394; GO:0033218; GO:0016053; GO:0019842; GO:0044283; GO:0019752; GO:0036094; GO:…	D-alanine--poly(phosphoribitol) ligase subunit 1
Solyc01g081060	A0A3Q7F1X0	GO:0000036; GO:0004553; GO:0005737; GO:0009698; GO:0010411; GO:0016762; GO:0031177; GO:0042546; GO:0048046; GO:0010410; GO:0046527; GO:0005576; GO:0010383; GO:0016758; GO:0006073; GO:0044042; GO:0016798; GO:0044264; GO:0016757; GO:0016787; GO:0071555; GO:0016740; GO:0005976; GO:0003824; GO:0044036; GO:0045229; GO:0071554; GO:0044262; GO:0044085; GO:0005975; GO:0016043; GO:0071840; GO:0044260; GO:…	xyloglucan:xyloglucosyl transferase (EC 2.4.1.207)
Solyc01g081070	A0A3Q7EI94	GO:0005096; GO:0005789; GO:0006886; GO:0008270; GO:0030127; GO:0070971; GO:0090110; GO:0090114; GO:0006900; GO:0012507; GO:0046914; GO:0016050; GO:0030134; GO:0046872; GO:0030120; GO:0006888; GO:0043169; GO:0030658; GO:0048193; GO:0030662; GO:0061024; GO:0008047; GO:0030133; GO:0043167; GO:0030117; GO:0016192; GO:0030695; GO:0048475; GO:0046907; GO:0060589; GO:0030135; GO:0051649; GO:0030234; GO:…	Protein transport protein SEC23
Solyc01g081110	NA	GO:0008270; GO:1900865; GO:0046914; GO:0046872; GO:0043169; GO:0043167; GO:0005488	Pentatricopeptide repeat-containing protein
Solyc01g081125	NA	GO:0006952	NA
Solyc01g081140	K4AY06	GO:0016567	NPH3 domain-containing protein
Solyc01g081150	A0A3Q7EHY9	GO:0005665; GO:0005666; GO:0005736; GO:0006351; GO:0097659; GO:0032774; GO:0016591; GO:0034654; GO:0055029; GO:0016070; GO:0005730; GO:0019438; GO:0000428; GO:0018130; GO:0030880; GO:1901362; GO:0005654; GO:0009059; GO:0061695; GO:0090304; GO:0031981; GO:0010467; GO:1990234; GO:0044271; GO:0140513; GO:0006139; GO:0070013; GO:0006725; GO:0043233; GO:0046483; GO:0031974; GO:1901360; GO:0140535; GO:…	Uncharacterized protein
Solyc01g081160	A0A3Q7EIA7	GO:0005975; GO:0008422	Uncharacterized protein
Solyc01g081170	A0A3Q7EHZ4	GO:0005975; GO:0008422	Thioglucosidase
Solyc01g081180	NA	GO:0004553,GO:0005975	NA
Solyc01g081190	NA	GO:0005509; GO:0048306; GO:0046872; GO:0043169; GO:0043167; GO:0005515; GO:0005488	Calcium-binding EF hand family protein
Solyc01g081200	NA	GO:0016021; GO:0031224; GO:0016020	Apple domain-containing protein
Solyc01g081210	NA	GO:0016740; GO:0003824	F-box/kelch-repeat protein SKIP25-like
Solyc01g081240	NA	GO:0051301; GO:0016868; GO:0007049; GO:0016866; GO:0009451; GO:0016853; GO:0043412; GO:0003723; GO:0016070; GO:0003676; GO:0005975; GO:0090304; GO:0006139	Pentatricopeptide repeat-containing protein
Solyc01g081250	A0A3Q7EI07	GO:0004364; GO:0005737; GO:0006749; GO:0042221	glutathione transferase (EC 2.5.1.18)
Solyc01g081260	NA	GO:0005515	NA
Solyc01g081270	A0A3Q7EI07	GO:0004364; GO:0005737; GO:0006749; GO:0042221; GO:0016765; GO:0006575; GO:0006790; GO:0016740; GO:0003824; GO:0006518; GO:0043603; GO:0050896; GO:0034641; GO:1901564; GO:0006807; GO:0044237; GO:0071704; GO:0009734; GO:0071365; GO:0009733; GO:0008152; GO:0009755; GO:0032870; GO:0009725; GO:0009407; GO:0071495; GO:0009719; GO:0071310; GO:0010033; GO:0070887	glutathione transferase (EC 2.5.1.18)
Solyc01g081290	A0A3Q7EI12	GO:0003723; GO:0008270; GO:0009451; GO:0043231; GO:0046914; GO:0043412; GO:0046872; GO:0016070; GO:0043169; GO:0090304; GO:0006139; GO:0043167; GO:0006725; GO:0003676; GO:0046483; GO:1901360; GO:0005488; GO:0034641; GO:1901363; GO:0043170; GO:0097159; GO:0006807; GO:0044238; GO:0044237; GO:0071704	DYW domain-containing protein
Solyc01g081300	A0A3Q7F216	GO:0004639; GO:0005524; GO:0006189; GO:0016881; GO:0006188; GO:0046040; GO:0016879; GO:0009168; GO:0016874; GO:0009127; GO:0009167; GO:0032559; GO:0009126; GO:0030554; GO:0009156; GO:0035639; GO:0009161; GO:0032555; GO:0009124; GO:0017076; GO:0009123; GO:0032553; GO:0009152; GO:0097367; GO:0006164; GO:0043168; GO:0072522; GO:0000166; GO:0009260; GO:1901265; GO:0046390; GO:0036094; GO:0009150; GO:…	phosphoribosylaminoimidazolesuccinocarboxamide synthase (EC 6.3.2.6)
Solyc01g081310	Q9FT21	GO:0004364; GO:0005737; GO:0006749; GO:0042221; GO:0005829; GO:0016765; GO:0006575; GO:0006790; GO:0016740; GO:0003824; GO:0006518; GO:0043603; GO:0050896; GO:0009407; GO:0034641; GO:1901564; GO:0009404; GO:0006807; GO:0019748; GO:0098754; GO:0009636; GO:0044237; GO:0071704; GO:0009734; GO:0071365; GO:0009733; GO:0008152; GO:0044248; GO:0009755; GO:0032870; GO:0070887; GO:0009725; GO:0009056; GO:…	glutathione transferase (EC 2.5.1.18)
Solyc01g081320	A0A3Q7EIH4	GO:0005739; GO:0043231; GO:0043227; GO:0005737; GO:0043229; GO:0043226; GO:0005622	PPR_long domain-containing protein
Solyc01g081330	A0A3Q7EIS3	GO:0005524; GO:0005737; GO:0009408; GO:0031072; GO:0042026; GO:0046872; GO:0051082; GO:0051085; GO:0009266; GO:0009628; GO:0005515; GO:0006457; GO:0006950; GO:0032559; GO:0050896; GO:0030554; GO:0035639; GO:0032555; GO:0051084; GO:0017076; GO:0006458; GO:0032553; GO:0061077; GO:0097367; GO:0043169; GO:0043168; GO:0000166; GO:1901265; GO:0036094; GO:0043167; GO:1901363; GO:0097159; GO:0005488	J domain-containing protein
Solyc01g081340	A0A3Q7EIH8	GO:0008757; GO:0032259; GO:0046872; GO:0008168; GO:0016741; GO:0008152; GO:0043169; GO:0016740; GO:0043167; GO:0005488; GO:0003824	Uncharacterized protein
Solyc01g081350	A0A3Q7EI29	GO:0004190; GO:0005576; GO:0006508	Peptidase A1 domain-containing protein
Solyc01g081380	Q93XE2	GO:0005876; GO:0009524; GO:0051011; GO:0051225; GO:0070652; GO:0008017; GO:0007051; GO:0005875; GO:0015631; GO:0000226; GO:0008092; GO:0015630; GO:0140694; GO:0005515; GO:0007017; GO:0005856; GO:0070925; GO:0005488; GO:0022402; GO:0005819; GO:0007010; GO:0005874; GO:0007049; GO:0099513; GO:0022607; GO:0099512; GO:0006996; GO:0099081; GO:0044085; GO:0099080; GO:0016043; GO:0043232; GO:0071840; GO:…	Nuclear matrix protein 1
Solyc01g081390	A0A3Q7EII6	GO:0005794; GO:0015120; GO:0015297; GO:0015605; GO:0031969; GO:0015713; GO:0042873; GO:0009941; GO:0042879; GO:0015748; GO:0042170; GO:0015718; GO:0008514; GO:0009526; GO:0046942; GO:0008509; GO:0009507; GO:0015711; GO:0009536; GO:0015075; GO:0098656; GO:0031967; GO:0022857; GO:0006820; GO:0031975; GO:0005215; GO:0071702; GO:0031090; GO:0034220; GO:0043231; GO:0071917; GO:0006811; GO:0043227; GO:…	Sugar phosphate transporter domain-containing protein
Solyc01g081400	A0A3Q7EI37	GO:0003677; GO:0005634; GO:0043231; GO:0003676; GO:0043227; GO:1901363; GO:0043229; GO:0097159; GO:0043226; GO:0005488; GO:0005622	TF-B3 domain-containing protein
Solyc01g081410	IPR010658, Nodulin-like	GO:0009055; GO:0006817; GO:0016021; GO:0015698; GO:0031224; GO:0006820; GO:0016020; GO:0006811; GO:0006810; GO:0051234; GO:0051179; GO:0050896	Nodulin-like family protein expressed
Solyc01g081420	NA	GO:0000012; GO:0003684; GO:0005634; GO:0006281; GO:0003677; GO:0043231; GO:0006974; GO:0043227; GO:0003676; GO:0033554; GO:0043229; GO:1901363; GO:0006950; GO:0043226; GO:0097159; GO:0006259; GO:0005622; GO:0005488; GO:0051716; GO:0050896; GO:0090304; GO:0044260; GO:0006139; GO:0006725; GO:0046483; GO:1901360; GO:0034641; GO:0043170; GO:0006807; GO:0044238; GO:0044237; GO:0071704; GO:0008152	F5/8 type C domain-containing protein
Solyc01g081430	NA	GO:0000012; GO:0003684; GO:0005634; GO:0006281; GO:0016874; GO:0043231; GO:0006974; GO:0003677; GO:0043227; GO:0033554; GO:0003676; GO:0043229; GO:0006950; GO:0043226; GO:1901363; GO:0006259; GO:0097159; GO:0005622; GO:0051716; GO:0005488; GO:0050896; GO:0090304; GO:0044260; GO:0006139; GO:0006725; GO:0046483; GO:1901360; GO:0034641; GO:0043170; GO:0006807; GO:0044238; GO:0044237	RING domain ligase2
Solyc01g081440	NA	GO:0009651; GO:0008233; GO:0009737; GO:0097305; GO:0006970; GO:0033993; GO:0009725; GO:0009719; GO:1901700; GO:0009628; GO:0010033; GO:0042221; GO:0006950; GO:0050896	Nuclear factor 1 A-type
Solyc01g081450	NA	GO:0016740; GO:0003824	Glycine-rich protein A3-like
Solyc01g081460	A0A3Q7EIJ8	GO:0008176; GO:0030488; GO:0036265; GO:0043527; GO:0106004; GO:0016423; GO:0034708; GO:0008175; GO:1990234; GO:0008173; GO:0001510; GO:1902494; GO:0008757; GO:0006400; GO:0032991; GO:0043414; GO:0140101; GO:0008033; GO:0008168; GO:0009451; GO:0016741; GO:0034470; GO:0140098; GO:0006399; GO:0140640; GO:0032259; GO:0016740; GO:0034660; GO:0003824; GO:0006396; GO:0043412; GO:0016070; GO:0090304; GO:…	Uncharacterized protein
Solyc01g081470	A0A3Q7EI50	GO:0006744; GO:0008168; GO:0031314; GO:0032259; GO:0043333; GO:0031312; GO:0008425; GO:0006743; GO:0030580; GO:0019898; GO:1901663; GO:0008169; GO:1901661; GO:0005743; GO:0042181; GO:0008757; GO:0019866; GO:0042180; GO:0031966; GO:0016741; GO:0005740; GO:0031967; GO:0044283; GO:0016740; GO:0005739; GO:0044281; GO:0003824; GO:0031975; GO:0044249; GO:0031090; GO:1901576; GO:0043231; GO:0009058; GO:…	2-methoxy-6-polyprenyl-1,4-benzoquinol methylase, mitochondrial (EC 2.1.1.201) (Ubiquinone biosynthesis methyltransferase COQ5)
Solyc01g081480	A0A3Q7EIG8	GO:0005789; GO:0015031; GO:0016788; GO:0098827; GO:0045184; GO:0016787; GO:0042175; GO:0008104; GO:0003824; GO:0005783; GO:0070727; GO:0031984; GO:0051641; GO:0012505; GO:0033036; GO:0071705; GO:0031090; GO:0071702; GO:0043231; GO:0043227; GO:0006810; GO:0051234; GO:0005737; GO:0051179; GO:0043229; GO:0043226; GO:0009820; GO:0005622; GO:0016020	GPI inositol-deacylase (EC 3.1.-.-)
Solyc01g081490	A0A3Q7F260	GO:0003677; GO:0006352; GO:0009507; GO:0016987; GO:0071482; GO:0071478; GO:0009536; GO:0003700; GO:0071214; GO:0140110; GO:0043231; GO:0104004; GO:0043227; GO:0009416; GO:0003676; GO:0005737; GO:0009314; GO:0043229; GO:1901363; GO:0009628; GO:0043226; GO:0097159; GO:2000142; GO:0005622; GO:0005488; GO:0006351; GO:0097659; GO:0032774; GO:0034654; GO:0016070; GO:0006355; GO:1903506; GO:2001141; GO:…	RNA polymerase sigma factor
Solyc01g081500	Q944N1	GO:0000792; GO:0005634; GO:0031507; GO:0070828; GO:0000785; GO:0045814; GO:0005694; GO:0040029; GO:0006338; GO:0043232; GO:0006325; GO:0043231; GO:0010629; GO:0043227; GO:0010605; GO:0043228; GO:0009892; GO:0043229; GO:0048519; GO:0043226; GO:0016043; GO:0005622; GO:0071840; GO:0010468; GO:0060255; GO:0019222; GO:0050789; GO:0065007	Chromo domain protein LHP1 (Protein LIKE HETEROCHROMATIN PROTEIN 1) (Sl LHP1)
Solyc01g081510	A0A3Q7EIL0	GO:0016616; GO:0050661; GO:0051287; GO:0016491; GO:0000166; GO:1901265; GO:0036094; GO:1901363; GO:0097159; GO:0005488; GO:0003824	Uncharacterized protein
Solyc01g081520	A0A3Q7EI60	GO:0003735; GO:0003983; GO:0005737; GO:0005840; GO:0005977; GO:0006011; GO:0006412; GO:1990904; GO:0051748; GO:0009225; GO:0070569; GO:0055086; GO:0043232; GO:0016779; GO:1901135; GO:0043228; GO:0032991; GO:0016772; GO:0043043; GO:0043229; GO:0005198; GO:0006518; GO:0043226; GO:0043604; GO:0016740; GO:0005622; GO:0043603; GO:0003824; GO:0034645; GO:0006793; GO:0009059; GO:0010467; GO:0044281; GO:…	UTP--glucose-1-phosphate uridylyltransferase (EC 2.7.7.9)
Solyc01g081540	A0A3Q7EIW4	GO:0003774; GO:0003779; GO:0005524; GO:0016459; GO:0030048; GO:0005516; GO:0007015; GO:0015629; GO:0097435; GO:0005856; GO:0030029; GO:0008092; GO:0032991; GO:0030036; GO:0005515; GO:0043232; GO:0007010; GO:0043228; GO:0006996; GO:0032559; GO:0043229; GO:0016043; GO:0030554; GO:0043226; GO:0071840; GO:0035639; GO:0005622; GO:0032555; GO:0030050; GO:0017076; GO:0099515; GO:0032553; GO:0099518; GO:…	Myosin motor domain-containing protein
Solyc01g081560	A0A3Q7F2B3	GO:0003723; GO:0008270; GO:0009451; GO:0046914; GO:0046872; GO:0043169; GO:0043167; GO:0005488	DYW domain-containing protein
Solyc01g081570	NA	GO:0016874; GO:0032259; GO:0008168; GO:0016741	Carboxyl-terminal peptidase
Solyc01g081580	IPR013770, Plant lipid transfer protein and hydrophobic protein, helical	GO:0006869	Non-specific lipid-transfer protein
Solyc01g081590	IPR013770, Plant lipid transfer protein and hydrophobic protein, helical	GO:0006869	Non-specific lipid-transfer protein
Solyc01g081600	A0A3Q7EII7	GO:0006869; GO:0008289; GO:0010876; GO:0005488; GO:0033036; GO:0071702; GO:0006810; GO:0051234; GO:0051179	Non-specific lipid-transfer protein
Solyc01g081610	D3TI69	GO:0004563; GO:0005975; GO:0016020; GO:0030203; GO:0102148; GO:0015929; GO:0006022; GO:0004553; GO:0044238; GO:0016798; GO:0071704; GO:0016787; GO:1901135; GO:0035251; GO:0008152; GO:0046527; GO:0003824; GO:0008194; GO:0016758; GO:0016757	Beta-hexosaminidase (EC 3.2.1.52)
Solyc01g086640	K4AY57	GO:0005737; GO:0006004; GO:0016020; GO:0016740; GO:0016021; GO:0019318; GO:0016757; GO:0031224; GO:0005996; GO:0003824; GO:0005975; GO:0044281; GO:0044238; GO:0071704; GO:0008152	O-fucosyltransferase family protein
Solyc01g086650	A0A3Q7EIN5	GO:0004851; GO:0019354; GO:0032259; GO:0008168; GO:0009507; GO:0046156; GO:0016741; GO:0009536; GO:0006783; GO:0043231; GO:0042168; GO:0008169; GO:0043227; GO:0046148; GO:0016740; GO:0042440; GO:0008757; GO:0006779; GO:0003824; GO:0006778; GO:0033014; GO:0033013; GO:1900058; GO:0090352; GO:1902326; GO:1903314; GO:0010380; GO:0019438; GO:1901465; GO:0018130; GO:1901403; GO:0090056; GO:1901362; GO:…	Tetrapyrrole methylase domain-containing protein
Solyc01g086680	A0A3Q7F2D6	GO:0004364; GO:0005737; GO:0006749; GO:0042221; GO:0005829; GO:0016765; GO:0006575; GO:0006790; GO:0016740; GO:0005622; GO:0003824; GO:0006518; GO:0043603; GO:0050896; GO:0009407; GO:0009404; GO:0009734; GO:0071365; GO:0009733; GO:0034641; GO:0009755; GO:1901564; GO:0032870; GO:0009725; GO:0019748; GO:0071495; GO:0009719; GO:0071310; GO:0010033; GO:0098754; GO:0009636; GO:0070887; GO:0006807; GO:…	GSTU5 glutathione S-transferase
Solyc01g086690	K4AY62	GO:0000278; GO:0003682; GO:0005730; GO:0007062; GO:0008278; GO:0009555; GO:0009561; GO:1990414	Rad21_Rec8_N domain-containing protein
Solyc01g086710	A0A3Q7F2E1	GO:0003677; GO:0003899; GO:0005736; GO:0006351; GO:0032549; GO:0000428; GO:0001882; GO:0030880; GO:0097659; GO:0061695; GO:0032774; GO:0034062; GO:1990234; GO:0034654; GO:0097747; GO:0140535; GO:0016070; GO:0016779; GO:1902494; GO:0019438; GO:0140098; GO:0005634; GO:0018130; GO:0140640; GO:1901362; GO:0016772; GO:0009561; GO:0032991; GO:0009059; GO:0043231; GO:0090304; GO:0097367; GO:0043227; GO:…	DNA-directed RNA polymerase subunit beta (EC 2.7.7.6)
Solyc01g086730	IPR008521, Protein of unknown function DUF803	GO:0005515; GO:0015095; GO:1903830; GO:0005769; GO:0015693; GO:0005768; GO:0046873; GO:0031410; GO:0030001; GO:0022890; GO:0097708; GO:0008324; GO:0098662; GO:0031982; GO:0015318; GO:0098660; GO:0012505; GO:0015075; GO:0098655; GO:0006812; GO:0022857; GO:0043231; GO:0034220; GO:0005215; GO:0043227; GO:0006811; GO:0005886; GO:0055085; GO:0071944; GO:0006810; GO:0005737; GO:0051234; GO:0043229; GO:…	DUF803 domain membrane protein
Solyc01g086740	A0A3Q7EI96	GO:0005524; GO:0005737; GO:0009408; GO:0031072; GO:0042026; GO:0046872; GO:0051082; GO:0051085; GO:0009266; GO:0005739; GO:0009628; GO:0005515; GO:0006457; GO:0006950; GO:0032559; GO:0030554; GO:0051084; GO:0035639; GO:0006458; GO:0032555; GO:0050896; GO:0017076; GO:0032553; GO:0061077; GO:0097367; GO:0010198; GO:0009558; GO:0043169; GO:0043168; GO:0010197; GO:0000166; GO:0009559; GO:1901265; GO:…	Uncharacterized protein
Solyc01g086750	A0A3Q7EIR1	GO:0003723; GO:0005737; GO:0007005; GO:0051640; GO:0003676; GO:0005622; GO:0006996; GO:1901363; GO:0005829; GO:0016043; GO:0097159; GO:0071840; GO:0005488; GO:0051179; GO:0010636; GO:0048312; GO:0010635; GO:0048311; GO:0010822; GO:0051646; GO:0010821; GO:0010638; GO:0051094; GO:0051130; GO:0033043; GO:0051128; GO:0022603; GO:0048522; GO:0050793; GO:0048518	Clustered mitochondria protein homolog
Solyc01g086760	A0A3Q7EJ11	GO:0000786; GO:0003677; GO:0005634; GO:0030527; GO:0046982	Histone H2A/H2B/H3 domain-containing protein
Solyc01g086770	K4AY70	GO:0006817; GO:0015144; GO:0016020; GO:0050896	Major facilitator superfamily (MFS) profile domain-containing protein
Solyc01g086800	NA	GO:0000786,GO:0003677	NA
Solyc01g086810	A0A3Q7EIA9	GO:0043531; GO:0098542; GO:0006952; GO:0051707; GO:0032559; GO:0043207; GO:0030554; GO:0009607; GO:0032555; GO:0044419; GO:0017076; GO:0009605; GO:0032553; GO:0006950; GO:0097367; GO:0050896; GO:0043168; GO:0000166; GO:1901265; GO:0036094; GO:0043167; GO:1901363; GO:0097159; GO:0005488	Uncharacterized protein
Solyc01g086820	NA	GO:0000786,GO:0003677,GO:0042802; GO:0000786; GO:0046982; GO:0030527; GO:0044815; GO:0000785; GO:0046983; GO:0032993; GO:0005515; GO:0005694; GO:0005198; GO:0003677; GO:0005634; GO:0032991; GO:0003676; GO:0043232; GO:1901363; GO:0043228; GO:0097159; GO:0043231; GO:0005488; GO:0043227; GO:0043229; GO:0043226; GO:0005622; GO:0010369	Histone H3
Solyc01g086830	NA	GO:0008289	Protease inhibitor/seed storage/lipid transfer protein family protein
Solyc01g086850	A0A3Q7EIT3	GO:0003924; GO:0005525; GO:0005768; GO:0016192; GO:0031410; GO:0032561; GO:0097708; GO:0019001; GO:0031982; GO:0017111; GO:0012505; GO:0016462; GO:0005794; GO:0016818; GO:0043231; GO:0016817; GO:0043227; GO:0035639; GO:0032555; GO:0017076; GO:0032553; GO:0097367; GO:0043168; GO:0000166; GO:1901265; GO:0016787; GO:0036094; GO:0043167; GO:1901363; GO:0097159; GO:0005488; GO:0003824	Uncharacterized protein
Solyc01g086870	A0A3Q7EIP2	GO:0005634; GO:0046983; GO:0006357; GO:0005515; GO:0043231; GO:0006355; GO:0043227; GO:0000978; GO:1903506; GO:0043229; GO:0000987; GO:2001141; GO:0043226; GO:0000977; GO:0051252; GO:0000976; GO:0005622; GO:0019219; GO:0001067; GO:0010556; GO:1990837; GO:0031326; GO:0003690; GO:0009889; GO:0000981; GO:0031323; GO:0043565; GO:0051171; GO:0005488; GO:0080090; GO:0003700; GO:0010468; GO:0140110; GO:…	BHLH domain-containing protein
Solyc01g086890	A0A3Q7EJ36	GO:0003723; GO:0005654; GO:0006397; GO:0008380; GO:0005634; GO:0043231; GO:0003676; GO:0016071; GO:0043227; GO:1901363; GO:0006396; GO:0043229; GO:0097159; GO:0016070; GO:0043226; GO:0005488; GO:0090304; GO:0010467; GO:0005622; GO:0006139; GO:0031981; GO:0006725; GO:0070013; GO:0046483; GO:0043233; GO:1901360; GO:0031974; GO:0034641; GO:0043170; GO:0006807; GO:0044238; GO:0044237; GO:0071704; GO:…	G-patch domain-containing protein
Solyc01g086900	A0A3Q7EJ38	GO:0002131; GO:0002132; GO:0003723; GO:0008173; GO:0001510; GO:0043414; GO:0008168; GO:0009451; GO:0016741; GO:0032259; GO:0140098; GO:0006396; GO:0140640; GO:0016740; GO:0043412; GO:0003676; GO:0002130; GO:1901363; GO:0016070; GO:0097159; GO:0006995; GO:0005488; GO:0043562; GO:0003824; GO:0090304; GO:0010467; GO:0002128; GO:0044260; GO:0006139; GO:0006725; GO:0046483; GO:1901360; GO:0009267; GO:…	tRNA/rRNA methyltransferase SpoU type domain-containing protein
Solyc01g086920	A0A3Q7F2I5	GO:0005886; GO:0050832; GO:0004650; GO:0009620; GO:0071944; GO:0098542; GO:0016020; GO:0006952; GO:0051707; GO:0043207; GO:0009607; GO:0044419; GO:0009605; GO:0006950; GO:0050896	Leucine-rich repeat-containing N-terminal plant-type domain-containing protein
Solyc01g086930	A0A3Q7EIQ3	GO:0000403; GO:0000406; GO:0000724; GO:0003684; GO:0003690; GO:0003697; GO:0005634; GO:0010792; GO:0035861; GO:0070336	DNA endonuclease activator Ctp1 C-terminal domain-containing protein
Solyc01g086940	A0A3Q7EID4	GO:0003677; GO:0003676; GO:1901363; GO:0097159; GO:0005488	Plus3 domain-containing protein
Solyc01g086960	B6JU38	GO:0003677; GO:0004842; GO:0008270; GO:0016567; GO:0046914; GO:0032446; GO:0070647; GO:0046872; GO:0036211; GO:0043169; GO:0043412; GO:0003676; GO:0043167; GO:0019787; GO:1901363; GO:0097159; GO:0005488; GO:0140096	Stress-associated protein 1
Solyc01g086970	A0A3Q7EJ53	GO:0003677; GO:0008270; GO:0046914; GO:0046872; GO:0043169; GO:0003676; GO:0043167; GO:1901363; GO:0097159; GO:0005488	Uncharacterized protein
Solyc01g086980	A0A3Q7EIW1	GO:0005634; GO:0005737; GO:0006397; GO:0008143; GO:0043488; GO:0046872; GO:1900364; GO:0031441; GO:0070717; GO:0043231; GO:1900363; GO:0003727; GO:0043227; GO:0031440; GO:0003723; GO:0043229; GO:0043226; GO:0043487; GO:0043169; GO:0005622; GO:0050686; GO:0003676; GO:1903312; GO:0043167; GO:0061013; GO:1901363; GO:0050684; GO:0097159; GO:1903311; GO:0005488; GO:0031329; GO:0009894; GO:0051253; GO:…	RRM domain-containing protein
Solyc01g086990	A0A3Q7EIE2	GO:0000349; GO:0000398; GO:0000974; GO:0071007; GO:0071014; GO:0000377; GO:0000375; GO:0008380; GO:0071013; GO:0006397; GO:0005684; GO:0016071; GO:0005681; GO:0006396; GO:0140513; GO:0016070; GO:0005634; GO:1902494; GO:0090304; GO:1990904; GO:0010467; GO:0043231; GO:0000393; GO:0043227; GO:0006139; GO:0032991; GO:0006725; GO:0046483; GO:1901360; GO:0034641; GO:0043170; GO:0022618; GO:0071826; GO:…	TPR_REGION domain-containing protein
Solyc01g087010	A0A3Q7EIS4	GO:0016787	Sialate O-acetylesterase domain-containing protein
Solyc01g087020	NA	GO:0016021; GO:0031224; GO:0016020	Arabinogalactan peptide 16
Solyc01g087030	A0A3Q7EIT0	GO:0000209; GO:0003677; GO:0016567; GO:0046872; GO:0061630; GO:0032446; GO:0043169; GO:0070647; GO:0016740; GO:0036211; GO:0003676; GO:0043412; GO:0043167; GO:1901363; GO:0097159; GO:0061659; GO:0004842; GO:0019787; GO:0005488; GO:0003824; GO:0140096	RING-type E3 ubiquitin transferase (EC 2.3.2.27)
Solyc01g087040	A0A3Q7EIF5	GO:0005509; GO:0009535; GO:0009654; GO:0015979; GO:0019898; GO:0046872; GO:0044237; GO:0009523; GO:0043169; GO:0008152; GO:0009521; GO:0043167; GO:1990204; GO:0005488; GO:0042651; GO:0034357; GO:0009579; GO:1902494; GO:0098796; GO:0032991; GO:0055035; GO:0009534; GO:0031976; GO:0042170; GO:0009526; GO:0031984; GO:0009507; GO:0009536; GO:0031967; GO:0031975; GO:0031090; GO:0005622; GO:0043231; GO:…	23 kDa subunit of oxygen evolving system of photosystem II (23 kDa thylakoid membrane protein) (OEC 23 kDa subunit)
Solyc01g087050	A0A3Q7EIT5	GO:0003700; GO:0005634; GO:0010468; GO:0048856	C2H2-type domain-containing protein
Solyc01g087060	A0A3Q7F2M3	GO:0004842; GO:0031624; GO:0046621; GO:0046620; GO:0019787; GO:0048640; GO:0045926; GO:0044390; GO:0048638; GO:0140096; GO:0040008; GO:0016740; GO:0051241; GO:0019899; GO:0051093; GO:0005515; GO:0051239; GO:0003824; GO:0016567; GO:0032446; GO:0070647; GO:0050793; GO:0048519; GO:0036211; GO:0043412; GO:1900057; GO:1900055; GO:0050789; GO:0019538; GO:0065007; GO:0048437; GO:0051865; GO:0009908; GO:…	Uncharacterized protein
Solyc01g087070	A0A3Q7EJC0	GO:0005471; GO:0005743; GO:0140021; GO:1990544; GO:0015217; GO:0019866; GO:1901679; GO:0005347; GO:0031966; GO:0015866; GO:0005346; GO:0005740; GO:0015867; GO:0000295; GO:0031967; GO:0015216; GO:0015868; GO:0005739; GO:0015215; GO:0051503; GO:0031975; GO:0015865; GO:0015605; GO:0031090; GO:0006862; GO:0140323; GO:0043231; GO:0072530; GO:0015932; GO:0043227; GO:1990542; GO:1901505; GO:0005737; GO:…	ADP/ATP translocase (ADP,ATP carrier protein)
Solyc01g087080	NA	GO:0016740; GO:0003824	TPX2 domain-containing protein
Solyc01g087120	A0A3Q7EIY6	GO:0000274; GO:0015986; GO:0042776; GO:0045261; GO:0046933; GO:0015252; GO:0006754; GO:0045265; GO:0009206; GO:0005261; GO:0000276; GO:0009145; GO:0005216; GO:0005753; GO:0009201; GO:0015267; GO:0098800; GO:0009142; GO:0022803; GO:0098798; GO:0046034; GO:0015078; GO:0045263; GO:0009205; GO:0022890; GO:0009144; GO:0016874; GO:0033178; GO:0009199; GO:0008324; GO:0033177; GO:0009141; GO:0015318; GO:…	ATP synthase subunit O, mitochondrial
Solyc01g087150	A0A3Q7F2N8	GO:0015137; GO:0015297; GO:0016020; GO:0042910	Protein DETOXIFICATION (Multidrug and toxic compound extrusion protein)
Solyc01g087190	A0A3Q7EIW3	GO:0015977; GO:0015979; GO:0044183; GO:0110102; GO:0006457; GO:0065003; GO:0043933; GO:0022607; GO:0044085; GO:0016043; GO:0071840; GO:0044237; GO:0071704; GO:0008152	Chaperonin-like RbcX protein
Solyc01g087200	A0A3Q7F2P5	GO:0043531; GO:0098542; GO:0006952; GO:0032559; GO:0051707; GO:0030554; GO:0043207; GO:0032555; GO:0009607; GO:0017076; GO:0006950; GO:0032553; GO:0044419; GO:0097367; GO:0009605; GO:0043168; GO:0050896; GO:0000166; GO:1901265; GO:0036094; GO:0043167; GO:1901363; GO:0097159; GO:0005488	NB-ARC domain-containing protein
Solyc01g087210	A0A3Q7EJE4	GO:0005886; GO:0009833; GO:0016759; GO:0016760; GO:0030244; GO:0046872; GO:0071555; GO:0051274; GO:0071944; GO:0035251; GO:0030243; GO:0016021; GO:0046527; GO:0051273; GO:0031224; GO:0009250; GO:0008194; GO:0016020; GO:0006073; GO:0016758; GO:0044042; GO:0016757; GO:0033692; GO:0034637; GO:0043169; GO:0000271; GO:0016740; GO:0044264; GO:0043167; GO:0005488; GO:0005976; GO:0003824; GO:0045229; GO:…	Cellulose synthase (EC 2.4.1.12)
Solyc01g087230	A0A3Q7EJ06	GO:0003713; GO:0006357; GO:0016592; GO:0045893; GO:0140513; GO:0003712; GO:1903508; GO:0005634; GO:1902680; GO:0140110; GO:0032991; GO:0051254; GO:0043231; GO:0010557; GO:0043227; GO:0031328; GO:0043229; GO:0045935; GO:0043226; GO:0009891; GO:0031325; GO:0005622; GO:0051173; GO:0010604; GO:0009893; GO:0048522; GO:0048518; GO:0006355; GO:1903506; GO:2001141; GO:0051252; GO:0019219; GO:0010556; GO:…	Mediator of RNA polymerase II transcription subunit 27
Solyc01g087240	A0A3Q7EJE8	GO:0000978; GO:0000981; GO:0006357; GO:0016602; GO:0003700; GO:0006355; GO:0090575; GO:0140110; GO:1903506; GO:0005667; GO:2001141; GO:0003677; GO:0140513; GO:0051252; GO:0003676; GO:0005634; GO:0019219; GO:0010556; GO:0032991; GO:0000987; GO:0031326; GO:0043231; GO:0000977; GO:0009889; GO:0043227; GO:0000976; GO:0031323; GO:0043229; GO:0001067; GO:0051171; GO:0043226; GO:1990837; GO:0080090; GO:…	Nuclear transcription factor Y subunit
Solyc01g087250	Q6E4P5	GO:0009570; GO:0010436; GO:0016121; GO:0046872; GO:0016702; GO:0016701; GO:0046247; GO:0009532; GO:0051213; GO:0008300; GO:0009507; GO:0016491; GO:0016119; GO:0009536; GO:0120253; GO:0043169; GO:0042214; GO:0120252; GO:0043167; GO:0044242; GO:0016042; GO:0005488; GO:0006720; GO:0003824; GO:0044255; GO:0044248; GO:0006629; GO:1901575; GO:0009056	Carotenoid cleavage dioxygenase 1A
Solyc01g087260	AY576002	GO:0016702; GO:0046872; GO:0016121; GO:0009570; GO:0016701; GO:0046247; GO:0009532; GO:0051213; GO:0008300; GO:0009507; GO:0010436; GO:0016119; GO:0009536; GO:0016491; GO:0120253; GO:0043231; GO:0042214; GO:0043227; GO:0043169; GO:0120252; GO:0044242; GO:0043167; GO:0016042; GO:0005488; GO:0006720; GO:0003824; GO:0044255; GO:0045549; GO:0044248; GO:0006629; GO:1901575; GO:0009056; GO:0016124; GO:…	Carotenoid cleavage dioxygenase 1B
Solyc01g087270	A0A3Q7EIX5	GO:0009570; GO:0010436; GO:0016121; GO:0046872; GO:0016702; GO:0016701; GO:0046247; GO:0009532; GO:0051213; GO:0008300; GO:0009507; GO:0016119; GO:0009536; GO:0120253; GO:0016491; GO:0043231; GO:0042214; GO:0043227; GO:0120252; GO:0043169; GO:0005737; GO:0044242; GO:0043167; GO:0043229; GO:0016042; GO:0005488; GO:0043226; GO:0006720; GO:0003824; GO:0005622; GO:0044255; GO:0044248; GO:0006629; GO:…	Uncharacterized protein
Solyc01g087280	K4AYB8	GO:0004650; GO:0009901; GO:0010047; GO:0045490; GO:0048235	Polygalacturonase
Solyc01g087290	A0A3Q7EIK5	GO:0017150; GO:0002943; GO:0106413; GO:0006400; GO:0016627; GO:0008033; GO:0140101; GO:0009451; GO:0034470; GO:0140098; GO:0006399; GO:0140640; GO:0034660; GO:0016491; GO:0006396; GO:0050660; GO:0043412; GO:0003824; GO:0016070; GO:0043168; GO:0090304; GO:0000166; GO:0010467; GO:1901265; GO:0006139; GO:0036094; GO:0006725; GO:0043167; GO:0046483; GO:1901360; GO:0034641; GO:0043170; GO:0006807; GO:…	DUS-like FMN-binding domain-containing protein
Solyc01g087300	A0A3Q7EIX9	GO:0017150; GO:0050660; GO:0002943; GO:0106413; GO:0006400; GO:0016627; GO:0008033; GO:0140101; GO:0009451; GO:0034470; GO:0140098; GO:0006399; GO:0140640; GO:0034660; GO:0006396; GO:0016491; GO:0043412; GO:0043168; GO:0016070; GO:0000166; GO:0090304; GO:1901265; GO:0010467; GO:0036094; GO:0006139; GO:0043167; GO:0006725; GO:0003824; GO:0046483; GO:1901363; GO:1901360; GO:0097159; GO:0034641; GO:…	tRNA-dihydrouridine synthase (EC 1.3.1.-)
Solyc01g087320	A0A3Q7EIK9	GO:0003712; GO:0042393; GO:0045892; GO:0045944; GO:0046872; GO:0043169; GO:0006310; GO:0006281; GO:0006974; GO:0043167; GO:0033554; GO:0008168; GO:1903507; GO:0016741; GO:1902679; GO:0005515; GO:0045893; GO:0005488; GO:1903508; GO:0140110; GO:1902680; GO:0016740; GO:0051254; GO:0051253; GO:0010557; GO:0031328; GO:0045935; GO:0009891; GO:0045934; GO:0010558; GO:0031327; GO:0009890; GO:0031325; GO:…	PHD-type domain-containing protein
Solyc01g087340	A0A3Q7F2S1	GO:0003712; GO:0004402; GO:0042393; GO:0045892; GO:0045944	Uncharacterized protein
Solyc01g087370	A0A3Q7EJ34	GO:0003712; GO:0042393; GO:0045892; GO:0045944; GO:0046872; GO:0043169; GO:0043167; GO:0005488	SP-RING-type domain-containing protein
Solyc01g087380	A0A3Q7F2S8	GO:0017150; GO:0046872	PHD domain-containing protein
Solyc01g087390	IPR013785, Aldolase-type TIM barrel	GO:0008152	tRNA-dihydrouridine synthase A
Solyc01g087400	NA	GO:0046872; GO:0043169; GO:0043167; GO:0005488	Zinc finger, FYVE/PHD-type
Solyc01g087410	NA	GO:0046872; GO:0032259; GO:0043169; GO:0008168; GO:0016741; GO:0043167; GO:0016740; GO:0005488	Histone-lysine N-methyltransferase
Solyc01g087420	A0A3Q7EJ01	GO:0003712; GO:0042393; GO:0045892; GO:0045944; GO:0046872; GO:0043169; GO:0043167; GO:1903507; GO:1902679; GO:0045893; GO:1903508; GO:0008270; GO:1902680; GO:0005488; GO:0051254; GO:0046914; GO:0051253; GO:0005515; GO:0010557; GO:0140110; GO:0031328; GO:0045935; GO:0009891; GO:0045934; GO:0010558; GO:0031327; GO:0009890; GO:0031325; GO:0051173; GO:0010604; GO:0009893; GO:0031324; GO:0006357; GO:…	PHD-type domain-containing protein
Solyc01g087430	A0A3Q7EIM9	GO:0003712; GO:0042393; GO:0045892; GO:0045944; GO:0046872; GO:0043169; GO:1903507; GO:1902679; GO:0043167; GO:0045893; GO:1903508; GO:0005515; GO:1902680; GO:0005488; GO:0051254; GO:0140110; GO:0051253; GO:0008168; GO:0010557; GO:0016741; GO:0031328; GO:0045935; GO:0009891; GO:0045934; GO:0010558; GO:0031327; GO:0009890; GO:0031325; GO:0051173; GO:0010604; GO:0009893; GO:0031324; GO:0006357; GO:…	PHD-type domain-containing protein
Solyc01g087460	A0A3Q7EIN3	GO:0004722; GO:0035970	PPM-type phosphatase domain-containing protein
Solyc01g087470	IPR001179, Peptidyl-prolyl cis-trans isomerase, FKBP-type	GO:0005488,GO:0006457; GO:0003755; GO:0009579; GO:0048366; GO:0016859; GO:0048827; GO:0009536; GO:0016853; GO:0048367; GO:0043231; GO:0140096; GO:0099402; GO:0043227; GO:0005516; GO:0048731; GO:0003824; GO:0007275; GO:0048856; GO:0032501; GO:0032502	Peptidyl-prolyl cis-trans isomerase
Solyc01g087490	A0A3Q7F2U7	GO:0003755; GO:0005634; GO:0043231; GO:0043227; GO:0043229; GO:0043226; GO:0005622	peptidylprolyl isomerase (EC 5.2.1.8)
Solyc01g087500	A0A3Q7EJJ5	GO:0000712; GO:0000819; GO:0003677; GO:0003918; GO:0005524; GO:0005634; GO:0006265; GO:0046872	DNA topoisomerase 2 (EC 5.6.2.2)
Solyc01g087520	A0A3Q7EIP7	GO:0015979; GO:0044237; GO:0008152	Ferredoxin thioredoxin reductase alpha chain domain-containing protein
Solyc01g087530	A0A3Q7EJ18	GO:0005385; GO:0016020; GO:0071577; GO:0046873; GO:0030001; GO:0016021; GO:0022890; GO:0006812; GO:0031224; GO:0008324; GO:0006811; GO:0015318; GO:0055085; GO:0015075; GO:0006810; GO:0022857; GO:0051234; GO:0005215; GO:0051179; GO:0006829; GO:0046915; GO:0000041; GO:0098662; GO:0098660; GO:0098655; GO:0034220	Uncharacterized protein
Solyc01g087540	NA	GO:0000428; GO:0030880; GO:0061695; GO:1990234; GO:0140535; GO:1902494; GO:0016021; GO:0031224; GO:0016020; GO:0032991	Galactose-binding domain-containing protein
Solyc01g087550	A0A3Q7EJK5	GO:0005829; GO:0020037; GO:0046872; GO:0046906; GO:0005737; GO:0043169; GO:0043167; GO:1901363; GO:0097159; GO:0005488; GO:0004128; GO:0016653	Cytochrome b5 heme-binding domain-containing protein
Solyc01g087560	A0A3Q7EJ67	GO:0003838; GO:0005783; GO:0016126; GO:0032259; GO:0008168; GO:0006694; GO:0016741; GO:0012505; GO:0016125; GO:0043231; GO:0008202; GO:0008169; GO:0043227; GO:1901617; GO:0016740; GO:1901615; GO:0008757; GO:0008610; GO:0003824; GO:0006629; GO:1901362; GO:1901360; GO:1901576; GO:0009058; GO:0044238; GO:0071704; GO:0008152	Methyltransferase (EC 2.1.1.-)
Solyc01g087590	A0A3Q7EIR4	GO:0006598; GO:0016491; GO:0046592; GO:0042402; GO:0016647; GO:0009310; GO:0016645; GO:0006595; GO:0006576; GO:0052895; GO:0044106; GO:0052894; GO:0009308; GO:0052901; GO:1901565; GO:0003824; GO:0052893; GO:1901575; GO:0052896; GO:0009056; GO:0052900	Amine oxidase domain-containing protein
Solyc01g087600	NA	GO:0016021; GO:0031224; GO:0016020	Glycosyltransferase STELLO1
Solyc01g087610	A0A3Q7F2W9	GO:0016787; GO:0009793; GO:0048316; GO:0003824; GO:0010154; GO:0051781; GO:0048608; GO:0061458; GO:0051302; GO:0009791; GO:0009790; GO:0003006; GO:0022414; GO:0000003; GO:0048731; GO:0007275; GO:0048522; GO:0048518; GO:0048856; GO:0032501; GO:0032502	Alpha-N-acetylglucosaminidase
Solyc01g087620	NA	GO:0008375,GO:0016020; GO:0036211; GO:0031386; GO:0005634; GO:0043412; GO:0019538; GO:1901564; GO:0043170; GO:0006807; GO:0044238; GO:0008380; GO:0000398; GO:0000377; GO:0000375; GO:0071704; GO:0006397; GO:0016071; GO:0008152; GO:0006396; GO:0016070	Unknown Protein
Solyc01g087630	A0A3Q7EJ79	GO:0016616	Epimerase domain-containing protein
Solyc01g087640	A6N6K9	GO:0016616; GO:0006694; GO:0016614; GO:0008202; GO:0016491; GO:0008610; GO:0052747; GO:0006629; GO:0045551; GO:0016621; GO:0003854; GO:0033764; GO:0016229; GO:0003824; GO:0016620; GO:0016903	Putative alcohol dehydrogenase
Solyc01g087650	A0A3Q7EJ41	GO:0000139; GO:0006891; GO:0015031; GO:0017119; GO:0042803; GO:0099023; GO:0045184; GO:0042802; GO:0008104; GO:0046983; GO:0005794; GO:0070727; GO:0005515; GO:0098588; GO:0051641; GO:0012505; GO:0033036; GO:0071705; GO:0031090; GO:0071702; GO:0032991; GO:0043231; GO:0043227; GO:0006810; GO:0051234; GO:0005737; GO:0051179; GO:0043229; GO:0048193; GO:0043226; GO:0009860; GO:0005622; GO:0009932; GO:…	Conserved oligomeric Golgi complex subunit 8 (COG complex subunit 8) (Component of oligomeric Golgi complex 8)
Solyc01g087670	A0A3Q7EJM7	GO:0006364; GO:0032040; GO:0034388; GO:0030684; GO:0016072; GO:0042254; GO:1990904; GO:0022613; GO:0005634; GO:0034470; GO:0034660; GO:0032991; GO:0006396; GO:0030686; GO:0044085; GO:0043231; GO:0071840; GO:0043227; GO:0016070; GO:0043229; GO:0090304; GO:0043226; GO:0010467; GO:0005730; GO:0006139; GO:0031981; GO:0006725; GO:0140513; GO:0046483; GO:0070013; GO:1901360; GO:0043233; GO:0034641; GO:…	WD_REPEATS_REGION domain-containing protein
Solyc01g087680	A0A3Q7EJ86	GO:0016020; GO:0016021; GO:0031224	Uncharacterized protein
Solyc01g087690	NA	GO:0071482; GO:0016987; GO:0071478; GO:0003700; GO:0071214; GO:0140110; GO:0104004; GO:0003677; GO:0009416; GO:0003676; GO:0009314; GO:1901363; GO:0009628; GO:0097159; GO:2000142; GO:0005488; GO:0006352; GO:0006351; GO:0097659; GO:0032774; GO:0034654; GO:0016070; GO:0006355; GO:1903506; GO:2001141; GO:0051252; GO:0019219; GO:0010556; GO:0031326; GO:0009889; GO:0019438; GO:0031323; GO:0051171; GO:…	RNA polymerase sigma factor
Solyc01g087710	NA	GO:0016021; GO:0031224; GO:0016020; GO:0009706; GO:0009528; GO:0031969; GO:0009941	YqhA family protein (Fragment)
Solyc01g087720	A0A3Q7EIU4	GO:0000724; GO:0003697; GO:0005524; GO:0005634; GO:0016020; GO:0016887; GO:0030915; GO:0140664; GO:0106068; GO:0000725; GO:0017111; GO:0000819; GO:0000793; GO:0016462; GO:0006302; GO:0005694; GO:0016818; GO:0098813; GO:1990234; GO:0016817; GO:0007059; GO:1902494; GO:0140657; GO:0022402; GO:0051276; GO:0032559; GO:0032991; GO:0007049; GO:0030554; GO:0043232; GO:0006310; GO:0035639; GO:0043231; GO:…	Structural maintenance of chromosomes protein 5
Solyc01g087730	A0A3Q7EJ55	GO:0000470; GO:0003723; GO:0003735; GO:0006412; GO:0019843; GO:0022625; GO:0015934; GO:0044391; GO:0043043; GO:1990904; GO:0006518; GO:0005198; GO:0043604; GO:0005840; GO:0043603; GO:0032991; GO:0003676; GO:0034645; GO:0043232; GO:1901363; GO:0009059; GO:0043228; GO:0097159; GO:0010467; GO:0005488; GO:0044271; GO:0022626; GO:0003729; GO:0019538; GO:0043229; GO:1901566; GO:0043226; GO:0044260; GO:…	Ribosomal protein
Solyc01g087740	A0A3Q7F302	GO:0004252; GO:0006508; GO:0008236; GO:0019538; GO:0017171; GO:1901564; GO:0004175; GO:0043170; GO:0008233; GO:0006807; GO:0140096; GO:0044238; GO:0016787; GO:0071704; GO:0003824; GO:0008152	Subtilisin-like protease SBT1.9
Solyc01g087750	A0A3Q7EJP2	GO:0031969; GO:0009941; GO:0042170; GO:0009526; GO:0009507; GO:0009536; GO:0031967; GO:0031975; GO:0031090; GO:0043231; GO:0043227; GO:0005737; GO:0043229; GO:0043226; GO:0005622; GO:0016020	Protein RETICULATA-RELATED 4, chloroplastic-like
Solyc01g087770	A0A3Q7F307	GO:0004252; GO:0006508	Peptidase S8/S53 domain-containing protein
Solyc01g087780	O82006	GO:0004252; GO:0006508; GO:0008236; GO:0019538; GO:0017171; GO:1901564; GO:0004175; GO:0043170; GO:0008233; GO:0006807; GO:0140096; GO:0044238; GO:0016787; GO:0071704; GO:0003824; GO:0008152	Subtilisin-like protease
Solyc01g087790	IPR015500, Peptidase S8, subtilisin-related	GO:0006508,GO:0043086; GO:0004252; GO:0006508; GO:0008236; GO:0019538; GO:0017171; GO:1901564; GO:0004175; GO:0043170; GO:0008233; GO:0006807; GO:0140096; GO:0044238; GO:0016787; GO:0071704; GO:0003824; GO:0008152	Subtilisin-like protease
Solyc01g087800	IPR015500, Peptidase S8, subtilisin-related	GO:0006508,GO:0043086; GO:0004252; GO:0006508; GO:0008236; GO:0019538; GO:0017171; GO:1901564; GO:0004175; GO:0043170; GO:0008233; GO:0006807; GO:0140096; GO:0044238; GO:0016787; GO:0071704; GO:0003824; GO:0008152	Subtilisin-like protease
Solyc01g087810	IPR015500, Peptidase S8, subtilisin-related	GO:0006508,GO:0043086; GO:0004252; GO:0006508; GO:0008236; GO:0019538; GO:0017171; GO:1901564; GO:0004175; GO:0043170; GO:0008233; GO:0006807; GO:0140096; GO:0044238; GO:0016787; GO:0071704; GO:0003824; GO:0008152	Subtilisin-like protease
Solyc01g087820	Q9ZS44	GO:0004252; GO:0006508; GO:0008236; GO:0019538; GO:0017171; GO:1901564; GO:0004175; GO:0043170; GO:0008233; GO:0006807; GO:0140096; GO:0044238; GO:0016787; GO:0071704; GO:0003824; GO:0008152	SBT4B protein
Solyc01g087830	K4AYH3	GO:0004252; GO:0006508	Peptidase_S8 domain-containing protein
Solyc01g087840	A0A3Q7F328	GO:0004252; GO:0006508; GO:0008236; GO:0019538; GO:0017171; GO:1901564; GO:0004175; GO:0043170; GO:0008233; GO:0006807; GO:0140096; GO:0044238; GO:0016787; GO:0071704; GO:0003824; GO:0008152	Peptidase_S8 domain-containing protein
Solyc01g087850	O82777	GO:0004252; GO:0005615; GO:0006508; GO:0006952; GO:0008236; GO:0009611; GO:0009827; GO:0010628; GO:0042802; GO:0042803; GO:0043171; GO:0097264; GO:1900367; GO:1902066; GO:0019538; GO:0017171; GO:1901564; GO:0004175; GO:0043170; GO:0008233; GO:0006807; GO:0140096; GO:0044238; GO:0016787; GO:0071704; GO:0003824; GO:0008152	Subtilisin-like protease SBT3 (EC 3.4.21.-) (LeSBT3) (SlSBT3) (Subtilase 3)
Solyc01g087860	NA	GO:0016021; GO:0031224; GO:0016020	Transmembrane protein
Solyc01g087870	A0A3Q7EIX8	GO:0004360; GO:0006002; GO:0006047; GO:0006487; GO:0006541; GO:0097367; GO:0070548; GO:0009064; GO:0008483; GO:1901605; GO:0016769; GO:0006520; GO:1901135; GO:0019752; GO:0016740; GO:0043436; GO:0005488; GO:0006082; GO:0003824; GO:0044281; GO:1901564; GO:0006040; GO:0006486; GO:0043413; GO:0009101; GO:0009100; GO:0070085; GO:0009225; GO:1901137; GO:0006807; GO:0044238; GO:0044237; GO:0071704; GO:…	glutamine--fructose-6-phosphate transaminase (isomerizing) (EC 2.6.1.16)
Solyc01g087880	NA	GO:0005840; GO:0043232; GO:0043228; GO:0043229; GO:0043226; GO:0005622	Leydig cell tumor 10 kDa protein homolog
Solyc01g087890	A0A3Q7F339	GO:0005886; GO:0016020; GO:0022857; GO:0055085; GO:0005215; GO:0071944; GO:0006810; GO:0051234; GO:0016021; GO:0051179; GO:0031224	Choline transporter-like protein
Solyc01g087900	A0A3Q7EJS5	GO:0006474; GO:0031415; GO:1990189; GO:1990190; GO:0004596; GO:0031414; GO:0031365; GO:0034212; GO:0006473; GO:0031248; GO:0008080; GO:1902493; GO:0043543; GO:0016410; GO:0051604; GO:0016407; GO:1990234; GO:0016747; GO:0140535; GO:0036211; GO:0016746; GO:1902494; GO:0043412; GO:0032991; GO:0010467; GO:0019538; GO:0005737; GO:0016740; GO:1901564; GO:0005622; GO:0043170; GO:0003824; GO:0006807; GO:…	N-acetyltransferase domain-containing protein
Solyc01g087910	NA	GO:0051568; GO:0048188; GO:0042393; GO:0034968; GO:0035097; GO:0005515; GO:0018022; GO:0034708; GO:0004180; GO:0016571; GO:0005654; GO:0005488; GO:0016570; GO:0031981; GO:0008238; GO:0018205; GO:0140513; GO:0008233; GO:0006479; GO:1990234; GO:0008213; GO:0070013; GO:0043414; GO:0043233; GO:0031974; GO:0018193; GO:0032259; GO:1902494; GO:0036211; GO:0005634; GO:0043412; GO:0032991; GO:0043231; GO:…	F-box/WD-40 repeat-containing protein At3g52030
Solyc01g087920	NA	GO:0004185,GO:0006508	NA
Solyc01g087940	NA	GO:0004185,GO:0006508	NA
Solyc01g087950	IPR001563, Peptidase S10, serine carboxypeptidase	GO:0006508	Serine carboxypeptidase 1
Solyc01g087960	NA	GO:0004185,GO:0006508	NA
Solyc01g087970	A0A3Q7EIZ7	GO:0004185; GO:0005576; GO:0006508; GO:0070008; GO:0019538; GO:0004180; GO:1901564; GO:0008238; GO:0043170; GO:0008236; GO:0006807; GO:0017171; GO:0044238; GO:0008233; GO:0071704; GO:0140096; GO:0008152; GO:0016787; GO:0003824	Carboxypeptidase (EC 3.4.16.-)
Solyc01g087980	NA	GO:0048364; GO:0022622; GO:0048367; GO:0099402; GO:0048731; GO:0007275; GO:0048856; GO:0032501; GO:0032502	unknown
Solyc01g087990	A0A3Q7F370	GO:0000978; GO:0000981; GO:0005634; GO:0006357; GO:0045944; GO:0046983	Agamous-like MADS-box protein AGL15
Solyc01g088000	A0A3Q7EJE0	GO:0008757; GO:0032259; GO:0008168; GO:0016741; GO:0071704; GO:0016740; GO:0008152; GO:0003824	Methyltransf_25 domain-containing protein
Solyc01g088020	A0A3Q7EJU7	GO:0005198; GO:0005789; GO:0006886; GO:0007029; GO:0030127; GO:0070971; GO:0090110; GO:0006888; GO:0005783; GO:0048193; GO:0012505; GO:0016192; GO:0043231; GO:0046907; GO:0043227; GO:0051649; GO:0051641; GO:0005737; GO:0035459; GO:0012507; GO:0006810; GO:0030134; GO:0051234; GO:0043229; GO:0051179; GO:0031410; GO:0090114; GO:0097708; GO:0006900; GO:0043226; GO:0031982; GO:0016050; GO:0030120; GO:…	WD_REPEATS_REGION domain-containing protein
Solyc01g088030	A0A3Q7EJE3	GO:0000724; GO:0008821; GO:0017108; GO:0033557; GO:0004519; GO:0090305; GO:0004518; GO:0090304; GO:0000228; GO:0016788; GO:0006139; GO:0005694; GO:0031981; GO:0048256; GO:0000725; GO:0140513; GO:0016787; GO:0006725; GO:0070013; GO:0046483; GO:0043233; GO:0016889; GO:1901360; GO:0031974; GO:0016894; GO:0006302; GO:0005634; GO:0016888; GO:0034641; GO:0032991; GO:0004520; GO:0043170; GO:0043232; GO:…	GIY-YIG domain-containing protein
Solyc01g088040	NA	GO:0016021; GO:0031224; GO:0016020	RdRp
Solyc01g088050	A0A3Q7EJA3	GO:0004674; GO:0005524; GO:0006468; GO:0016887; GO:0004672; GO:0036211; GO:0016773; GO:0016310; GO:0016301; GO:0043412; GO:0016772; GO:0006796; GO:0140096; GO:0006793; GO:0019538; GO:0032559; GO:1901564; GO:0030554; GO:0043170; GO:0035639; GO:0006807; GO:0032555; GO:0044238; GO:0017076; GO:0044237; GO:0032553; GO:0071704; GO:0097367; GO:0008152; GO:0043168; GO:0000166; GO:1901265; GO:0036094; GO:…	Protein kinase domain-containing protein
Solyc01g088060	A0A3Q7F387	GO:0043531; GO:0098542; GO:0006952; GO:0051707; GO:0032559; GO:0043207; GO:0030554; GO:0009607; GO:0032555; GO:0044419; GO:0017076; GO:0009605; GO:0032553; GO:0006950; GO:0097367; GO:0050896; GO:0043168; GO:0000166; GO:1901265; GO:0036094; GO:0043167; GO:1901363; GO:0097159; GO:0005488; GO:0005524; GO:0035639	NB-ARC domain-containing protein
Solyc01g088080	A0A3Q7EJA6	GO:0005524; GO:0005832; GO:0006457; GO:0016887; GO:0051082; GO:0140662; GO:0044183; GO:0101031; GO:0005737; GO:0005622; GO:0017111; GO:0005829; GO:0016462; GO:0140535; GO:0005515; GO:0032991; GO:0016818; GO:0016817; GO:0140657; GO:0032559; GO:0030554; GO:0035639; GO:0032555; GO:0017076; GO:0032553; GO:0097367; GO:0043168; GO:0000166; GO:1901265; GO:0016787; GO:0036094; GO:0043167; GO:1901363; GO:…	CCT-theta
Solyc01g088090	A0A3Q7F394	GO:0009507; GO:0015996; GO:0080124; GO:0046149; GO:0052689; GO:0009536; GO:0006787; GO:0016788; GO:0043231; GO:0033015; GO:0016787; GO:0043227; GO:0015994; GO:0003824; GO:0042440; GO:0006778; GO:0033013; GO:0046700; GO:0044270; GO:0019439; GO:1901361; GO:1901565; GO:0044248; GO:1901575; GO:0009056; GO:0006725; GO:0046483; GO:1901360; GO:0034641; GO:1901564; GO:0006807; GO:0044237; GO:0071704; GO:…	AB hydrolase-1 domain-containing protein
Solyc01g088100	A0A3Q7EJW3	GO:0003723; GO:0046872; GO:0003677; GO:0003676; GO:0043169; GO:0043167; GO:1901363; GO:0097159; GO:0005488	Uncharacterized protein
Solyc01g088120	NA	GO:0016021; GO:0031224; GO:0016020	unknown
Solyc01g088140	NA	GO:0016021; GO:0031224; GO:0016020	Anion exchange protein 3
Solyc01g088150	A0A3Q7EJX5	GO:0005829; GO:0005975; GO:0006072; GO:0006116; GO:0009331; GO:0046168; GO:0047952; GO:0051287; GO:0004367; GO:1990204; GO:0052646; GO:1902494; GO:0046434; GO:0016616; GO:0032991; GO:1901136; GO:0016614; GO:0005737; GO:1901575; GO:0016491; GO:0009056; GO:0000166; GO:0005622; GO:1901265; GO:0019637; GO:0036094; GO:1901135; GO:1901363; GO:0006796; GO:0097159; GO:0006793; GO:0005488; GO:0003824; GO:…	Glycerol-3-phosphate dehydrogenase [NAD(+)] (EC 1.1.1.8)
Solyc01g088160	A0A3Q7EJH1	GO:0016491; GO:0071949	FAD-binding PCMH-type domain-containing protein
Solyc01g088170	A0A3Q7EJ42	GO:0005506; GO:0006124; GO:0009055; GO:0009507; GO:0016491; GO:0051537; GO:0071949; GO:0009536; GO:0022900; GO:0006091; GO:0043231; GO:0050660; GO:0043227; GO:0019538; GO:0051536; GO:0005737; GO:1901564; GO:0051540; GO:0043229; GO:0043170; GO:0046914; GO:0043226; GO:0006807; GO:0005622; GO:0044238; GO:0044237; GO:0046872; GO:0071704; GO:0043169; GO:0043168; GO:0000166; GO:1901265; GO:0036094; GO:…	Aldehyde oxidase
Solyc01g088200	IPR002346, Molybdopterin dehydrogenase, FAD-binding	GO:0050660,GO:0055114	Aldehyde oxidase
Solyc01g088210	NA	GO:0055114	Xanthine dehydrogenase (Fragment)
Solyc01g088220	NA	GO:0055114	Aldehyde oxidase
Solyc01g088230	IPR008274, Aldehyde oxidase and xanthine dehydrogenase, molybdopterin binding	GO:0055114	Xanthine dehydrogenase/oxidase
Solyc01g088240	A0A3Q7EJC5	GO:0019005; GO:0031146; GO:0098542; GO:0031461; GO:0006952; GO:0000151; GO:0051707; GO:1990234; GO:0043207; GO:0140535; GO:0009607; GO:1902494; GO:0043161; GO:0032991; GO:0010498; GO:0044419; GO:0009605; GO:0006511; GO:0019941; GO:0043632; GO:0051603; GO:0006950; GO:0030163; GO:0044265; GO:0009057; GO:1901565; GO:0044248; GO:0050896; GO:0006508; GO:1901575; GO:0009056; GO:0019538; GO:0044260; GO:…	F-box domain-containing protein
Solyc01g088250	NA	GO:0005516; GO:0005515; GO:0005488	IQ-DOMAIN 14
Solyc01g088260	NA	GO:0045735	NA
Solyc01g088275	NA	GO:0045735	NA
Solyc01g088290	NA	GO:0045735	NA
Solyc01g088300	IPR014710, RmlC-like jelly roll fold	GO:0045735,GO:0048046	Germin-like protein 6
Solyc01g088310	A0A3Q7F3D7	GO:0015979; GO:0015995; GO:0045550; GO:0071949; GO:0102067; GO:0015994; GO:0016628; GO:0046148; GO:0042440; GO:0016627; GO:0006779; GO:0006778; GO:0050660; GO:0016491; GO:0033014; GO:0043168; GO:0033013; GO:0000166; GO:0019438; GO:1901265; GO:0018130; GO:0036094; GO:1901362; GO:0043167; GO:0044271; GO:0003824; GO:1901566; GO:1901363; GO:0006725; GO:0097159; GO:0046483; GO:0005488; GO:1901360; GO:…	geranylgeranyl diphosphate reductase (EC 1.3.1.83) (Geranylgeranyl reductase)
Solyc01g088350	A0A3Q7EJE2	GO:0005634; GO:0005743; GO:0032981; GO:0010257; GO:0019866; GO:0033108; GO:0031966; GO:0007005; GO:0005740; GO:0065003; GO:0031967; GO:0043933; GO:0005739; GO:0022607; GO:0031975; GO:0006996; GO:0031090; GO:0044085; GO:0016043; GO:0043231; GO:0071840; GO:0043227; GO:0005737; GO:0043229; GO:0043226; GO:0005622; GO:0016020	NADH dehydrogenase [ubiquinone] 1 alpha subcomplex assembly factor 3
Solyc01g088370	A0A3Q7EK17	GO:0001732; GO:0003723; GO:0003743; GO:0005852; GO:0006413; GO:0016282; GO:0031369; GO:0033290; GO:0002183; GO:0070993; GO:0002181; GO:0008135; GO:0090079; GO:0022618; GO:0045182; GO:1990904; GO:0071826; GO:0005515; GO:0032991; GO:0065003; GO:0005737; GO:0043933; GO:0003676; GO:0005622; GO:0022613; GO:1901363; GO:0022607; GO:0097159; GO:0044085; GO:0005488; GO:0016043; GO:0071840; GO:0006412; GO:…	Eukaryotic translation initiation factor 3 subunit B (eIF3b) (eIF-3-eta) (eIF3 p110)
Solyc01g088380	NA	GO:0004386; GO:0010073; GO:0005634; GO:0140657; GO:0048507; GO:0043231; GO:0140640; GO:0071932; GO:0043227; GO:0017108; GO:0006260; GO:0005694; GO:0048256; GO:0009888; GO:0043229; GO:0016888; GO:0006261; GO:0043226; GO:0004520; GO:0006281; GO:0005622; GO:0004536; GO:0031297; GO:0016893; GO:0006974; GO:0017116; GO:0045005; GO:0033554; GO:0004519; GO:0033567; GO:0004518; GO:0006273; GO:0140097; GO:…	DNA replication ATP-dependent helicase/nuclease
Solyc01g088390	A0A3Q7EJ81	GO:0000775; GO:0000785; GO:0006260; GO:0031390; GO:0034088; GO:0007064; GO:0000070; GO:0005694; GO:0140014; GO:0140513; GO:0007062; GO:0005634; GO:0000819; GO:0032991; GO:0000280; GO:0043232; GO:0048285; GO:0043231; GO:0098813; GO:0043228; GO:1903047; GO:0043227; GO:0000278; GO:0043229; GO:0007059; GO:0043226; GO:0022402; GO:0051276; GO:0098687; GO:0007049; GO:0005622; GO:0006996; GO:0006259; GO:…	Sister chromatid cohesion protein DCC1
Solyc01g088400	A0A3Q7EJF1	GO:0000254; GO:0005506; GO:0005789; GO:0016020; GO:0016126; GO:0016491; GO:0008610; GO:0006629; GO:0098827; GO:0046914; GO:0042175; GO:0016716; GO:0006694; GO:0005783; GO:0016125; GO:0031984; GO:0008202; GO:0046872; GO:0012505; GO:0043169; GO:1901617; GO:0031090; GO:0016705; GO:1901576; GO:0016021; GO:0004497; GO:1901615; GO:0031224; GO:0009058; GO:0043167; GO:0043231; GO:0044238; GO:0005488; GO:…	Aldehyde oxygenase (deformylating)
Solyc01g088430	A0A3Q7EJF6	GO:0000254; GO:0005506; GO:0005789; GO:0016020; GO:0016126; GO:0016491; GO:0008610; GO:0006629; GO:0098827; GO:0046914; GO:0042175; GO:0016716; GO:0006694; GO:0005783; GO:0016125; GO:0031984; GO:0008202; GO:0046872; GO:0012505; GO:0043169; GO:1901617; GO:0031090; GO:0016705; GO:1901576; GO:0016021; GO:0004497; GO:0009058; GO:0031224; GO:1901615; GO:0043167; GO:0043231; GO:0044238; GO:0005488; GO:…	Aldehyde oxygenase (deformylating)
Solyc01g088440	IPR018957, Zinc finger, C3HC4 RING-type	GO:0008270; GO:0016567; GO:0016020; GO:0032446; GO:0016021; GO:0070647; GO:0031224; GO:0036211; GO:0043412; GO:0019538; GO:1901564; GO:0043170; GO:0006807; GO:0044238; GO:0071704; GO:0008152	Ring H2 finger protein
Solyc01g088450	K4AYN5	GO:0004842; GO:0016020; GO:0016567; GO:0032446; GO:0070647; GO:0036211; GO:0043412; GO:0019538; GO:1901564; GO:0043170; GO:0006807; GO:0044238; GO:0071704; GO:0008152	RING-type domain-containing protein
Solyc01g088470	A0A3Q7EJM8	GO:0003735; GO:0005737; GO:0005840; GO:0006412; GO:0008097; GO:1990904; GO:0005198; GO:0043043; GO:0006518; GO:0032991; GO:0043604; GO:0043232; GO:0019843; GO:0043603; GO:0043228; GO:0003723; GO:0034645; GO:0009059; GO:0043229; GO:0010467; GO:0043226; GO:0044271; GO:0005622; GO:0019538; GO:1901566; GO:0044260; GO:0044249; GO:1901576; GO:0009058; GO:0034641; GO:1901564; GO:0043170; GO:0006807; GO:…	Uncharacterized protein
Solyc01g088480	A0A3Q7EJ92	GO:0004127; GO:0005524; GO:0005634; GO:0005737; GO:0006207; GO:0006225; GO:0016310; GO:0033862; GO:0036430; GO:0036431; GO:0046705; GO:0009041; GO:0046940; GO:0043231; GO:0050145; GO:0019856; GO:0043227; GO:0006206; GO:0019205; GO:0016776; GO:0046112; GO:0043229; GO:0009112; GO:0043226; GO:0006221; GO:0005622; GO:0006220; GO:0072528; GO:0016301; GO:0072527; GO:0016772; GO:0009123; GO:0009165; GO:…	UMP-CMP kinase (EC 2.7.4.14) (Deoxycytidylate kinase) (CK) (dCMP kinase) (Uridine monophosphate/cytidine monophosphate kinase) (UMP/CMP kinase) (UMP/CMPK)
Solyc01g088490	NA	GO:0003924; GO:0042170; GO:0009526; GO:0005525; GO:0032561; GO:0009536; GO:0019001; GO:0031967; GO:0017111; GO:0031975; GO:0016462; GO:0031090; GO:0016818; GO:0043231; GO:0016817; GO:0043227; GO:0035639; GO:0005737; GO:0032555; GO:0043229; GO:0017076; GO:0043226; GO:0032553; GO:0005622; GO:0097367; GO:0043168; GO:0000166; GO:1901265; GO:0016787; GO:0036094; GO:0043167; GO:1901363; GO:0097159; GO:…	Pentatricopeptide repeat-containing protein
Solyc01g088500	A0A3Q7F3H3	GO:0016020; GO:0030247; GO:0030246; GO:0005488	Wall-associated receptor kinase galacturonan-binding domain-containing protein
Solyc01g088510	A0A3Q7EJ96	GO:0003924; GO:0005525; GO:0005737; GO:0005874; GO:0008017; GO:0016020	Dynamin-related protein 1E
Solyc01g088530	NA	GO:0016740; GO:0003824	Glutamyl-tRNA(Gln) amidotransferase subunit B like
Solyc01g088550	A0A3Q7EJP3	GO:0005345; GO:0015211; GO:0016020; GO:0015860; GO:0016021; GO:1904823; GO:0031224; GO:0006863; GO:0005337; GO:1901642; GO:0015205; GO:0072530; GO:0015932; GO:0015858; GO:1901505; GO:0015851; GO:0022857; GO:1901264; GO:0005215; GO:0015931; GO:0071705; GO:0071702; GO:0055085; GO:0006810; GO:0051234; GO:0051179	Probable purine permease
Solyc01g088560	A0A3Q7EJA4	GO:0003924; GO:0005525; GO:0016192; GO:0006891; GO:0005794; GO:0005829; GO:0032561; GO:0006890; GO:0012505; GO:0019001; GO:0052324; GO:0000139; GO:0017111; GO:0042147; GO:0043231; GO:0016462; GO:0052541; GO:0043227; GO:0016818; GO:0016482; GO:0098588; GO:0016817; GO:0034410; GO:0035639; GO:0034406; GO:0032555; GO:0016197; GO:0017076; GO:0048193; GO:0032553; GO:0070592; GO:0097367; GO:0009832; GO:…	Ras-related protein RABH1b
Solyc01g088570	A0A3Q7EJH8	GO:0000035; GO:0000036; GO:0005739; GO:0006633; GO:0072330; GO:0043231; GO:0006631; GO:0044620; GO:0043227; GO:0008610; GO:0051192; GO:0005737; GO:0032787; GO:0140414; GO:0044255; GO:0140104; GO:0006629; GO:0046394; GO:0016053; GO:0044283; GO:0019752; GO:0043436; GO:0006082; GO:0044281; GO:0044249; GO:1901576; GO:0009058; GO:0044238; GO:0044237; GO:0071704; GO:0008152	Acyl carrier protein
Solyc01g088575	NA	GO:0004857	NA
Solyc01g088590	IPR006501, Pectinesterase inhibitor	GO:0030599	Invertase inhibitor
Solyc01g088600	A0A3Q7EJI3	GO:0009941; GO:0034196; GO:0070300; GO:1990052; GO:1901965; GO:0005543; GO:0009526; GO:0008289; GO:0009507; GO:0032365; GO:0043168; GO:0009536; GO:0006869; GO:0043167; GO:0031967; GO:0010876; GO:0005488; GO:0031975; GO:0046907; GO:0043231; GO:0051649; GO:0043227; GO:0051641; GO:0033036; GO:0071702; GO:0006810; GO:0051234; GO:0051179	Protein TRIGALACTOSYLDIACYLGLYCEROL 4, chloroplastic
Solyc01g088610	A0A3Q7F3J4	GO:0005524; GO:0005759; GO:0046872; GO:0051082; GO:0051085; GO:0051087; GO:0140662; GO:0006457; GO:0044183; GO:0070013; GO:0140657; GO:0051084; GO:0043233; GO:0006458; GO:0031974; GO:0032559; GO:0061077; GO:0005739; GO:0030554; GO:0043231; GO:0035639; GO:0043227; GO:0032555; GO:0005737; GO:0017076; GO:0032553; GO:0097367; GO:0043168; GO:0000166; GO:1901265; GO:0036094; GO:0043167; GO:1901363; GO:…	Uncharacterized protein
Solyc01g088620	A0A3Q7EK67	GO:0016020; GO:0016021; GO:0031224	Uncharacterized protein
Solyc01g088630	NA	GO:0031625; GO:0016567; GO:0016021; GO:0044389; GO:0032446; GO:0031224; GO:0019899; GO:0070647; GO:0016020; GO:0005515; GO:0036211; GO:0043412	E3 ubiquitin-protein ligase ATL4
Solyc01g088640	IPR018957, Zinc finger, C3HC4 RING-type	GO:0008270; GO:0016021; GO:0046914; GO:0031224; GO:0046872; GO:0043169; GO:0016746; GO:0043167	Ring finger protein 12
Solyc01g088650	A0A3Q7EJJ3	GO:0005789; GO:0006487; GO:0006490; GO:0042283; GO:0046527; GO:0006486; GO:0098827; GO:0043413; GO:0016758; GO:0042175; GO:0009101; GO:0005783; GO:0016757; GO:0009100; GO:0031984; GO:0016740; GO:0070085; GO:0012505; GO:0003824; GO:0044255; GO:0031090; GO:0006629; GO:0043231; GO:1901137; GO:0043227; GO:0036211; GO:0005737; GO:1901135; GO:0043229; GO:0043412; GO:0043226; GO:0034645; GO:0005622; GO:…	Alpha-1,3-glucosyltransferase (EC 2.4.1.-)
Solyc01g088660	A0A3Q7F3K3	GO:0006355, GO:0008270; GO:0008270; GO:0042594; GO:0005829; GO:0046914; GO:0006355; GO:0005634; GO:0019900; GO:1903506; GO:0043231; GO:2001141; GO:0019899; GO:0043227; GO:0051252; GO:0046872; GO:0005737; GO:0019219; GO:0043169; GO:0043229; GO:0010556; GO:0005515; GO:0043226; GO:0031326; GO:0043167; GO:0009889; GO:0005488; GO:0031323; GO:0051171; GO:0080090; GO:0031667; GO:0010468; GO:0060255; GO:…	FLZ-type domain-containing protein
Solyc01g088690	A0A3Q7EJC4	GO:0004674; GO:0005524; GO:0006468; GO:0004672; GO:0036211; GO:0016773; GO:0016310; GO:0016301; GO:0043412; GO:0016772; GO:0006796; GO:0140096; GO:0006793; GO:0019538; GO:0032559; GO:1901564; GO:0030554; GO:0043170; GO:0035639; GO:0006807; GO:0032555; GO:0044238; GO:0017076; GO:0044237; GO:0032553; GO:0071704; GO:0097367; GO:0008152; GO:0043168; GO:0000166; GO:1901265; GO:0036094; GO:0016740; GO:…	Protein kinase domain-containing protein
Solyc01g088700	A0A3Q7EJS6	GO:0003729; GO:0003743; GO:0016281; GO:0006413; GO:0008135; GO:0006412; GO:0090079; GO:0043043; GO:0045182; GO:0006518; GO:0003723; GO:0043604; GO:0043603; GO:0003676; GO:0034645; GO:1901363; GO:0009059; GO:0097159; GO:0010467; GO:0005488; GO:0044271; GO:0019538; GO:1901566; GO:0044260; GO:0044249; GO:1901576; GO:0009058; GO:0034641; GO:1901564; GO:0043170; GO:0006807; GO:0044238; GO:0044237; GO:…	MI domain-containing protein
Solyc01g088710	A0A3Q7EJD0	GO:0004197; GO:0006508; GO:0043068; GO:0008234; GO:0010942; GO:0004175; GO:0043067; GO:0008233; GO:0010941; GO:0140096; GO:0016787; GO:0003824	Metacaspase-1-like
Solyc01g088720	A0A3Q7EJK6	GO:0000126; GO:0000995; GO:0001006; GO:0005634; GO:0006352; GO:0006383; GO:0017025; GO:0070897; GO:0097550; GO:0090576; GO:0140296; GO:0065004; GO:0005667; GO:0140223; GO:0071824; GO:0032991; GO:0008134; GO:0065003; GO:0005515; GO:0032993; GO:0043933; GO:0006351; GO:0000992; GO:0097659; GO:0001016; GO:0032774; GO:0000987; GO:0022607; GO:0000976; GO:0044085; GO:0001067; GO:0016043; GO:1990837; GO:…	B-related factor 1
Solyc01g088730	A0A3Q7F3M0	GO:0003723; GO:0003676; GO:1901363; GO:0097159; GO:0005488	J domain-containing protein
Solyc01g088740	IPR000704, Casein kinase II, regulatory subunit	GO:0005956; GO:0019887; GO:0050790; GO:1902554; GO:0019207; GO:0065009; GO:1902911; GO:0030234; GO:0080163; GO:0061695; GO:0098772; GO:0065007; GO:1990234; GO:0016301; GO:0043666; GO:0140535; GO:0016310; GO:0016772; GO:1902494; GO:0010921; GO:0016740; GO:0032991; GO:0035304; GO:0035303; GO:0006796; GO:0006793; GO:0031399; GO:0019220; GO:0051174; GO:0051336; GO:0051246; GO:0031323; GO:0051171; GO:…	Casein kinase II subunit beta-4
Solyc01g088750	NA	GO:0030247; GO:0030246; GO:0005488	Pentatricopeptide repeat-containing protein
Solyc01g088760	A0A3Q7EJE1	GO:0004497; GO:0005506; GO:0016020; GO:0016705; GO:0020037; GO:0016021; GO:0033075; GO:0031224; GO:0033076; GO:0009821; GO:0046906; GO:0046914; GO:0016491; GO:0046872; GO:0043169; GO:0043167; GO:1901363; GO:0097159; GO:0005488; GO:0003824	Cytochrome P450 714C2-like
Solyc01g088780	IPR003578, Ras small GTPase, Rho type	GO:0005525,GO:0005622,GO:0007264,GO:0015031	Rho-related GTP-binding protein RhoC
Solyc01g088800	A0A3Q7EKA1	GO:0003723; GO:0003729; GO:0003924; GO:0005525; GO:0005634; GO:1990904; GO:0003676; GO:1901363; GO:0043231; GO:0097159; GO:0032991; GO:0043227; GO:0005488	RRM domain-containing protein
Solyc01g088810	NA	GO:0016021; GO:0031224; GO:0016020	ankyrin repeat-containing protein BDA1-like
Solyc01g088820	A0A3Q7EJF0	GO:0000976; GO:0005634; GO:0016143; GO:0001067; GO:0019757; GO:0043231; GO:0019760; GO:1990837; GO:0043227; GO:0003690; GO:0019748; GO:0043229; GO:0043565; GO:1901657; GO:0043226; GO:0003677; GO:0006790; GO:0005622; GO:0003676; GO:1901135; GO:0043436; GO:0102661; GO:0006082; GO:1901363; GO:0044281; GO:0097159; GO:0005488; GO:1901564; GO:0006807; GO:0016765; GO:0044237	Myb-like domain-containing protein
Solyc01g088830	K4AYS3	GO:0016020	PGG domain-containing protein
Solyc01g089840	K4AYS5	GO:0008883; GO:0033014; GO:0050661	Glutamyl-tRNA reductase N-terminal domain-containing protein
Solyc01g089850	A0A3Q7EJF4	GO:0000079; GO:0019901; GO:1904029; GO:0019900; GO:0071900; GO:0019899; GO:0045859; GO:0005515; GO:0043549; GO:0005488; GO:0051338; GO:0001932; GO:0042325; GO:0031399; GO:0019220; GO:0051174; GO:0051726; GO:0051246; GO:0050790; GO:0065009; GO:0031323; GO:0051171; GO:0080090; GO:0060255; GO:0019222; GO:0050794; GO:0050789; GO:0065007	Cyclin
Solyc01g089857	NA	GO:0004180; GO:0008238; GO:0008233; GO:0140096; GO:0016787; GO:0003824	Phosducin domain-containing protein
Solyc01g089870	A0A3Q7F3P8	GO:0005739; GO:0003729; GO:0043231; GO:0003723; GO:0043227; GO:0003676; GO:0005737; GO:0043229; GO:0043226; GO:0005622	PPR_long domain-containing protein
Solyc01g089880	NA	GO:0005783; GO:0016192; GO:0012505; GO:0006810; GO:0043231; GO:0051234; GO:0043227; GO:0051179; GO:0005737; GO:0043229; GO:0043226; GO:0005622; GO:0016021; GO:0031224; GO:0016020	unknown
Solyc01g089890	NA	GO:0005783; GO:0016192; GO:0012505; GO:0006810; GO:0043231; GO:0051234; GO:0043227; GO:0051179; GO:0005737; GO:0043229; GO:0043226; GO:0005622; GO:0016021; GO:0031224; GO:0016020	unknown
Solyc01g089900	IPR005599, Alg9-like mannosyltransferase	GO:0031227; GO:0005789; GO:0016757; GO:0006487; GO:0098827; GO:0000009; GO:0006486; GO:0042175; GO:0043413; GO:0016740; GO:0005783; GO:0009101; GO:0000030; GO:0031984; GO:0009100; GO:0016758; GO:0012505; GO:0070085; GO:0003824; GO:0031090; GO:0030433; GO:0043231; GO:0036503; GO:0043227; GO:0097502; GO:0005737; GO:0034976; GO:0043229; GO:0010243; GO:0043226; GO:1901698; GO:0043161; GO:0005622; GO:…	Alpha-mannosyltransferase
Solyc01g089920	A0A3Q7EKC4	GO:0016020	Uncharacterized protein
Solyc01g089940	K4AYT5	GO:0016020	Uncharacterized protein
Solyc01g089960	IPR003657, DNA-binding WRKY	GO:0045449; GO:0043565; GO:0005634; GO:0006355; GO:0003700; GO:1903506; GO:0043231; GO:0140110; GO:2001141; GO:0043227; GO:0051252; GO:0003677; GO:0043229; GO:0019219; GO:0003676; GO:0043226; GO:0010556; GO:1901363; GO:0005622; GO:0031326; GO:0097159; GO:0009889; GO:0005488; GO:0031323; GO:0051171; GO:0080090; GO:0010468; GO:0060255; GO:0019222; GO:0050794; GO:0050789; GO:0065007	WRKY family transcription factor
Solyc01g089970	A0A3Q7F3S0	GO:0004550; GO:0005524; GO:0006165; GO:0006183; GO:0006228; GO:0006241; GO:0046051; GO:0019205; GO:0016776; GO:0046039; GO:0016301; GO:0016772; GO:0009209; GO:0046036; GO:0032559; GO:0009208; GO:0030554; GO:0009148; GO:0035639; GO:0009147; GO:0032555; GO:0009220; GO:0017076; GO:0009218; GO:0032553; GO:0009206; GO:0097367; GO:0009145; GO:0043168; GO:0000166; GO:0046939; GO:1901265; GO:0006221; GO:…	Nucleoside diphosphate kinase (EC 2.7.4.6)
Solyc01g089980	IPR006816, Engulfment and cell motility, ELMO	GO:0005856	Engulfment and cell motility protein
Solyc01g090000	K4AYU1	GO:0016020	Uncharacterized protein
Solyc01g090010	A0A3Q7EKD8	GO:0016020	Uncharacterized protein
Solyc01g090030	A0A3Q7EJI6	GO:0016020	Uncharacterized protein
Solyc01g090110	A0A3Q7F3U2	GO:0016020	Bax inhibitor 1
Solyc01g090120	A0A3Q7EKF5	GO:0005886; GO:0009055; GO:0022900; GO:0046658; GO:0006091; GO:0016491; GO:0031225; GO:0031226; GO:0044237; GO:0003824; GO:0008152; GO:0071944	Phytocyanin domain-containing protein
Solyc01g090130	A0A3Q7EJZ5	GO:0030599; GO:0042545; GO:0045330; GO:0045490; GO:0046910	pectinesterase (EC 3.1.1.11)
Solyc01g090140	IPR005123, Oxoglutarate and iron-dependent oxygenase	GO:0016491	Naringenin,2-oxoglutarate 3-dioxygenase
Solyc01g090170	A0A3Q7EKG5	GO:0002238; GO:0003924; GO:0005525; GO:0005794; GO:0009805; GO:0016192; GO:0016706; GO:0031418; GO:0046872; GO:0012505; GO:0032561; GO:0019001; GO:0017111; GO:0016462; GO:0016818; GO:0016817; GO:0035639; GO:0032555; GO:0017076; GO:0032553; GO:0097367; GO:0043168; GO:0000166; GO:1901265; GO:0016787; GO:0036094; GO:0043167; GO:1901363; GO:0097159; GO:0005488; GO:0003824	Fe2OG dioxygenase domain-containing protein
Solyc01g090180	A0A3Q7EK03	GO:0006725; GO:0008198; GO:0008270; GO:0016701; GO:0051213; GO:0044237; GO:0008152; GO:0005506; GO:0046914; GO:0016491; GO:0046872; GO:0043169; GO:0050297; GO:0043167; GO:0016702; GO:0005488; GO:0003824	Extradiol ring-cleavage dioxygenase class III enzyme subunit B domain-containing protein
Solyc01g090190	A0A3Q7EJL3	GO:0003723; GO:0003729; GO:0005634; GO:0005737; GO:0003676; GO:0043231; GO:1901363; GO:0043227; GO:0097159; GO:0005488	Hyaluronan/mRNA-binding protein domain-containing protein
Solyc01g090200	A0A3Q7EJS4	GO:0004820; GO:0005524; GO:0005739; GO:0006426; GO:0005737; GO:0004812; GO:0006418; GO:0005622; GO:0016875; GO:0043039; GO:0043038; GO:0140101; GO:0043231; GO:0006399; GO:0016874; GO:0043227; GO:0140098; GO:0034660; GO:0009507; GO:0006520; GO:0140640; GO:0016070; GO:0006412; GO:0032559; GO:0043043; GO:0030554; GO:0019752; GO:0035639; GO:0006518; GO:0032555; GO:0043436; GO:0017076; GO:0006082; GO:…	glycine--tRNA ligase (EC 6.1.1.14)
Solyc01g090210	NA	GO:0016301; GO:0016310; GO:0016772; GO:0006796; GO:0006793; GO:0016740; GO:0044237; GO:0003824; GO:0008152	U-box domain-containing protein 35-like
Solyc01g090220	A0A3Q7EKH6	GO:0004620; GO:0006629	Fungal lipase-like domain-containing protein
Solyc01g090230	A0A3Q7F3W6	GO:0016020; GO:0043069; GO:0016021; GO:0060548; GO:0031224; GO:0043067; GO:0010941; GO:0048523; GO:0009751; GO:0048519; GO:0009723; GO:0042742; GO:0014070; GO:0009617; GO:0009725; GO:0009719; GO:1901700; GO:0098542; GO:0010033; GO:0006952; GO:0051707; GO:0043207; GO:0009607; GO:0050794; GO:0050789; GO:0065007; GO:0044419; GO:0009605; GO:0042221	VASt domain-containing protein
Solyc01g090240	A0A3Q7EK13	GO:0004674; GO:0005524; GO:0005634; GO:0005737; GO:0005886; GO:0006468; GO:0004672; GO:0016773; GO:0036211; GO:0043231; GO:0016301; GO:0016310; GO:0043227; GO:0043412; GO:0016772; GO:0140096; GO:0006796; GO:0071944; GO:0006793; GO:0032559; GO:0019538; GO:0030554; GO:1901564; GO:0035639; GO:0043170; GO:0032555; GO:0006807; GO:0017076; GO:0044238; GO:0032553; GO:0044237; GO:0097367; GO:0071704; GO:…	Protein kinase domain-containing protein
Solyc01g090260	NA	GO:0010496; GO:0005768; GO:0031410; GO:0006810; GO:0097708; GO:0051234; GO:0031982; GO:0051179; GO:0012505; GO:0043231; GO:0043227; GO:0005737; GO:0043229; GO:0043226; GO:0005622	Integrator complex subunit 4
Solyc01g090270	NA	GO:0003677; GO:0008168; GO:0032259; GO:0016021; GO:0016741; GO:0016310; GO:0031224; GO:0016740; GO:0006796; GO:0016301; GO:0006793; GO:0016772; GO:0008152; GO:0003824; GO:0044237	Bzip-like transcription factor-like
Solyc01g090280	A0A3Q7EJT4	GO:0008168; GO:0032259; GO:0005737; GO:0016741; GO:0005622; GO:1900458; GO:0016740; GO:0016020; GO:1900457; GO:0003824; GO:0008152	[phosphatase 2A protein]-leucine-carboxy methyltransferase (EC 2.1.1.233) ([Phosphatase 2A protein]-leucine-carboxy methyltransferase 1)
Solyc01g090290	A0A3Q7F3X6	GO:0008180; GO:0010387; GO:0140513; GO:0065003; GO:0005634; GO:0000338; GO:0032991; GO:0043933; GO:0043231; GO:0022607; GO:0043227; GO:0044085; GO:0043229; GO:0070646; GO:0043226; GO:0016043; GO:0000502; GO:0071840; GO:1905369; GO:0070647; GO:1905368; GO:0006508; GO:0005622; GO:0036211; GO:0140535; GO:0043412; GO:1902494	PCI domain-containing protein
Solyc01g090300	A0A3Q7EKJ3	GO:0003677; GO:0003700; GO:0005634; GO:0006952; GO:0009873	AP2/ERF domain-containing protein
Solyc01g090310	IPR001471, Pathogenesis-related transcriptional factor and ERF, DNA-binding	GO:0003677,GO:0006355	Ethylene responsive transcription factor 1a
Solyc01g090340	IPR001471, Pathogenesis-related transcriptional factor and ERF, DNA-binding	GO:0003677,GO:0006355; GO:0009873; GO:0003700; GO:0005634; GO:0071369; GO:0140110; GO:0043231; GO:0009723; GO:0003677; GO:0043227; GO:0009755; GO:0003676; GO:0043229; GO:0032870; GO:0043226; GO:1901363; GO:0009725; GO:0097159; GO:0005622; GO:0071495; GO:0005488; GO:0009719; GO:0071310; GO:0010033; GO:0006952; GO:0070887; GO:0000160; GO:0042221; GO:0035556; GO:0006950; GO:0007165; GO:0023052; GO:0…	Ethylene responsive transcription factor 1b
Solyc01g090350	A0A3Q7EK26	GO:0006869; GO:0008289	Non-specific lipid-transfer protein
Solyc01g090360	A0A3Q7EJP1	GO:0006869; GO:0008289	Non-specific lipid-transfer protein
Solyc01g090380	A0A3Q7F3Z0	GO:0005739; GO:0043231; GO:0043227; GO:0005737; GO:0043229; GO:0043226; GO:0005622	UPF0565 protein C2orf69 homolog
Solyc01g090390	A0A3Q7EK35	GO:0003723; GO:0009451; GO:0016790; GO:0043231; GO:0043412; GO:0003676; GO:0016070; GO:1901363; GO:0090304; GO:0097159; GO:0006139; GO:0005488; GO:0006725; GO:0046483; GO:1901360; GO:0034641; GO:0043170; GO:0006807; GO:0044238; GO:0044237; GO:0071704; GO:0008152	Uncharacterized protein
Solyc01g090410	A0A3Q7EK35	GO:0003723; GO:0009451; GO:0016790; GO:0043231; GO:0098599; GO:0098734; GO:0098732; GO:0043227; GO:0016788; GO:0043412; GO:0043229; GO:0016787; GO:0009820; GO:0043226; GO:0008474; GO:0043170; GO:0005622; GO:0003824	Uncharacterized protein
Solyc01g090420	IPR011989, Armadillo-like helical	GO:0003779,GO:0005488	Armadillo/beta-catenin repeat family protein
Solyc01g090430	A0A3Q7EK40	GO:0043531; GO:0098542; GO:0006952; GO:0051707; GO:0032559; GO:0043207; GO:0030554; GO:0009607; GO:0032555; GO:0044419; GO:0017076; GO:0009605; GO:0032553; GO:0006950; GO:0097367; GO:0043168; GO:0050896; GO:0000166; GO:1901265; GO:0036094; GO:0043167; GO:1901363; GO:0097159; GO:0005488	NB-ARC domain-containing protein
Solyc01g090440	NA	GO:0016021; GO:0031224; GO:0016020	Transmembrane protein
Solyc01g090450	A0A3Q7EJV8	GO:0005737; GO:0005885; GO:0030833; GO:0034314; GO:0051015; GO:0045010; GO:0015629; GO:0003779; GO:0005856; GO:0044877; GO:0008064; GO:0032991; GO:0008092; GO:0030832; GO:0043232; GO:0005515; GO:0032271; GO:0043228; GO:0043254; GO:0110053; GO:0043229; GO:0032535; GO:0043226; GO:1902903; GO:0005622; GO:0032956; GO:0032970; GO:0090066; GO:0051493; GO:0007015; GO:0044087; GO:0097435; GO:0033043; GO:…	Actin-related protein 2/3 complex subunit 5
Solyc01g090460	Q42437	GO:0000981; GO:0005634; GO:0043565	HD-ZIP protein
Solyc01g090470	A0A3Q7EJW1	GO:0005730; GO:0005634; GO:0043231; GO:0043227; GO:0043229; GO:0043226; GO:0005622; GO:0031981; GO:0070013; GO:0043233; GO:0031974; GO:0043232; GO:0043228	Protein BFR2
Solyc01g090480	A0A3Q7F410	GO:0003729; GO:0005634; GO:0005737; GO:0010468; GO:0003723; GO:0003676; GO:0060255; GO:0043231; GO:1901363; GO:0019222; GO:0043227; GO:0097159; GO:0050789; GO:0065007; GO:0005488	K Homology domain-containing protein
[truncated: 21,268 more rows]
